# Supplementary material for: A model species for agricultural pest genomics: the genome of the Colorado potato beetle, Leptinotarsa decemlineata (Coleoptera: Chrysomelidae)
Source: Sci Rep. 2018 Jan 31;8:1931. doi: 10.1038/s41598-018-20154-1 (PMC5792627; doi:10.1038/s41598-018-20154-1)
Supplement: Supplementary file 2 — Dataset 1 [file 41598_2018_20154_MOESM2_ESM.txt]

>MIR_PRE_LDE_68
GGTCCGTGATTCGTGACAATATTGAATATTTTACTGATATTGCACTAGTCCCGGCCTA
>MIR_PRE_LDE_79
TCTTTGGTTATCTAGCTGTATGAGTATTTTCAACTTCATAAAGCTAGGTTACCGGAGTTA
>MIR_PRE_LDE_48
TGTCTTTTTCCGCTTTGCTGCCGCTGTATTTGAGTCGCCAGCAAAGAGAAAGAGGCTGG
>MIR_PRE_LDE_49
TGGGAACCACCCTGTGTTTTCTGAAAATTTGAAGCAGTGAACACAGCTGGTGGTATCTCAG
>MIR_PRE_LDE_46
AGGCAAGATGTCGGCATAGCTGATGGTTTAAAGCGGCTGTGTCTCATCAAGCCACC
>MIR_PRE_LDE_47
TTTTGATTGTTGCTCAGAAAGCCTTATATTTGAATGGCTTTCGGGCAGTAATCAATTTC
>MIR_PRE_LDE_44
CGGTAAACACTACCCAGTTTGGTGCTTTTGAATGCATCACTGGGCGGATGTTTTCCCAGG
>MIR_PRE_LDE_45
TGACAAACTACACTCAGTCTGATGTGATTTTTATCATCACTGGGTGTTAGTATGTCACAT
>MIR_PRE_LDE_42
ACTCACTCAACCTGGGTGTGATGTATATTTGACGCCATCACAACCTCCTTGAGTGAGCGA
>MIR_PRE_LDE_43
CGCAGGATTTCCTAGTGAGTTGGTTTTTGTGAATTCCAATCACAGGAAAATTCTGTGCG
>MIR_PRE_LDE_40
TCGGGAAGACAGTTGCGGCGGATTTTGCGTTTCTATTGAGTCCGTTCTCTGTCATCCCAATC
>MIR_PRE_LDE_41
ATTGTACTTCATCAGGTGCTCTGGTTTGTTCTGTTCCCGACACCTGTTGGAGTGCACTAA
>MIR_PRE_LDE_28
CGGGTGTTCGGTCACAGTCACAGAAAATTTGACTTGTGACTAGATCGAACATTCGCAAG
>MIR_PRE_LDE_29
TGGCGCGTGTGGTGCTGGTCCACGAAAATTTTGAATCGTGACTAGATCCATACTCGTCTATGG
>MIR_PRE_LDE_66
TTTTAGAATCTGTACGCTTTGTTGTTAATTTAAAATCACGGAGCTTATGGATTCTCGAAC
>MIR_PRE_LDE_63
GAGCTTGGAATTTTGCCCTCCCGTTTTTATACTGGGTGAGCAAAGTTTCAGGTGTG
>MIR_PRE_LDE_31
TAGCCTCTCCTAGGCTTTGTCTGTGTATTTGATTTAGACATAGCCTAACTGAGGTTAA
>MIR_PRE_LDE_61
CTTTGGTAAATTAGCGATATGATTCTATAGAAATTCATAAAGCTAGATTACCAAAGCA
>MIR_PRE_LDE_62
CATCTTACCGGGCAGCATTAGATTCATTTTGCATTTCTAATACTGTCAGGTAAAGATGTC
>MIR_PRE_LDE_32
AAATATCAGCTGGTAATTCTGGGTGGTTGTGATCCCAGAATATCAGTCGATATTGTCA
>MIR_PRE_LDE_20
AATGGCACTAGAAGAATTCACGGGGGTTTTTCGTCATCCCGTGGACTTTGAGTGCCATC
>MIR_PRE_LDE_21
CTTGGCACTGGAAGAATTCACAGATTGTATTTGAATCGTGGATCTTTTAATGCCATATT
>MIR_PRE_LDE_22
AGCGCTACCTCGGTACCTAGACTTGTTTTTTGAAAAAGTCAGGTACCTGAAGTAGCGCGCG
>MIR_PRE_LDE_23
CGTGCCAGAAGCGCGTTTACACAGCCTGAAAGTCGTAAGAATTCTGTAAATGCACTATCTGGTACGAC
>MIR_PRE_LDE_24
TGGGGTTTCTTAGCGGCATTTGCCAGTTTTTAGATTGCAATGCCCTTGGAAATCCCAAA
>MIR_PRE_LDE_25
AGGGGTTTCTTTCGGCCTCCAGCATATTTGAATGGTTGTAGGCCGGCGGAAACTACTTGC
>MIR_PRE_LDE_26
AGTGGGTGGGGGTCTAGTCTCACGGTTTTTGTATTCGTGACTAGATCCACACTCATTAA
>MIR_PRE_LDE_27
GCTTGTGTTCCGTCTCGTTGCATGGGCTTTTTTTATTGTGACTAGATCGAACACTCGCCTGT
>MIR_PRE_LDE_9
TGAGTATTACATCAGGTACTGGTTGATTTTTGAAAATACCAGTCCCTGGGTAACACTTACT
>MIR_PRE_LDE_8
TGAGTATTACATCAGGTACTGGTTGGTTTTTGAAAATACCAGTCCCTGGGTAACACTTACT
>MIR_PRE_LDE_30
AAGAGAGCTATCCGTCGACAGTATATATTTTACACTGTCATGGAGTTGCTCTCTTTA
>MIR_PRE_LDE_73
CACTCTAAGTTTGAGCACTAAGCTACATTAATTCGTTTGGTGTTCTACCTTACAGTGAG
>MIR_PRE_LDE_1
TGAGGTAGTAGGTTGTATAGTAAGTATTACACCATTTTGGAGTACTGTACAGCCTGCTAACTTTCC
>MIR_PRE_LDE_0
CTGGTTTTCACAGTGATTTGACAGATTTATTTGATTCTGAGATCATTGTGAAAGCTGATT
>MIR_PRE_LDE_3
TACCCTGTAGATCCGAATTTGTTTGATATCAGGCGACAAATTCGGTTCTAGAGAGGTTT
>MIR_PRE_LDE_2
CGTACTTCCTTACTATCCCATAGTGATTTCGACATATGGAATGTAAAGAAGTATGGAG
>MIR_PRE_LDE_5
ATATTGTCCTGTCACAGCAGTACGATTTCGAGATACTGCTGGAGCGGGACATGCCCA
>MIR_PRE_LDE_4
AACCCGTAGATCCGAACTTGTGTTTTTTAAATCGTCACGAGTTCGTTTTTACAGGTACC
>MIR_PRE_LDE_7
AAGTGGAGAAGTGGTCTCTTCACTTTGTTTTTAATAGTGAGATTCAACTCCTCCAACT
>MIR_PRE_LDE_6
TGGAGCTCTCTCTGTGACCTGTGTGGTTTTTGGTCACATCACAGGCAGAGTTCTAGCT
>MIR_PRE_LDE_77
CGCTGAATTTTGTGGGTGATCTACGTTATTTGAATGTAGCACCACATGATTCAGCTT
>MIR_PRE_LDE_35
GAAGGAACTCCTGGTGTGATATGTAGTTTCGAATCATATCACAGCCAGTAGTTACC
>MIR_PRE_LDE_34
AAGGAACTAATGGTGTGATTTGTTATTTTTGCATCATATCACAGCCATTAGTGACT
>MIR_PRE_LDE_59
AGGTGGAAGGTATAGGTCTTTAGCAGATTATTGAACTTGCCAGATCTAACTCTTCCATGCGAAG
>MIR_PRE_LDE_58
TGAAAGACATGGGTAGTGAGATGTTCCTTCATTTTTTTTGTCTCACTACCTTGTCTTTCATG
>MIR_PRE_LDE_51
TGGCAGTGTGGTTAGCTGGTTGTGATATTTGAACCACGACCACTATCCATACTTCCTTC
>MIR_PRE_LDE_50
GTGCATTGTGGTTGCATTGCATGTTTTTTTTTTGGTGCAGTGTTTCTGCAGTGCATCCC
>MIR_PRE_LDE_53
ACTTGCTCCATGCGAAAAAACTGTTTGTTTTGCAAGTTTGTTCGTGTGGCTCGAGTTA
>MIR_PRE_LDE_52
TAATCTCATTTGGTAACTGTGAGGTTGTTTTTTTCCCCAGGTACTGAATGGGATATAC
>MIR_PRE_LDE_55
CGTTGTTGATTTTGCTTTGATGGTTCTGAAGAATTCCATAAAGCTTTATCAGCAATT
>MIR_PRE_LDE_54
AGATGGTTATGACCCGGCTAGTGATGCTGTTTTCATGACATCACCGGGTGATAATCATCC
>MIR_PRE_LDE_57
TGGAAGACTAGTGATTTTGTTGTTCTGTTTTGGTTAACAAGGAATCACTAATCATCCCAC
>MIR_PRE_LDE_56
TGACATTTTAACCATAGTGCTGTTGTTTAAATAAGAGCCAACGGCATTATGATGAAAATGTCGCC
>MIR_PRE_LDE_37
CCTCATCATCTGGCTGTGGAATGCTGTTTTTTACATATCACAGCCAGCTTTGATGAGC
>MIR_PRE_LDE_76
TACCCTGTAGATCCGGGCTTTTGTAAAATATTTCAGTCAGAAGCTCGTCTCTACAGGTATCT
>MIR_PRE_LDE_39
CTCATCAAGTGGTTGTGAAACAGATATTTGACTTGTATCACAGCCAGCTTTGATGAGC
>MIR_PRE_LDE_38
CCCATCAGAGTTGGCAGTTTTAGATTCTCGCTTCTATCACAGCCAGCTTTGATGAGC
>MIR_PRE_LDE_19
CTAAGTACTAGTGCCGCAGGAGTACATTTGACCTCCTGCTGCTCAAGTGCTTATCA
>MIR_PRE_LDE_18
TGATTGTCCAAACGCAATTCTTGTATTTTTGAATCAAGGACTGTGTATGGACATCATT
>MIR_PRE_LDE_71
GGTGAGAAGTTGTACTGCTCATGGTTTTTTTGTACGCATAAGCGTATAGCTTTTCCCCTT
>MIR_PRE_LDE_70
GGGTTGGGATTAGTGCAATTATGTTTTATCTATCATATTGCACCAGTCCCGGCCTGAT
>MIR_PRE_LDE_15
AGGGGAGCGATTTGGGCTTACTTTTTTAAAGAAATAGTCAGTCTTTTTCTCTCTCCTAT
>MIR_PRE_LDE_14
CCGTCAATTTGACTGTGAAACCTTATTTTTATGGGTATCACAGCCATTTTGACGCGTT
>MIR_PRE_LDE_17
TGGGCCTTATAGGTTCAGTTGACGTTTTTGAATCTACTGGCCTGTTAAGTCCCAAGT
>MIR_PRE_LDE_16
CCTTGTCAGTCTCGCGCCCGGTGTATTTCTACAACTGGACGGAGAAGTGATAAGGGC
>MIR_PRE_LDE_11
TCCCTGAGACCCTTACTTGTGACGTCACATGAACTCTCACAAGTTTGCGACTCGGGTAT
>MIR_PRE_LDE_10
AGTGTTCACTGTGAGCCTTTATGTTCCATTTTTCTCATAAGGCACGCGGTGAATGCCAAG
>MIR_PRE_LDE_13
TCATCAATTTGGTTGTGACTTCTTGTTTTTAGTAAGATATCACAGCCACTTTAATGAAC
>MIR_PRE_LDE_12
AGCTGGTTGAAACCGGGTCAAATTTGATTTTTGATTATTTGGTCCCCTTCAACCAGCTGT
>MIR_PRE_LDE_69
AGGTCGTTACTGGTGCAAATTTGTTTTATTTTTGTCAAATTGCACTTGTCCCGGCCTGC
>MIR_PRE_LDE_64
ACGCTTGAACTTTGTTTTTCCTGTGCATATACTAGGTGAGCAAAGATTCAGGTGTG
>MIR_PRE_LDE_74
GGGCTCGTCAAAGGGTGACTAGCGTATTTTTACACTGCTAGCTGCCTTTTGAAGGGCAATA
>MIR_PRE_LDE_65
TTTAGAATTCCTACGCTTTACCGAACGTTTGAAATGGCAAAGCGTTTGGATTCTGAATC
>MIR_PRE_LDE_75
CGGGTTTCGAGGCAGCGTAGCCGATTTATTACTGGTTCGTTGTCGACGAAACCTGCA
>MIR_PRE_LDE_36
ACTGGTTTCTTGTGGTGTCGAGATTATGTAAGATTCTAGCACCATTCGAAATCAGTTC
>MIR_PRE_LDE_83
ACGTATACTGAATGTATCCTGAGTGTTTTCTGTCCGGTATACCTTCAGTATACGTAAC
>MIR_PRE_LDE_78
TGTTGAATCCGGTGAGGGCTGCTGTTTTAGCGTAGCACCATGGGATTCAGCTCA
>MIR_PRE_LDE_67
AAATTGACTCTAGTAGGGAGTCCGTTAATTTATAGCGACTCCCTAACGGAGTCAGGTTG
>MIR_PRE_LDE_33
TAAGGAACTATTGGTGTGATGTGGTAATGAATGCTCGTATCACAGCCTCTAGTTGCTTGA
>MIR_PRE_LDE_82
TCTTTGGTGATCTAGTTGTATGAGTATTTTAAATTTCATAAAGCTGGTTCAGCAAAGCA
>MIR_PRE_LDE_60
AGGTGGAAGGTATAGGTCTTTAGCAGATTATTGAACTTGCCAGATCTAACTCTTCCATGCGAAG
>MIR_PRE_LDE_80
CTTTGGTTATCTAGCTTAGATGCTACTTTTGAATTCATAAAGCTATATTAACCTAAG
>MIR_PRE_LDE_81
TCTTTGGTGATCTAGCCGTGTGATGTTTTTCTTGTCATGCGGCTTTGTCACCAAGTTCGG
>MIR_PRE_LDE_84
TTACGTATACTGAAGGTATACCGGACAGAAAACACTCAGGATACATTCAGTATACGTACA
>MIR_PRE_LDE_72
AGCCGAGCGTTTGTCGTACTGATAGTGTTATTTCTATCTATCATAAGACACACGCGGCTGT
