# Supplementary material for: A model species for agricultural pest genomics: the genome of the Colorado potato beetle, Leptinotarsa decemlineata (Coleoptera: Chrysomelidae)
Source: Sci Rep. 2018 Jan 31;8:1931. doi: 10.1038/s41598-018-20154-1 (PMC5792627; doi:10.1038/s41598-018-20154-1)
Supplement: Supplementary file 3 — Dataset 2 [file 41598_2018_20154_MOESM3_ESM.txt]

##gff-version 3
#Version 1.0 date 2015-6-25
#Version 1.0.1 date 2017-9-8
# miRNAs of Leptinotarsa decemlineata
#
# Version: 1.0.1
#
# genome-build-accession: I5K:Ldec.genome.10062013.fa
# Annotation pipeline: Ma_miR_seeker
# Annotator: Xingzhou Ma, Fei Li
# 
# miRNA gene: 'gene'
# Hairpin precursor sequences of miRNA: 'pre_miRNA'
# Mature sequences of miRNA: 'miRNA'
# Name: The name of miRNA; 5` or 3` is specified within the miRNA Name attribute. 
# Version 1.0 was modified by NAL staff to make the file SO-compliant
# 
Scaffold882	Ma_miR_seeker	gene	60225	60294	.	-	.	ID=MIR_LDE_0;Name=Lde-bantam;
Scaffold882	Ma_miR_seeker	pre_miRNA	60230	60289	.	-	.	ID=MIR_PRE_LDE_0;Parent=MIR_LDE_0;Name=Lde-bantam_pre;
Scaffold882	Ma_miR_seeker	miRNA	60268	60289	.	-	.	ID=MIR_MAT_5P_LDE_0;Parent=MIR_LDE_0;Name=Lde-bantam_5p;
Scaffold882	Ma_miR_seeker	miRNA	60230	60252	.	-	.	ID=MIR_MAT_3P_LDE_0;Parent=MIR_LDE_0;Name=Lde-bantam_3p;
Scaffold117	Ma_miR_seeker	gene	689406	689481	.	+	.	ID=MIR_LDE_1;Name=Lde-let-7;
Scaffold117	Ma_miR_seeker	pre_miRNA	689411	689476	.	+	.	ID=MIR_PRE_LDE_1;Parent=MIR_LDE_1;Name=Lde-let-7_pre;
Scaffold117	Ma_miR_seeker	miRNA	689411	689431	.	+	.	ID=MIR_MAT_5P_LDE_1;Parent=MIR_LDE_1;Name=Lde-let-7_5p;
Scaffold117	Ma_miR_seeker	miRNA	689455	689476	.	+	.	ID=MIR_MAT_3P_LDE_1;Parent=MIR_LDE_1;Name=Lde-let-7_3p;
Scaffold581	Ma_miR_seeker	gene	390114	390181	.	-	.	ID=MIR_LDE_2;Name=Lde-mir-1;
Scaffold581	Ma_miR_seeker	pre_miRNA	390119	390176	.	-	.	ID=MIR_PRE_LDE_2;Parent=MIR_LDE_2;Name=Lde-mir-1_pre;
Scaffold581	Ma_miR_seeker	miRNA	390155	390176	.	-	.	ID=MIR_MAT_5P_LDE_2;Parent=MIR_LDE_2;Name=Lde-mir-1_5p;
Scaffold581	Ma_miR_seeker	miRNA	390119	390140	.	-	.	ID=MIR_MAT_3P_LDE_2;Parent=MIR_LDE_2;Name=Lde-mir-1_3p;
Scaffold527	Ma_miR_seeker	gene	308820	308888	.	-	.	ID=MIR_LDE_3;Name=Lde-mir-10;
Scaffold527	Ma_miR_seeker	pre_miRNA	308825	308883	.	-	.	ID=MIR_PRE_LDE_3;Parent=MIR_LDE_3;Name=Lde-mir-10_pre;
Scaffold527	Ma_miR_seeker	miRNA	308862	308883	.	-	.	ID=MIR_MAT_5P_LDE_3;Parent=MIR_LDE_3;Name=Lde-mir-10_5p;
Scaffold527	Ma_miR_seeker	miRNA	308825	308847	.	-	.	ID=MIR_MAT_3P_LDE_3;Parent=MIR_LDE_3;Name=Lde-mir-10_3p;
Scaffold117	Ma_miR_seeker	gene	689253	689321	.	+	.	ID=MIR_LDE_4;Name=Lde-mir-100;
Scaffold117	Ma_miR_seeker	pre_miRNA	689258	689316	.	+	.	ID=MIR_PRE_LDE_4;Parent=MIR_LDE_4;Name=Lde-mir-100_pre;
Scaffold117	Ma_miR_seeker	miRNA	689258	689279	.	+	.	ID=MIR_MAT_5P_LDE_4;Parent=MIR_LDE_4;Name=Lde-mir-100_5p;
Scaffold117	Ma_miR_seeker	miRNA	689295	689316	.	+	.	ID=MIR_MAT_3P_LDE_4;Parent=MIR_LDE_4;Name=Lde-mir-100_3p;
Scaffold1079	Ma_miR_seeker	gene	83001	83067	.	-	.	ID=MIR_LDE_5;Name=Lde-mir-1000;
Scaffold1079	Ma_miR_seeker	pre_miRNA	83006	83062	.	-	.	ID=MIR_PRE_LDE_5;Parent=MIR_LDE_5;Name=Lde-mir-1000_pre;
Scaffold1079	Ma_miR_seeker	miRNA	83042	83062	.	-	.	ID=MIR_MAT_5P_LDE_5;Parent=MIR_LDE_5;Name=Lde-mir-1000_5p;
Scaffold1079	Ma_miR_seeker	miRNA	83006	83027	.	-	.	ID=MIR_MAT_3P_LDE_5;Parent=MIR_LDE_5;Name=Lde-mir-1000_3p;
Scaffold297	Ma_miR_seeker	gene	583408	583475	.	+	.	ID=MIR_LDE_6;Name=Lde-mir-11;
Scaffold297	Ma_miR_seeker	pre_miRNA	583413	583470	.	+	.	ID=MIR_PRE_LDE_6;Parent=MIR_LDE_6;Name=Lde-mir-11_pre;
Scaffold297	Ma_miR_seeker	miRNA	583413	583434	.	+	.	ID=MIR_MAT_5P_LDE_6;Parent=MIR_LDE_6;Name=Lde-mir-11_5p;
Scaffold297	Ma_miR_seeker	miRNA	583449	583470	.	+	.	ID=MIR_MAT_3P_LDE_6;Parent=MIR_LDE_6;Name=Lde-mir-11_3p;
Scaffold2	Ma_miR_seeker	gene	6288613	6288680	.	-	.	ID=MIR_LDE_7;Name=Lde-mir-1175;
Scaffold2	Ma_miR_seeker	pre_miRNA	6288618	6288675	.	-	.	ID=MIR_PRE_LDE_7;Parent=MIR_LDE_7;Name=Lde-mir-1175_pre;
Scaffold2	Ma_miR_seeker	miRNA	6288656	6288675	.	-	.	ID=MIR_MAT_5P_LDE_7;Parent=MIR_LDE_7;Name=Lde-mir-1175_5p;
Scaffold2	Ma_miR_seeker	miRNA	6288618	6288638	.	-	.	ID=MIR_MAT_3P_LDE_7;Parent=MIR_LDE_7;Name=Lde-mir-1175_3p;
Scaffold1302	Ma_miR_seeker	gene	64688	64758	.	+	.	ID=MIR_LDE_8;Name=Lde-mir-12-2;
Scaffold1302	Ma_miR_seeker	pre_miRNA	64693	64753	.	+	.	ID=MIR_PRE_LDE_8;Parent=MIR_LDE_8;Name=Lde-mir-12-2_pre;
Scaffold1302	Ma_miR_seeker	miRNA	64693	64715	.	+	.	ID=MIR_MAT_5P_LDE_8;Parent=MIR_LDE_8;Name=Lde-mir-12-2_5p;
Scaffold1302	Ma_miR_seeker	miRNA	64732	64753	.	+	.	ID=MIR_MAT_3P_LDE_8;Parent=MIR_LDE_8;Name=Lde-mir-12-2_3p;
Scaffold1302	Ma_miR_seeker	gene	68535	68605	.	+	.	ID=MIR_LDE_9;Name=Lde-mir-12-1;
Scaffold1302	Ma_miR_seeker	pre_miRNA	68540	68600	.	+	.	ID=MIR_PRE_LDE_9;Parent=MIR_LDE_9;Name=Lde-mir-12-1_pre;
Scaffold1302	Ma_miR_seeker	miRNA	68540	68562	.	+	.	ID=MIR_MAT_5P_LDE_9;Parent=MIR_LDE_9;Name=Lde-mir-12-1_5p;
Scaffold1302	Ma_miR_seeker	miRNA	68579	68600	.	+	.	ID=MIR_MAT_3P_LDE_9;Parent=MIR_LDE_9;Name=Lde-mir-12-1_3p;
Scaffold100	Ma_miR_seeker	gene	913486	913555	.	+	.	ID=MIR_LDE_10;Name=Lde-mir-124;
Scaffold100	Ma_miR_seeker	pre_miRNA	913491	913550	.	+	.	ID=MIR_PRE_LDE_10;Parent=MIR_LDE_10;Name=Lde-mir-124_pre;
Scaffold100	Ma_miR_seeker	miRNA	913491	913513	.	+	.	ID=MIR_MAT_5P_LDE_10;Parent=MIR_LDE_10;Name=Lde-mir-124_5p;
Scaffold100	Ma_miR_seeker	miRNA	913528	913550	.	+	.	ID=MIR_MAT_3P_LDE_10;Parent=MIR_LDE_10;Name=Lde-mir-124_3p;
Scaffold117	Ma_miR_seeker	gene	701675	701743	.	+	.	ID=MIR_LDE_11;Name=Lde-mir-125;
Scaffold117	Ma_miR_seeker	pre_miRNA	701680	701738	.	+	.	ID=MIR_PRE_LDE_11;Parent=MIR_LDE_11;Name=Lde-mir-125_pre;
Scaffold117	Ma_miR_seeker	miRNA	701680	701701	.	+	.	ID=MIR_MAT_5P_LDE_11;Parent=MIR_LDE_11;Name=Lde-mir-125_5p;
Scaffold117	Ma_miR_seeker	miRNA	701718	701738	.	+	.	ID=MIR_MAT_3P_LDE_11;Parent=MIR_LDE_11;Name=Lde-mir-125_3p;
Scaffold581	Ma_miR_seeker	gene	143591	143660	.	-	.	ID=MIR_LDE_12;Name=Lde-mir-133;
Scaffold581	Ma_miR_seeker	pre_miRNA	143596	143655	.	-	.	ID=MIR_PRE_LDE_12;Parent=MIR_LDE_12;Name=Lde-mir-133_pre;
Scaffold581	Ma_miR_seeker	miRNA	143633	143655	.	-	.	ID=MIR_MAT_5P_LDE_12;Parent=MIR_LDE_12;Name=Lde-mir-133_5p;
Scaffold581	Ma_miR_seeker	miRNA	143596	143617	.	-	.	ID=MIR_MAT_3P_LDE_12;Parent=MIR_LDE_12;Name=Lde-mir-133_3p;
Scaffold209	Ma_miR_seeker	gene	298214	298282	.	-	.	ID=MIR_LDE_13;Name=Lde-mir-13a;
Scaffold209	Ma_miR_seeker	pre_miRNA	298219	298277	.	-	.	ID=MIR_PRE_LDE_13;Parent=MIR_LDE_13;Name=Lde-mir-13a_pre;
Scaffold209	Ma_miR_seeker	miRNA	298256	298277	.	-	.	ID=MIR_MAT_5P_LDE_13;Parent=MIR_LDE_13;Name=Lde-mir-13a_5p;
Scaffold209	Ma_miR_seeker	miRNA	298219	298240	.	-	.	ID=MIR_MAT_3P_LDE_13;Parent=MIR_LDE_13;Name=Lde-mir-13a_3p;
Scaffold209	Ma_miR_seeker	gene	298068	298135	.	-	.	ID=MIR_LDE_14;Name=Lde-mir-13b;
Scaffold209	Ma_miR_seeker	pre_miRNA	298073	298130	.	-	.	ID=MIR_PRE_LDE_14;Parent=MIR_LDE_14;Name=Lde-mir-13b_pre;
Scaffold209	Ma_miR_seeker	miRNA	298109	298130	.	-	.	ID=MIR_MAT_5P_LDE_14;Parent=MIR_LDE_14;Name=Lde-mir-13b_5p;
Scaffold209	Ma_miR_seeker	miRNA	298073	298095	.	-	.	ID=MIR_MAT_3P_LDE_14;Parent=MIR_LDE_14;Name=Lde-mir-13b_3p;
Scaffold293	Ma_miR_seeker	gene	581406	581474	.	+	.	ID=MIR_LDE_15;Name=Lde-mir-14;
Scaffold293	Ma_miR_seeker	pre_miRNA	581411	581469	.	+	.	ID=MIR_PRE_LDE_15;Parent=MIR_LDE_15;Name=Lde-mir-14_pre;
Scaffold293	Ma_miR_seeker	miRNA	581411	581433	.	+	.	ID=MIR_MAT_5P_LDE_15;Parent=MIR_LDE_15;Name=Lde-mir-14_5p;
Scaffold293	Ma_miR_seeker	miRNA	581448	581469	.	+	.	ID=MIR_MAT_3P_LDE_15;Parent=MIR_LDE_15;Name=Lde-mir-14_3p;
Scaffold6	Ma_miR_seeker	gene	3136220	3136286	.	-	.	ID=MIR_LDE_16;Name=Lde-mir-184;
Scaffold6	Ma_miR_seeker	pre_miRNA	3136225	3136281	.	-	.	ID=MIR_PRE_LDE_16;Parent=MIR_LDE_16;Name=Lde-mir-184_pre;
Scaffold6	Ma_miR_seeker	miRNA	3136260	3136281	.	-	.	ID=MIR_MAT_5P_LDE_16;Parent=MIR_LDE_16;Name=Lde-mir-184_5p;
Scaffold6	Ma_miR_seeker	miRNA	3136225	3136246	.	-	.	ID=MIR_MAT_3P_LDE_16;Parent=MIR_LDE_16;Name=Lde-mir-184_3p;
Scaffold1305	Ma_miR_seeker	gene	41031	41097	.	-	.	ID=MIR_LDE_17;Name=Lde-mir-193;
Scaffold1305	Ma_miR_seeker	pre_miRNA	41036	41092	.	-	.	ID=MIR_PRE_LDE_17;Parent=MIR_LDE_17;Name=Lde-mir-193_pre;
Scaffold1305	Ma_miR_seeker	miRNA	41071	41092	.	-	.	ID=MIR_MAT_5P_LDE_17;Parent=MIR_LDE_17;Name=Lde-mir-193_5p;
Scaffold1305	Ma_miR_seeker	miRNA	41036	41058	.	-	.	ID=MIR_MAT_3P_LDE_17;Parent=MIR_LDE_17;Name=Lde-mir-193_3p;
Scaffold218	Ma_miR_seeker	gene	578274	578341	.	+	.	ID=MIR_LDE_18;Name=Lde-mir-219;
Scaffold218	Ma_miR_seeker	pre_miRNA	578279	578336	.	+	.	ID=MIR_PRE_LDE_18;Parent=MIR_LDE_18;Name=Lde-mir-219_pre;
Scaffold218	Ma_miR_seeker	miRNA	578279	578300	.	+	.	ID=MIR_MAT_5P_LDE_18;Parent=MIR_LDE_18;Name=Lde-mir-219_5p;
Scaffold218	Ma_miR_seeker	miRNA	578315	578336	.	+	.	ID=MIR_MAT_3P_LDE_18;Parent=MIR_LDE_18;Name=Lde-mir-219_3p;
Scaffold344	Ma_miR_seeker	gene	481813	481878	.	-	.	ID=MIR_LDE_19;Name=Lde-mir-252a;
Scaffold344	Ma_miR_seeker	pre_miRNA	481818	481873	.	-	.	ID=MIR_PRE_LDE_19;Parent=MIR_LDE_19;Name=Lde-mir-252a_pre;
Scaffold344	Ma_miR_seeker	miRNA	481852	481873	.	-	.	ID=MIR_MAT_5P_LDE_19;Parent=MIR_LDE_19;Name=Lde-mir-252a_5p;
Scaffold344	Ma_miR_seeker	miRNA	481818	481840	.	-	.	ID=MIR_MAT_3P_LDE_19;Parent=MIR_LDE_19;Name=Lde-mir-252a_3p;
Scaffold88	Ma_miR_seeker	gene	874160	874228	.	-	.	ID=MIR_LDE_20;Name=Lde-mir-263a;
Scaffold88	Ma_miR_seeker	pre_miRNA	874165	874223	.	-	.	ID=MIR_PRE_LDE_20;Parent=MIR_LDE_20;Name=Lde-mir-263a_pre;
Scaffold88	Ma_miR_seeker	miRNA	874203	874223	.	-	.	ID=MIR_MAT_5P_LDE_20;Parent=MIR_LDE_20;Name=Lde-mir-263a_5p;
Scaffold88	Ma_miR_seeker	miRNA	874165	874184	.	-	.	ID=MIR_MAT_3P_LDE_20;Parent=MIR_LDE_20;Name=Lde-mir-263a_3p;
Scaffold50	Ma_miR_seeker	gene	933749	933817	.	-	.	ID=MIR_LDE_21;Name=Lde-mir-263b;
Scaffold50	Ma_miR_seeker	pre_miRNA	933754	933812	.	-	.	ID=MIR_PRE_LDE_21;Parent=MIR_LDE_21;Name=Lde-mir-263b_pre;
Scaffold50	Ma_miR_seeker	miRNA	933791	933812	.	-	.	ID=MIR_MAT_5P_LDE_21;Parent=MIR_LDE_21;Name=Lde-mir-263b_5p;
Scaffold50	Ma_miR_seeker	miRNA	933754	933776	.	-	.	ID=MIR_MAT_3P_LDE_21;Parent=MIR_LDE_21;Name=Lde-mir-263b_3p;
Scaffold869	Ma_miR_seeker	gene	173903	173973	.	+	.	ID=MIR_LDE_22;Name=Lde-mir-275;
Scaffold869	Ma_miR_seeker	pre_miRNA	173908	173968	.	+	.	ID=MIR_PRE_LDE_22;Parent=MIR_LDE_22;Name=Lde-mir-275_pre;
Scaffold869	Ma_miR_seeker	miRNA	173908	173931	.	+	.	ID=MIR_MAT_5P_LDE_22;Parent=MIR_LDE_22;Name=Lde-mir-275_5p;
Scaffold869	Ma_miR_seeker	miRNA	173946	173968	.	+	.	ID=MIR_MAT_3P_LDE_22;Parent=MIR_LDE_22;Name=Lde-mir-275_3p;
Scaffold6	Ma_miR_seeker	gene	2707845	2707922	.	+	.	ID=MIR_LDE_23;Name=Lde-mir-277;
Scaffold6	Ma_miR_seeker	pre_miRNA	2707850	2707917	.	+	.	ID=MIR_PRE_LDE_23;Parent=MIR_LDE_23;Name=Lde-mir-277_pre;
Scaffold6	Ma_miR_seeker	miRNA	2707850	2707870	.	+	.	ID=MIR_MAT_5P_LDE_23;Parent=MIR_LDE_23;Name=Lde-mir-277_5p;
Scaffold6	Ma_miR_seeker	miRNA	2707896	2707917	.	+	.	ID=MIR_MAT_3P_LDE_23;Parent=MIR_LDE_23;Name=Lde-mir-277_3p;
Scaffold1305	Ma_miR_seeker	gene	40902	40970	.	-	.	ID=MIR_LDE_24;Name=Lde-mir-2788;
Scaffold1305	Ma_miR_seeker	pre_miRNA	40907	40965	.	-	.	ID=MIR_PRE_LDE_24;Parent=MIR_LDE_24;Name=Lde-mir-2788_pre;
Scaffold1305	Ma_miR_seeker	miRNA	40943	40965	.	-	.	ID=MIR_MAT_5P_LDE_24;Parent=MIR_LDE_24;Name=Lde-mir-2788_5p;
Scaffold1305	Ma_miR_seeker	miRNA	40907	40928	.	-	.	ID=MIR_MAT_3P_LDE_24;Parent=MIR_LDE_24;Name=Lde-mir-2788_3p;
Scaffold99	Ma_miR_seeker	gene	1371048	1371117	.	+	.	ID=MIR_LDE_25;Name=Lde-mir-2796;
Scaffold99	Ma_miR_seeker	pre_miRNA	1371053	1371112	.	+	.	ID=MIR_PRE_LDE_25;Parent=MIR_LDE_25;Name=Lde-mir-2796_pre;
Scaffold99	Ma_miR_seeker	miRNA	1371053	1371074	.	+	.	ID=MIR_MAT_5P_LDE_25;Parent=MIR_LDE_25;Name=Lde-mir-2796_5p;
Scaffold99	Ma_miR_seeker	miRNA	1371090	1371112	.	+	.	ID=MIR_MAT_3P_LDE_25;Parent=MIR_LDE_25;Name=Lde-mir-2796_3p;
Scaffold18567	Ma_miR_seeker	gene	3287	3355	.	-	.	ID=MIR_LDE_26;Name=Lde-mir-279a;
Scaffold18567	Ma_miR_seeker	pre_miRNA	3292	3350	.	-	.	ID=MIR_PRE_LDE_26;Parent=MIR_LDE_26;Name=Lde-mir-279a_pre;
Scaffold18567	Ma_miR_seeker	miRNA	3329	3350	.	-	.	ID=MIR_MAT_5P_LDE_26;Parent=MIR_LDE_26;Name=Lde-mir-279a_5p;
Scaffold18567	Ma_miR_seeker	miRNA	3292	3313	.	-	.	ID=MIR_MAT_3P_LDE_26;Parent=MIR_LDE_26;Name=Lde-mir-279a_3p;
Scaffold1294	Ma_miR_seeker	gene	240222	240293	.	-	.	ID=MIR_LDE_27;Name=Lde-mir-279b-1;
Scaffold1294	Ma_miR_seeker	pre_miRNA	240227	240288	.	-	.	ID=MIR_PRE_LDE_27;Parent=MIR_LDE_27;Name=Lde-mir-279b-1_pre;
Scaffold1294	Ma_miR_seeker	miRNA	240265	240288	.	-	.	ID=MIR_MAT_5P_LDE_27;Parent=MIR_LDE_27;Name=Lde-mir-279b-1_5p;
Scaffold1294	Ma_miR_seeker	miRNA	240227	240250	.	-	.	ID=MIR_MAT_3P_LDE_27;Parent=MIR_LDE_27;Name=Lde-mir-279b-1_3p;
Scaffold575	Ma_miR_seeker	gene	395474	395542	.	-	.	ID=MIR_LDE_28;Name=Lde-mir-279b-2;
Scaffold575	Ma_miR_seeker	pre_miRNA	395479	395537	.	-	.	ID=MIR_PRE_LDE_28;Parent=MIR_LDE_28;Name=Lde-mir-279b-2_pre;
Scaffold575	Ma_miR_seeker	miRNA	395516	395537	.	-	.	ID=MIR_MAT_5P_LDE_28;Parent=MIR_LDE_28;Name=Lde-mir-279b-2_5p;
Scaffold575	Ma_miR_seeker	miRNA	395479	395501	.	-	.	ID=MIR_MAT_3P_LDE_28;Parent=MIR_LDE_28;Name=Lde-mir-279b-2_3p;
Scaffold18567	Ma_miR_seeker	gene	3146	3218	.	-	.	ID=MIR_LDE_29;Name=Lde-mir-279c;
Scaffold18567	Ma_miR_seeker	pre_miRNA	3151	3213	.	-	.	ID=MIR_PRE_LDE_29;Parent=MIR_LDE_29;Name=Lde-mir-279c_pre;
Scaffold18567	Ma_miR_seeker	miRNA	3190	3213	.	-	.	ID=MIR_MAT_5P_LDE_29;Parent=MIR_LDE_29;Name=Lde-mir-279c_5p;
Scaffold18567	Ma_miR_seeker	miRNA	3151	3175	.	-	.	ID=MIR_MAT_3P_LDE_29;Parent=MIR_LDE_29;Name=Lde-mir-279c_3p;
Scaffold13895	Ma_miR_seeker	gene	13715	13781	.	-	.	ID=MIR_LDE_30;Name=Lde-mir-281;
Scaffold13895	Ma_miR_seeker	pre_miRNA	13720	13776	.	-	.	ID=MIR_PRE_LDE_30;Parent=MIR_LDE_30;Name=Lde-mir-281_pre;
Scaffold13895	Ma_miR_seeker	miRNA	13755	13776	.	-	.	ID=MIR_MAT_5P_LDE_30;Parent=MIR_LDE_30;Name=Lde-mir-281_5p;
Scaffold13895	Ma_miR_seeker	miRNA	13720	13741	.	-	.	ID=MIR_MAT_3P_LDE_30;Parent=MIR_LDE_30;Name=Lde-mir-281_3p;
Scaffold11	Ma_miR_seeker	gene	493441	493508	.	-	.	ID=MIR_LDE_31;Name=Lde-mir-282;
Scaffold11	Ma_miR_seeker	pre_miRNA	493446	493503	.	-	.	ID=MIR_PRE_LDE_31;Parent=MIR_LDE_31;Name=Lde-mir-282_pre;
Scaffold11	Ma_miR_seeker	miRNA	493482	493503	.	-	.	ID=MIR_MAT_5P_LDE_31;Parent=MIR_LDE_31;Name=Lde-mir-282_5p;
Scaffold11	Ma_miR_seeker	miRNA	493446	493466	.	-	.	ID=MIR_MAT_3P_LDE_31;Parent=MIR_LDE_31;Name=Lde-mir-282_3p;
Scaffold1302	Ma_miR_seeker	gene	61144	61211	.	+	.	ID=MIR_LDE_32;Name=Lde-mir-283;
Scaffold1302	Ma_miR_seeker	pre_miRNA	61149	61206	.	+	.	ID=MIR_PRE_LDE_32;Parent=MIR_LDE_32;Name=Lde-mir-283_pre;
Scaffold1302	Ma_miR_seeker	miRNA	61149	61169	.	+	.	ID=MIR_MAT_5P_LDE_32;Parent=MIR_LDE_32;Name=Lde-mir-283_5p;
Scaffold1302	Ma_miR_seeker	miRNA	61184	61206	.	+	.	ID=MIR_MAT_3P_LDE_32;Parent=MIR_LDE_32;Name=Lde-mir-283_3p;
Scaffold33	Ma_miR_seeker	gene	18457	18526	.	+	.	ID=MIR_LDE_33;Name=Lde-mir-2944-1;
Scaffold33	Ma_miR_seeker	pre_miRNA	18462	18521	.	+	.	ID=MIR_PRE_LDE_33;Parent=MIR_LDE_33;Name=Lde-mir-2944-1_pre;
Scaffold33	Ma_miR_seeker	miRNA	18462	18484	.	+	.	ID=MIR_MAT_5P_LDE_33;Parent=MIR_LDE_33;Name=Lde-mir-2944-1_5p;
Scaffold33	Ma_miR_seeker	miRNA	18499	18521	.	+	.	ID=MIR_MAT_3P_LDE_33;Parent=MIR_LDE_33;Name=Lde-mir-2944-1_3p;
Scaffold575	Ma_miR_seeker	gene	395614	395679	.	-	.	ID=MIR_LDE_34;Name=Lde-mir-2944-2;
Scaffold575	Ma_miR_seeker	pre_miRNA	395619	395674	.	-	.	ID=MIR_PRE_LDE_34;Parent=MIR_LDE_34;Name=Lde-mir-2944-2_pre;
Scaffold575	Ma_miR_seeker	miRNA	395653	395674	.	-	.	ID=MIR_MAT_5P_LDE_34;Parent=MIR_LDE_34;Name=Lde-mir-2944-2_5p;
Scaffold575	Ma_miR_seeker	miRNA	395619	395638	.	-	.	ID=MIR_MAT_3P_LDE_34;Parent=MIR_LDE_34;Name=Lde-mir-2944-2_3p;
Scaffold1294	Ma_miR_seeker	gene	239863	239928	.	-	.	ID=MIR_LDE_35;Name=Lde-mir-2944-3;
Scaffold1294	Ma_miR_seeker	pre_miRNA	239868	239923	.	-	.	ID=MIR_PRE_LDE_35;Parent=MIR_LDE_35;Name=Lde-mir-2944-3_pre;
Scaffold1294	Ma_miR_seeker	miRNA	239901	239923	.	-	.	ID=MIR_MAT_5P_LDE_35;Parent=MIR_LDE_35;Name=Lde-mir-2944-3_5p;
Scaffold1294	Ma_miR_seeker	miRNA	239868	239887	.	-	.	ID=MIR_MAT_3P_LDE_35;Parent=MIR_LDE_35;Name=Lde-mir-2944-3_3p;
Scaffold2064	Ma_miR_seeker	gene	20605	20672	.	-	.	ID=MIR_LDE_36;Name=Lde-mir-29b;
Scaffold2064	Ma_miR_seeker	pre_miRNA	20610	20667	.	-	.	ID=MIR_PRE_LDE_36;Parent=MIR_LDE_36;Name=Lde-mir-29b_pre;
Scaffold2064	Ma_miR_seeker	miRNA	20645	20667	.	-	.	ID=MIR_MAT_5P_LDE_36;Parent=MIR_LDE_36;Name=Lde-mir-29b_5p;
Scaffold2064	Ma_miR_seeker	miRNA	20610	20631	.	-	.	ID=MIR_MAT_3P_LDE_36;Parent=MIR_LDE_36;Name=Lde-mir-29b_3p;
Scaffold209	Ma_miR_seeker	gene	297767	297834	.	-	.	ID=MIR_LDE_37;Name=Lde-mir-2a-3;
Scaffold209	Ma_miR_seeker	pre_miRNA	297772	297829	.	-	.	ID=MIR_PRE_LDE_37;Parent=MIR_LDE_37;Name=Lde-mir-2a-3_pre;
Scaffold209	Ma_miR_seeker	miRNA	297807	297829	.	-	.	ID=MIR_MAT_5P_LDE_37;Parent=MIR_LDE_37;Name=Lde-mir-2a-3_5p;
Scaffold209	Ma_miR_seeker	miRNA	297772	297794	.	-	.	ID=MIR_MAT_3P_LDE_37;Parent=MIR_LDE_37;Name=Lde-mir-2a-3_3p;
Scaffold209	Ma_miR_seeker	gene	299545	299611	.	-	.	ID=MIR_LDE_38;Name=Lde-mir-2a-1;
Scaffold209	Ma_miR_seeker	pre_miRNA	299550	299606	.	-	.	ID=MIR_PRE_LDE_38;Parent=MIR_LDE_38;Name=Lde-mir-2a-1_pre;
Scaffold209	Ma_miR_seeker	miRNA	299585	299606	.	-	.	ID=MIR_MAT_5P_LDE_38;Parent=MIR_LDE_38;Name=Lde-mir-2a-1_5p;
Scaffold209	Ma_miR_seeker	miRNA	299550	299572	.	-	.	ID=MIR_MAT_3P_LDE_38;Parent=MIR_LDE_38;Name=Lde-mir-2a-1_3p;
Scaffold209	Ma_miR_seeker	gene	297905	297972	.	-	.	ID=MIR_LDE_39;Name=Lde-mir-2a-2;
Scaffold209	Ma_miR_seeker	pre_miRNA	297910	297967	.	-	.	ID=MIR_PRE_LDE_39;Parent=MIR_LDE_39;Name=Lde-mir-2a-2_pre;
Scaffold209	Ma_miR_seeker	miRNA	297946	297967	.	-	.	ID=MIR_MAT_5P_LDE_39;Parent=MIR_LDE_39;Name=Lde-mir-2a-2_5p;
Scaffold209	Ma_miR_seeker	miRNA	297910	297932	.	-	.	ID=MIR_MAT_3P_LDE_39;Parent=MIR_LDE_39;Name=Lde-mir-2a-2_3p;
Scaffold2377	Ma_miR_seeker	gene	25672	25743	.	+	.	ID=MIR_LDE_40;Name=Lde-mir-3049;
Scaffold2377	Ma_miR_seeker	pre_miRNA	25677	25738	.	+	.	ID=MIR_PRE_LDE_40;Parent=MIR_LDE_40;Name=Lde-mir-3049_pre;
Scaffold2377	Ma_miR_seeker	miRNA	25677	25698	.	+	.	ID=MIR_MAT_5P_LDE_40;Parent=MIR_LDE_40;Name=Lde-mir-3049_5p;
Scaffold2377	Ma_miR_seeker	miRNA	25717	25738	.	+	.	ID=MIR_MAT_3P_LDE_40;Parent=MIR_LDE_40;Name=Lde-mir-3049_3p;
Scaffold869	Ma_miR_seeker	gene	174439	174508	.	+	.	ID=MIR_LDE_41;Name=Lde-mir-305;
Scaffold869	Ma_miR_seeker	pre_miRNA	174444	174503	.	+	.	ID=MIR_PRE_LDE_41;Parent=MIR_LDE_41;Name=Lde-mir-305_pre;
Scaffold869	Ma_miR_seeker	miRNA	174444	174465	.	+	.	ID=MIR_MAT_5P_LDE_41;Parent=MIR_LDE_41;Name=Lde-mir-305_5p;
Scaffold869	Ma_miR_seeker	miRNA	174481	174503	.	+	.	ID=MIR_MAT_3P_LDE_41;Parent=MIR_LDE_41;Name=Lde-mir-305_3p;
Scaffold1443	Ma_miR_seeker	gene	18732	18801	.	-	.	ID=MIR_LDE_42;Name=Lde-mir-307;
Scaffold1443	Ma_miR_seeker	pre_miRNA	18737	18796	.	-	.	ID=MIR_PRE_LDE_42;Parent=MIR_LDE_42;Name=Lde-mir-307_pre;
Scaffold1443	Ma_miR_seeker	miRNA	18774	18796	.	-	.	ID=MIR_MAT_5P_LDE_42;Parent=MIR_LDE_42;Name=Lde-mir-307_5p;
Scaffold1443	Ma_miR_seeker	miRNA	18737	18758	.	-	.	ID=MIR_MAT_3P_LDE_42;Parent=MIR_LDE_42;Name=Lde-mir-307_3p;
Scaffold641	Ma_miR_seeker	gene	134620	134688	.	+	.	ID=MIR_LDE_43;Name=Lde-mir-308;
Scaffold641	Ma_miR_seeker	pre_miRNA	134625	134683	.	+	.	ID=MIR_PRE_LDE_43;Parent=MIR_LDE_43;Name=Lde-mir-308_pre;
Scaffold641	Ma_miR_seeker	miRNA	134625	134646	.	+	.	ID=MIR_MAT_5P_LDE_43;Parent=MIR_LDE_43;Name=Lde-mir-308_5p;
Scaffold641	Ma_miR_seeker	miRNA	134662	134683	.	+	.	ID=MIR_MAT_3P_LDE_43;Parent=MIR_LDE_43;Name=Lde-mir-308_3p;
Scaffold33	Ma_miR_seeker	gene	26804	26873	.	+	.	ID=MIR_LDE_44;Name=Lde-mir-309-1;
Scaffold33	Ma_miR_seeker	pre_miRNA	26809	26868	.	+	.	ID=MIR_PRE_LDE_44;Parent=MIR_LDE_44;Name=Lde-mir-309-1_pre;
Scaffold33	Ma_miR_seeker	miRNA	26809	26831	.	+	.	ID=MIR_MAT_5P_LDE_44;Parent=MIR_LDE_44;Name=Lde-mir-309-1_5p;
Scaffold33	Ma_miR_seeker	miRNA	26845	26868	.	+	.	ID=MIR_MAT_3P_LDE_44;Parent=MIR_LDE_44;Name=Lde-mir-309-1_3p;
Scaffold33	Ma_miR_seeker	gene	26920	26989	.	+	.	ID=MIR_LDE_45;Name=Lde-mir-309-2;
Scaffold33	Ma_miR_seeker	pre_miRNA	26925	26984	.	+	.	ID=MIR_PRE_LDE_45;Parent=MIR_LDE_45;Name=Lde-mir-309-2_pre;
Scaffold33	Ma_miR_seeker	miRNA	26925	26947	.	+	.	ID=MIR_MAT_5P_LDE_45;Parent=MIR_LDE_45;Name=Lde-mir-309-2_5p;
Scaffold33	Ma_miR_seeker	miRNA	26961	26984	.	+	.	ID=MIR_MAT_3P_LDE_45;Parent=MIR_LDE_45;Name=Lde-mir-309-2_3p;
Scaffold130	Ma_miR_seeker	gene	334976	335041	.	-	.	ID=MIR_LDE_46;Name=Lde-mir-31;
Scaffold130	Ma_miR_seeker	pre_miRNA	334981	335036	.	-	.	ID=MIR_PRE_LDE_46;Parent=MIR_LDE_46;Name=Lde-mir-31_pre;
Scaffold130	Ma_miR_seeker	miRNA	335014	335036	.	-	.	ID=MIR_MAT_5P_LDE_46;Parent=MIR_LDE_46;Name=Lde-mir-31_5p;
Scaffold130	Ma_miR_seeker	miRNA	334981	335002	.	-	.	ID=MIR_MAT_3P_LDE_46;Parent=MIR_LDE_46;Name=Lde-mir-31_3p;
Scaffold41	Ma_miR_seeker	gene	1128538	1128606	.	-	.	ID=MIR_LDE_47;Name=Lde-mir-315;
Scaffold41	Ma_miR_seeker	pre_miRNA	1128543	1128601	.	-	.	ID=MIR_PRE_LDE_47;Parent=MIR_LDE_47;Name=Lde-mir-315_pre;
Scaffold41	Ma_miR_seeker	miRNA	1128580	1128601	.	-	.	ID=MIR_MAT_5P_LDE_47;Parent=MIR_LDE_47;Name=Lde-mir-315_5p;
Scaffold41	Ma_miR_seeker	miRNA	1128543	1128564	.	-	.	ID=MIR_MAT_3P_LDE_47;Parent=MIR_LDE_47;Name=Lde-mir-315_3p;
Scaffold1954	Ma_miR_seeker	gene	12185	12253	.	-	.	ID=MIR_LDE_48;Name=Lde-mir-316;
Scaffold1954	Ma_miR_seeker	pre_miRNA	12190	12248	.	-	.	ID=MIR_PRE_LDE_48;Parent=MIR_LDE_48;Name=Lde-mir-316_pre;
Scaffold1954	Ma_miR_seeker	miRNA	12229	12248	.	-	.	ID=MIR_MAT_5P_LDE_48;Parent=MIR_LDE_48;Name=Lde-mir-316_5p;
Scaffold1954	Ma_miR_seeker	miRNA	12190	12211	.	-	.	ID=MIR_MAT_3P_LDE_48;Parent=MIR_LDE_48;Name=Lde-mir-316_3p;
Scaffold6	Ma_miR_seeker	gene	2693240	2693310	.	+	.	ID=MIR_LDE_49;Name=Lde-mir-317;
Scaffold6	Ma_miR_seeker	pre_miRNA	2693245	2693305	.	+	.	ID=MIR_PRE_LDE_49;Parent=MIR_LDE_49;Name=Lde-mir-317_pre;
Scaffold6	Ma_miR_seeker	miRNA	2693245	2693266	.	+	.	ID=MIR_MAT_5P_LDE_49;Parent=MIR_LDE_49;Name=Lde-mir-317_5p;
Scaffold6	Ma_miR_seeker	miRNA	2693282	2693305	.	+	.	ID=MIR_MAT_3P_LDE_49;Parent=MIR_LDE_49;Name=Lde-mir-317_3p;
Scaffold19	Ma_miR_seeker	gene	2603238	2603306	.	-	.	ID=MIR_LDE_50;Name=Lde-mir-33;
Scaffold19	Ma_miR_seeker	pre_miRNA	2603243	2603301	.	-	.	ID=MIR_PRE_LDE_50;Parent=MIR_LDE_50;Name=Lde-mir-33_pre;
Scaffold19	Ma_miR_seeker	miRNA	2603281	2603301	.	-	.	ID=MIR_MAT_5P_LDE_50;Parent=MIR_LDE_50;Name=Lde-mir-33_5p;
Scaffold19	Ma_miR_seeker	miRNA	2603243	2603264	.	-	.	ID=MIR_MAT_3P_LDE_50;Parent=MIR_LDE_50;Name=Lde-mir-33_3p;
Scaffold6	Ma_miR_seeker	gene	2714716	2714784	.	+	.	ID=MIR_LDE_51;Name=Lde-mir-34;
Scaffold6	Ma_miR_seeker	pre_miRNA	2714721	2714779	.	+	.	ID=MIR_PRE_LDE_51;Parent=MIR_LDE_51;Name=Lde-mir-34_pre;
Scaffold6	Ma_miR_seeker	miRNA	2714721	2714741	.	+	.	ID=MIR_MAT_5P_LDE_51;Parent=MIR_LDE_51;Name=Lde-mir-34_5p;
Scaffold6	Ma_miR_seeker	miRNA	2714757	2714779	.	+	.	ID=MIR_MAT_3P_LDE_51;Parent=MIR_LDE_51;Name=Lde-mir-34_3p;
Scaffold1302	Ma_miR_seeker	gene	64307	64374	.	+	.	ID=MIR_LDE_52;Name=Lde-mir-3477;
Scaffold1302	Ma_miR_seeker	pre_miRNA	64312	64369	.	+	.	ID=MIR_PRE_LDE_52;Parent=MIR_LDE_52;Name=Lde-mir-3477_pre;
Scaffold1302	Ma_miR_seeker	miRNA	64312	64335	.	+	.	ID=MIR_MAT_5P_LDE_52;Parent=MIR_LDE_52;Name=Lde-mir-3477_5p;
Scaffold1302	Ma_miR_seeker	miRNA	64348	64369	.	+	.	ID=MIR_MAT_3P_LDE_52;Parent=MIR_LDE_52;Name=Lde-mir-3477_3p;
Scaffold784	Ma_miR_seeker	gene	255670	255737	.	-	.	ID=MIR_LDE_53;Name=Lde-mir-375;
Scaffold784	Ma_miR_seeker	pre_miRNA	255675	255732	.	-	.	ID=MIR_PRE_LDE_53;Parent=MIR_LDE_53;Name=Lde-mir-375_pre;
Scaffold784	Ma_miR_seeker	miRNA	255711	255732	.	-	.	ID=MIR_MAT_5P_LDE_53;Parent=MIR_LDE_53;Name=Lde-mir-375_5p;
Scaffold784	Ma_miR_seeker	miRNA	255675	255696	.	-	.	ID=MIR_MAT_3P_LDE_53;Parent=MIR_LDE_53;Name=Lde-mir-375_3p;
Scaffold33	Ma_miR_seeker	gene	27060	27129	.	+	.	ID=MIR_LDE_54;Name=Lde-mir-3791;
Scaffold33	Ma_miR_seeker	pre_miRNA	27065	27124	.	+	.	ID=MIR_PRE_LDE_54;Parent=MIR_LDE_54;Name=Lde-mir-3791_pre;
Scaffold33	Ma_miR_seeker	miRNA	27065	27089	.	+	.	ID=MIR_MAT_5P_LDE_54;Parent=MIR_LDE_54;Name=Lde-mir-3791_5p;
Scaffold33	Ma_miR_seeker	miRNA	27105	27124	.	+	.	ID=MIR_MAT_3P_LDE_54;Parent=MIR_LDE_54;Name=Lde-mir-3791_3p;
Scaffold575	Ma_miR_seeker	gene	395339	395405	.	-	.	ID=MIR_LDE_55;Name=Lde-mir-3843;
Scaffold575	Ma_miR_seeker	pre_miRNA	395344	395400	.	-	.	ID=MIR_PRE_LDE_55;Parent=MIR_LDE_55;Name=Lde-mir-3843_pre;
Scaffold575	Ma_miR_seeker	miRNA	395379	395400	.	-	.	ID=MIR_MAT_5P_LDE_55;Parent=MIR_LDE_55;Name=Lde-mir-3843_5p;
Scaffold575	Ma_miR_seeker	miRNA	395344	395363	.	-	.	ID=MIR_MAT_3P_LDE_55;Parent=MIR_LDE_55;Name=Lde-mir-3843_3p;
Scaffold460	Ma_miR_seeker	gene	45328	45402	.	+	.	ID=MIR_LDE_56;Name=Lde-mir-3849;
Scaffold460	Ma_miR_seeker	pre_miRNA	45333	45397	.	+	.	ID=MIR_PRE_LDE_56;Parent=MIR_LDE_56;Name=Lde-mir-3849_pre;
Scaffold460	Ma_miR_seeker	miRNA	45333	45353	.	+	.	ID=MIR_MAT_5P_LDE_56;Parent=MIR_LDE_56;Name=Lde-mir-3849_5p;
Scaffold460	Ma_miR_seeker	miRNA	45375	45397	.	+	.	ID=MIR_MAT_3P_LDE_56;Parent=MIR_LDE_56;Name=Lde-mir-3849_3p;
Scaffold928	Ma_miR_seeker	gene	213716	213785	.	+	.	ID=MIR_LDE_57;Name=Lde-mir-7;
Scaffold928	Ma_miR_seeker	pre_miRNA	213721	213780	.	+	.	ID=MIR_PRE_LDE_57;Parent=MIR_LDE_57;Name=Lde-mir-7_pre;
Scaffold928	Ma_miR_seeker	miRNA	213721	213743	.	+	.	ID=MIR_MAT_5P_LDE_57;Parent=MIR_LDE_57;Name=Lde-mir-7_5p;
Scaffold928	Ma_miR_seeker	miRNA	213758	213780	.	+	.	ID=MIR_MAT_3P_LDE_57;Parent=MIR_LDE_57;Name=Lde-mir-7_3p;
Scaffold209	Ma_miR_seeker	gene	299658	299729	.	-	.	ID=MIR_LDE_58;Name=Lde-mir-71;
Scaffold209	Ma_miR_seeker	pre_miRNA	299663	299724	.	-	.	ID=MIR_PRE_LDE_58;Parent=MIR_LDE_58;Name=Lde-mir-71_pre;
Scaffold209	Ma_miR_seeker	miRNA	299702	299724	.	-	.	ID=MIR_MAT_5P_LDE_58;Parent=MIR_LDE_58;Name=Lde-mir-71_5p;
Scaffold209	Ma_miR_seeker	miRNA	299663	299684	.	-	.	ID=MIR_MAT_3P_LDE_58;Parent=MIR_LDE_58;Name=Lde-mir-71_3p;
Scaffold2	Ma_miR_seeker	gene	6287722	6287795	.	-	.	ID=MIR_LDE_59;Name=Lde-mir-750-1;
Scaffold2	Ma_miR_seeker	pre_miRNA	6287727	6287790	.	-	.	ID=MIR_PRE_LDE_59;Parent=MIR_LDE_59;Name=Lde-mir-750-1_pre;
Scaffold2	Ma_miR_seeker	miRNA	6287766	6287790	.	-	.	ID=MIR_MAT_5P_LDE_59;Parent=MIR_LDE_59;Name=Lde-mir-750-1_5p;
Scaffold2	Ma_miR_seeker	miRNA	6287727	6287751	.	-	.	ID=MIR_MAT_3P_LDE_59;Parent=MIR_LDE_59;Name=Lde-mir-750-1_3p;
Scaffold2	Ma_miR_seeker	gene	6288820	6288893	.	-	.	ID=MIR_LDE_60;Name=Lde-mir-750-2;
Scaffold2	Ma_miR_seeker	pre_miRNA	6288825	6288888	.	-	.	ID=MIR_PRE_LDE_60;Parent=MIR_LDE_60;Name=Lde-mir-750-2_pre;
Scaffold2	Ma_miR_seeker	miRNA	6288864	6288888	.	-	.	ID=MIR_MAT_5P_LDE_60;Parent=MIR_LDE_60;Name=Lde-mir-750-2_5p;
Scaffold2	Ma_miR_seeker	miRNA	6288825	6288849	.	-	.	ID=MIR_MAT_3P_LDE_60;Parent=MIR_LDE_60;Name=Lde-mir-750-2_3p;
Scaffold800	Ma_miR_seeker	gene	58971	59038	.	+	.	ID=MIR_LDE_61;Name=Lde-mir-79;
Scaffold800	Ma_miR_seeker	pre_miRNA	58976	59033	.	+	.	ID=MIR_PRE_LDE_61;Parent=MIR_LDE_61;Name=Lde-mir-79_pre;
Scaffold800	Ma_miR_seeker	miRNA	58976	58997	.	+	.	ID=MIR_MAT_5P_LDE_61;Parent=MIR_LDE_61;Name=Lde-mir-79_5p;
Scaffold800	Ma_miR_seeker	miRNA	59012	59033	.	+	.	ID=MIR_MAT_3P_LDE_61;Parent=MIR_LDE_61;Name=Lde-mir-79_3p;
Scaffold67	Ma_miR_seeker	gene	658540	658609	.	-	.	ID=MIR_LDE_62;Name=Lde-mir-8;
Scaffold67	Ma_miR_seeker	pre_miRNA	658545	658604	.	-	.	ID=MIR_PRE_LDE_62;Parent=MIR_LDE_62;Name=Lde-mir-8_pre;
Scaffold67	Ma_miR_seeker	miRNA	658584	658604	.	-	.	ID=MIR_MAT_5P_LDE_62;Parent=MIR_LDE_62;Name=Lde-mir-8_5p;
Scaffold67	Ma_miR_seeker	miRNA	658545	658567	.	-	.	ID=MIR_MAT_3P_LDE_62;Parent=MIR_LDE_62;Name=Lde-mir-8_3p;
Scaffold672	Ma_miR_seeker	gene	197216	197281	.	-	.	ID=MIR_LDE_63;Name=Lde-mir-87-1;
Scaffold672	Ma_miR_seeker	pre_miRNA	197221	197276	.	-	.	ID=MIR_PRE_LDE_63;Parent=MIR_LDE_63;Name=Lde-mir-87-1_pre;
Scaffold672	Ma_miR_seeker	miRNA	197255	197276	.	-	.	ID=MIR_MAT_5P_LDE_63;Parent=MIR_LDE_63;Name=Lde-mir-87-1_5p;
Scaffold672	Ma_miR_seeker	miRNA	197221	197241	.	-	.	ID=MIR_MAT_3P_LDE_63;Parent=MIR_LDE_63;Name=Lde-mir-87-1_3p;
Scaffold672	Ma_miR_seeker	gene	190427	190492	.	-	.	ID=MIR_LDE_64;Name=Lde-mir-87-2;
Scaffold672	Ma_miR_seeker	pre_miRNA	190432	190487	.	-	.	ID=MIR_PRE_LDE_64;Parent=MIR_LDE_64;Name=Lde-mir-87-2_pre;
Scaffold672	Ma_miR_seeker	miRNA	190466	190487	.	-	.	ID=MIR_MAT_5P_LDE_64;Parent=MIR_LDE_64;Name=Lde-mir-87-2_5p;
Scaffold672	Ma_miR_seeker	miRNA	190432	190452	.	-	.	ID=MIR_MAT_3P_LDE_64;Parent=MIR_LDE_64;Name=Lde-mir-87-2_3p;
Scaffold861	Ma_miR_seeker	gene	195876	195944	.	-	.	ID=MIR_LDE_65;Name=Lde-mir-927a;
Scaffold861	Ma_miR_seeker	pre_miRNA	195881	195939	.	-	.	ID=MIR_PRE_LDE_65;Parent=MIR_LDE_65;Name=Lde-mir-927a_pre;
Scaffold861	Ma_miR_seeker	miRNA	195918	195939	.	-	.	ID=MIR_MAT_5P_LDE_65;Parent=MIR_LDE_65;Name=Lde-mir-927a_5p;
Scaffold861	Ma_miR_seeker	miRNA	195881	195902	.	-	.	ID=MIR_MAT_3P_LDE_65;Parent=MIR_LDE_65;Name=Lde-mir-927a_3p;
Scaffold278	Ma_miR_seeker	gene	784033	784102	.	-	.	ID=MIR_LDE_66;Name=Lde-mir-927b;
Scaffold278	Ma_miR_seeker	pre_miRNA	784038	784097	.	-	.	ID=MIR_PRE_LDE_66;Parent=MIR_LDE_66;Name=Lde-mir-927b_pre;
Scaffold278	Ma_miR_seeker	miRNA	784076	784097	.	-	.	ID=MIR_MAT_5P_LDE_66;Parent=MIR_LDE_66;Name=Lde-mir-927b_5p;
Scaffold278	Ma_miR_seeker	miRNA	784038	784059	.	-	.	ID=MIR_MAT_3P_LDE_66;Parent=MIR_LDE_66;Name=Lde-mir-927b_3p;
Scaffold48	Ma_miR_seeker	gene	1251993	1252061	.	-	.	ID=MIR_LDE_67;Name=Lde-mir-929;
Scaffold48	Ma_miR_seeker	pre_miRNA	1251998	1252056	.	-	.	ID=MIR_PRE_LDE_67;Parent=MIR_LDE_67;Name=Lde-mir-929_pre;
Scaffold48	Ma_miR_seeker	miRNA	1252036	1252056	.	-	.	ID=MIR_MAT_5P_LDE_67;Parent=MIR_LDE_67;Name=Lde-mir-929_5p;
Scaffold48	Ma_miR_seeker	miRNA	1251998	1252018	.	-	.	ID=MIR_MAT_3P_LDE_67;Parent=MIR_LDE_67;Name=Lde-mir-929_3p;
Scaffold854	Ma_miR_seeker	gene	69771	69838	.	+	.	ID=MIR_LDE_68;Name=Lde-mir-92a;
Scaffold854	Ma_miR_seeker	pre_miRNA	69776	69833	.	+	.	ID=MIR_PRE_LDE_68;Parent=MIR_LDE_68;Name=Lde-mir-92a_pre;
Scaffold854	Ma_miR_seeker	miRNA	69776	69797	.	+	.	ID=MIR_MAT_5P_LDE_68;Parent=MIR_LDE_68;Name=Lde-mir-92a_5p;
Scaffold854	Ma_miR_seeker	miRNA	69814	69833	.	+	.	ID=MIR_MAT_3P_LDE_68;Parent=MIR_LDE_68;Name=Lde-mir-92a_3p;
Scaffold854	Ma_miR_seeker	gene	75713	75781	.	+	.	ID=MIR_LDE_69;Name=Lde-mir-92b;
Scaffold854	Ma_miR_seeker	pre_miRNA	75718	75776	.	+	.	ID=MIR_PRE_LDE_69;Parent=MIR_LDE_69;Name=Lde-mir-92b_pre;
Scaffold854	Ma_miR_seeker	miRNA	75718	75741	.	+	.	ID=MIR_MAT_5P_LDE_69;Parent=MIR_LDE_69;Name=Lde-mir-92b_5p;
Scaffold854	Ma_miR_seeker	miRNA	75755	75776	.	+	.	ID=MIR_MAT_3P_LDE_69;Parent=MIR_LDE_69;Name=Lde-mir-92b_3p;
Scaffold5595	Ma_miR_seeker	gene	3171	3238	.	-	.	ID=MIR_LDE_70;Name=Lde-mir-92c;
Scaffold5595	Ma_miR_seeker	pre_miRNA	3176	3233	.	-	.	ID=MIR_PRE_LDE_70;Parent=MIR_LDE_70;Name=Lde-mir-92c_pre;
Scaffold5595	Ma_miR_seeker	miRNA	3211	3233	.	-	.	ID=MIR_MAT_5P_LDE_70;Parent=MIR_LDE_70;Name=Lde-mir-92c_5p;
Scaffold5595	Ma_miR_seeker	miRNA	3176	3198	.	-	.	ID=MIR_MAT_3P_LDE_70;Parent=MIR_LDE_70;Name=Lde-mir-92c_3p;
Scaffold1756	Ma_miR_seeker	gene	73039	73108	.	-	.	ID=MIR_LDE_71;Name=Lde-mir-965;
Scaffold1756	Ma_miR_seeker	pre_miRNA	73044	73103	.	-	.	ID=MIR_PRE_LDE_71;Parent=MIR_LDE_71;Name=Lde-mir-965_pre;
Scaffold1756	Ma_miR_seeker	miRNA	73081	73103	.	-	.	ID=MIR_MAT_5P_LDE_71;Parent=MIR_LDE_71;Name=Lde-mir-965_5p;
Scaffold1756	Ma_miR_seeker	miRNA	73044	73065	.	-	.	ID=MIR_MAT_3P_LDE_71;Parent=MIR_LDE_71;Name=Lde-mir-965_3p;
Scaffold618	Ma_miR_seeker	gene	563340	563410	.	-	.	ID=MIR_LDE_72;Name=Lde-mir-970;
Scaffold618	Ma_miR_seeker	pre_miRNA	563345	563405	.	-	.	ID=MIR_PRE_LDE_72;Parent=MIR_LDE_72;Name=Lde-mir-970_pre;
Scaffold618	Ma_miR_seeker	miRNA	563381	563405	.	-	.	ID=MIR_MAT_5P_LDE_72;Parent=MIR_LDE_72;Name=Lde-mir-970_5p;
Scaffold618	Ma_miR_seeker	miRNA	563345	563365	.	-	.	ID=MIR_MAT_3P_LDE_72;Parent=MIR_LDE_72;Name=Lde-mir-970_3p;
Scaffold165	Ma_miR_seeker	gene	80182	80250	.	+	.	ID=MIR_LDE_73;Name=Lde-mir-971;
Scaffold165	Ma_miR_seeker	pre_miRNA	80187	80245	.	+	.	ID=MIR_PRE_LDE_73;Parent=MIR_LDE_73;Name=Lde-mir-971_pre;
Scaffold165	Ma_miR_seeker	miRNA	80187	80208	.	+	.	ID=MIR_MAT_5P_LDE_73;Parent=MIR_LDE_73;Name=Lde-mir-971_5p;
Scaffold165	Ma_miR_seeker	miRNA	80223	80245	.	+	.	ID=MIR_MAT_3P_LDE_73;Parent=MIR_LDE_73;Name=Lde-mir-971_3p;
Scaffold117	Ma_miR_seeker	gene	927455	927525	.	+	.	ID=MIR_LDE_74;Name=Lde-mir-980;
Scaffold117	Ma_miR_seeker	pre_miRNA	927460	927520	.	+	.	ID=MIR_PRE_LDE_74;Parent=MIR_LDE_74;Name=Lde-mir-980_pre;
Scaffold117	Ma_miR_seeker	miRNA	927460	927482	.	+	.	ID=MIR_MAT_5P_LDE_74;Parent=MIR_LDE_74;Name=Lde-mir-980_5p;
Scaffold117	Ma_miR_seeker	miRNA	927498	927520	.	+	.	ID=MIR_MAT_3P_LDE_74;Parent=MIR_LDE_74;Name=Lde-mir-980_3p;
Scaffold326	Ma_miR_seeker	gene	336270	336336	.	-	.	ID=MIR_LDE_75;Name=Lde-mir-981;
Scaffold326	Ma_miR_seeker	pre_miRNA	336275	336331	.	-	.	ID=MIR_PRE_LDE_75;Parent=MIR_LDE_75;Name=Lde-mir-981_pre;
Scaffold326	Ma_miR_seeker	miRNA	336310	336331	.	-	.	ID=MIR_MAT_5P_LDE_75;Parent=MIR_LDE_75;Name=Lde-mir-981_5p;
Scaffold326	Ma_miR_seeker	miRNA	336275	336296	.	-	.	ID=MIR_MAT_3P_LDE_75;Parent=MIR_LDE_75;Name=Lde-mir-981_3p;
Scaffold527	Ma_miR_seeker	gene	64913	64984	.	+	.	ID=MIR_LDE_76;Name=Lde-mir-993;
Scaffold527	Ma_miR_seeker	pre_miRNA	64918	64979	.	+	.	ID=MIR_PRE_LDE_76;Parent=MIR_LDE_76;Name=Lde-mir-993_pre;
Scaffold527	Ma_miR_seeker	miRNA	64918	64940	.	+	.	ID=MIR_MAT_5P_LDE_76;Parent=MIR_LDE_76;Name=Lde-mir-993_5p;
Scaffold527	Ma_miR_seeker	miRNA	64957	64979	.	+	.	ID=MIR_MAT_3P_LDE_76;Parent=MIR_LDE_76;Name=Lde-mir-993_3p;
Scaffold608	Ma_miR_seeker	gene	322006	322072	.	+	.	ID=MIR_LDE_77;Name=Lde-mir-995;
Scaffold608	Ma_miR_seeker	pre_miRNA	322011	322067	.	+	.	ID=MIR_PRE_LDE_77;Parent=MIR_LDE_77;Name=Lde-mir-995_pre;
Scaffold608	Ma_miR_seeker	miRNA	322011	322032	.	+	.	ID=MIR_MAT_5P_LDE_77;Parent=MIR_LDE_77;Name=Lde-mir-995_5p;
Scaffold608	Ma_miR_seeker	miRNA	322047	322067	.	+	.	ID=MIR_MAT_3P_LDE_77;Parent=MIR_LDE_77;Name=Lde-mir-995_3p;
Scaffold297	Ma_miR_seeker	gene	590436	590499	.	+	.	ID=MIR_LDE_78;Name=Lde-mir-998;
Scaffold297	Ma_miR_seeker	pre_miRNA	590441	590494	.	+	.	ID=MIR_PRE_LDE_78;Parent=MIR_LDE_78;Name=Lde-mir-998_pre;
Scaffold297	Ma_miR_seeker	miRNA	590441	590462	.	+	.	ID=MIR_MAT_5P_LDE_78;Parent=MIR_LDE_78;Name=Lde-mir-998_5p;
Scaffold297	Ma_miR_seeker	miRNA	590473	590494	.	+	.	ID=MIR_MAT_3P_LDE_78;Parent=MIR_LDE_78;Name=Lde-mir-998_3p;
Scaffold18	Ma_miR_seeker	gene	1347841	1347910	.	-	.	ID=MIR_LDE_79;Name=Lde-mir-9a;
Scaffold18	Ma_miR_seeker	pre_miRNA	1347846	1347905	.	-	.	ID=MIR_PRE_LDE_79;Parent=MIR_LDE_79;Name=Lde-mir-9a_pre;
Scaffold18	Ma_miR_seeker	miRNA	1347883	1347905	.	-	.	ID=MIR_MAT_5P_LDE_79;Parent=MIR_LDE_79;Name=Lde-mir-9a_5p;
Scaffold18	Ma_miR_seeker	miRNA	1347846	1347868	.	-	.	ID=MIR_MAT_3P_LDE_79;Parent=MIR_LDE_79;Name=Lde-mir-9a_3p;
Scaffold33	Ma_miR_seeker	gene	18328	18394	.	+	.	ID=MIR_LDE_80;Name=Lde-mir-9e-1;
Scaffold33	Ma_miR_seeker	pre_miRNA	18333	18389	.	+	.	ID=MIR_PRE_LDE_80;Parent=MIR_LDE_80;Name=Lde-mir-9e-1_pre;
Scaffold33	Ma_miR_seeker	miRNA	18333	18353	.	+	.	ID=MIR_MAT_5P_LDE_80;Parent=MIR_LDE_80;Name=Lde-mir-9e-1_5p;
Scaffold33	Ma_miR_seeker	miRNA	18369	18389	.	+	.	ID=MIR_MAT_3P_LDE_80;Parent=MIR_LDE_80;Name=Lde-mir-9e-1_3p;
Scaffold575	Ma_miR_seeker	gene	395767	395836	.	-	.	ID=MIR_LDE_81;Name=Lde-mir-9e-2;
Scaffold575	Ma_miR_seeker	pre_miRNA	395772	395831	.	-	.	ID=MIR_PRE_LDE_81;Parent=MIR_LDE_81;Name=Lde-mir-9e-2_pre;
Scaffold575	Ma_miR_seeker	miRNA	395810	395831	.	-	.	ID=MIR_MAT_5P_LDE_81;Parent=MIR_LDE_81;Name=Lde-mir-9e-2_5p;
Scaffold575	Ma_miR_seeker	miRNA	395772	395795	.	-	.	ID=MIR_MAT_3P_LDE_81;Parent=MIR_LDE_81;Name=Lde-mir-9e-2_3p;
Scaffold1294	Ma_miR_seeker	gene	240012	240080	.	-	.	ID=MIR_LDE_82;Name=Lde-mir-9e-3;
Scaffold1294	Ma_miR_seeker	pre_miRNA	240017	240075	.	-	.	ID=MIR_PRE_LDE_82;Parent=MIR_LDE_82;Name=Lde-mir-9e-3_pre;
Scaffold1294	Ma_miR_seeker	miRNA	240055	240075	.	-	.	ID=MIR_MAT_5P_LDE_82;Parent=MIR_LDE_82;Name=Lde-mir-9e-3_5p;
Scaffold1294	Ma_miR_seeker	miRNA	240017	240038	.	-	.	ID=MIR_MAT_3P_LDE_82;Parent=MIR_LDE_82;Name=Lde-mir-9e-3_3p;
Scaffold549	Ma_miR_seeker	gene	561347	561414	.	+	.	ID=MIR_LDE_83;Name=Lde-mir-iab-4;
Scaffold549	Ma_miR_seeker	pre_miRNA	561352	561409	.	+	.	ID=MIR_PRE_LDE_83;Parent=MIR_LDE_83;Name=Lde-mir-iab-4_pre;
Scaffold549	Ma_miR_seeker	miRNA	561352	561373	.	+	.	ID=MIR_MAT_5P_LDE_83;Parent=MIR_LDE_83;Name=Lde-mir-iab-4_5p;
Scaffold549	Ma_miR_seeker	miRNA	561386	561409	.	+	.	ID=MIR_MAT_3P_LDE_83;Parent=MIR_LDE_83;Name=Lde-mir-iab-4_3p;
Scaffold549	Ma_miR_seeker	gene	561344	561413	.	-	.	ID=MIR_LDE_84;Name=Lde-mir-iab-8;
Scaffold549	Ma_miR_seeker	pre_miRNA	561349	561408	.	-	.	ID=MIR_PRE_LDE_84;Parent=MIR_LDE_84;Name=Lde-mir-iab-8_pre;
Scaffold549	Ma_miR_seeker	miRNA	561384	561408	.	-	.	ID=MIR_MAT_5P_LDE_84;Parent=MIR_LDE_84;Name=Lde-mir-iab-8_5p;
Scaffold549	Ma_miR_seeker	miRNA	561349	561370	.	-	.	ID=MIR_MAT_3P_LDE_84;Parent=MIR_LDE_84;Name=Lde-mir-iab-8_3p;
