# Supplementary material for: A model species for agricultural pest genomics: the genome of the Colorado potato beetle, Leptinotarsa decemlineata (Coleoptera: Chrysomelidae)
Source: Sci Rep. 2018 Jan 31;8:1931. doi: 10.1038/s41598-018-20154-1 (PMC5792627; doi:10.1038/s41598-018-20154-1)
Supplement: Supplementary file 4 — Dataset 3 [file 41598_2018_20154_MOESM4_ESM.txt]

>LdecOBP1
MKTILIFFCVAIAAMAHQITPEEKERLRQVYLACQADPKTYCDEDLLKKFGENAENKQVGIHMLCMSVNAGLQTKEGDLLKDFIRTRIDMVTHDKSKVDEYLEKCAVLKETPEKTAVQLWLCFIKNDIKYYHKL
>LdecOBP2
MKTFVWFVCVLVILAKANALDKATTKVKNVHEACQADPGTHADEYLIERARMEQVDPKKVGLHTLCMNVHAGLQKENGDIDKDDLRRALSEGIHDSAKVEAIVADCGVRVGDTPEEASVNLFRCIFGHENAYVHEWKPPLIHS
>LdecOBP3
MKLCFGIVLAITVLVLANAETTKEKYLRFDSECKKPDAIKSHDLCMNVKFGLQKENGDIDKDVLRAKFGQNLKISADELNEMINECSVRKGNTAAEAGDALSQCIRKYLAPVYSEVE
>LdecOBP4FIX
MKTSAVLVLAVAFLALVHARVLDHDEMKNIHDDCQANPDTRIDESALRSGHDSPNMGPHTFCMISKSGLMTANGDIQKDILKDYIRKNSHHDVAKVDEIVNDCGKREGATPVEAAIALKNCLRKYEGPNSDTHNHHHHHHQH
>LdecOBP5
MKCIAVFVVVILALAHASESDREEAERYHLECQKDPASRIGEGAGPNSFAAHTLCVGVKMGTFKPNGDVDVEGLRKFLIRTGVDPLKIDRIVHECSKRNGVTAVEAAMGMMGCLAKWTAT
>LdecOBP6
MKVCFVFVFGATFLIMANAAKINYRKLNEECIQPNALEPISLCMTVKLGLQKENGDIDKEALRTNLGKNTELTADHINEIVNECGDRHGGTAGEAANALSQCIRNKVGARISRQ
>LdecOBP7FIX
MKVGLVFVFAATVLEMFDTARIREGHQRVTNECRESDALKPFSLCMNVKLGLQKEDGDIDKDALRTKLSQNGRLSPDEVNQIVNECGDRQGSTAGEAADTLSRCIHKKLGPTIMRH*
>LdecOBP8	
MQCRFVFVFAVAVVTSAFADESPLERITRLHKECQSDPATVVKDSVLEDARKGNVDVDAIGPHTLCMNVKLGMQKPNGDIDKDELREAVKKLGNNINEATVENIVNDCGKRVGDTPNEAAITLYQCYARHTKTTHGKHLESLTGTD
>LdecOBP9
MKLSFGIVLAVTVLVLANAENIEKEYRKVQSECEKPDAIKPRSLCMNVKFGIQKENGDIDKDVLREKIGYDHKLGVDKTNEMINECSVRQGNTAGEAADALSQCIRKYFATVYSKGD
>LdecOBP10PSE
ANDENIEGEYRKVKSECEKPDAVKPHSLCTNVKFGIQKENGDIDKDVLRKKIGHDHKLGADNTNEMINECSVRKGNTAGEAGDALSQCIRKYFAAEYSRRD
>LdecOBP11
MKLCFGIVLAVTVLVLANAENIGELYRNVESECKKPDAIKPLFLCMNVKFGIQKENGDIDEVVLRKNLAQRHKFGADKINEVINECGVRKGITAGEAGDALRHCLRKYFATV
>LdecOBP12
MKVLLIVAVVVLAAAAEDVDESKLVPLPEEIGKLLTVKQECAKKIAISEETLKKLETDEFPVTDETEAQARCFLEGIGILNDEGKFDKEGFVLSLESLIPEDKIQEIVDKCYDEEGTALELSKCVKQELDAIASG
>LdecOBP13
MNKVAIVLFVAFAAVAISKPLSEEELKKLVDLNRECAKTSGVDEDTLKKLEGDIEYPETAEMKVHAKCFMKGLGVMDDDGNIDVEAMTESLKKIVPEGKEKEVAEKCNVVKDSPEETAFELGRCVHGEIHDH
>LdecOBP14
MGSFVLFLLALIAMAHTQELTEEQKVKIMEYNKECMEETKVAMEVVLKAAEGVYVDDDKLKKQILCVNKKIEVQKENGDIDIDVTKKKLMTILKDEKKVDDVIKKCVMKKDTPENTAFEAAKCMHKLAPNPKVLS
>LdecOBP15
MKFLVALVFAVAVSSAQAQNTKQQEKLKQHHVECAKQVPVDKELVEKAGKGDFVDNATLKEYFTCIAKRSGFLNEAGEIQKEVLLKETAAAAGDEIAKKLVDACAVPAGPDTTFNVAKCYWEKSAPNPVRLI
>LdecOBP16
MKVITAVLIVVAIGIAEAQNPQQEANLKQVRVECADETDFSLDLFTKAIQGDFDDDDDDDEEALKSMLFCIAKLTGLINKSGELQKEVFLEKTVNEIGQAEAERLFSLCGVQQSNPRETAFHALKCYTLYFNNRKTTLF
>LdecOBP17
MKSIIVFVVLVSGSLAGRLSHEKKEKLFSYHQGCVSKSGVDRKIITQMKQGMRSEDPKFKEYLLCLSQKFGFQNEAGEFQREVMREKLTQYARNASTVDAVMEKCVVQKDSPVESAYHYSMCHYDICRDHGPLFYVINISEKKKAIFHSYQKDCAAESGVNSTILENAQKEIFEDDPLLKKYAFCYSKKMGFQDENGKIDEQSFRGKLKELVENYDELEKLVSTCNVEKDNPENTAYEFFKCFLQNSHFNVYTVTN
>LdecOBP18FIX
MKVLLIALIVCASIPGKWCLSDDSKQMMMEIHNACLAESGVSPDIIGKMMQGEFIDDSKLKEHLICFAKKEGLMNDSGDVNEEAVREKIHAYIKDETTANEILSKCVVKMATPQDTALHFSKCMFTTVKH
>LdecOBP19
MRICILIFLVFVSFVFSQMIPPNQLATLMRYHKECQRKTGISDNVAMGIAAGKFPNDPVLQNHLFCIHQKLGFQDQNGNLQKSVIASTIQLALPTSMNAQDMVDTCAVQSGSPGQTALDMDRCMFGIIRGSQG
>LdecOBP20
MKSFIYFMLFIAYVKGAPADPYADDMREREKMGLDCVEEVNIDRRIIDRAVATEEFPDEPKYKEFLACSYKKQGYQTADGVIQYKNIKDFLSRFYKRSDLKIIDNCKSDNEKSHGDRAFDALLCVIANLHVIEGAQRSET
>LdecOBP21FIX
MKSFIYFMLFIAYVKGAPADPYADDMREREKMGLDCVKEVNIDRRIIDRAVATEEFPDEPKYKEFLTCSYKKQGYQTADGIIQYNNIKDFLSRFYKRSDLKIIDNCKSDNEKSHGDRAFDALLCVIANLHVIEGAQRSET
>LdecOBP22
MIVLNALVIVILAQILLTAAEPPVREYPSEIKECLEEVNVKIEDVIDPKKGNELNENQLCFLKCVMEKTGRLKSDGSVDFDNLDKCKIFSKMPEDAKKNAKDCLKEMPNVVECADMEKFVMCFGKIEL
>LdecOBP23
MIPSIICVISILAQTLLVNSQCLENYKECLEMNNLTIDDLKPYKYGDKLPEPQLCATKCAAKKLGALEPDGTIHFVKIENHPEFIKFYNSDTKKCLSKLPKIVECVDMQVALDCFADIGLSMDVC
>LdecOBP24
MSISSIYSLVILAHISLVIGESNIMPQYEEDCLKDNHLSSQDLAGIGGNDELGLPVKCYFKCLMKKTGQLGSDGTVYFFPAFILTQKPETQTCLNNIGKIMECEDMVQIFECFY
>LdecOBP25FIX
MSTTRMFTAFLIVVVTLISDIYCAPPNSSNITVKDFCIKETKIAKEKVDEIEKNPDAGTDDEEVLCYTHCVMVTLGVIDEDGAIAVEKFKKFFDGFDMECVKKIPKIENCTDLSALDDCEEE
>LdecOBP26FIX
MHCSRSIAICLFLCACSKQVESFTTEDLNTDLKYIKTCNVTSPISMRTINEVLINKKLVIGESAAFKCFLRCLFTKYGWMDEEGGFLLHDIKVSLKEAEVEIESLEFILYICTAIESADSCERSFLFTQCFWNKMAEQKPPEDQFFYDIDDIEKK
>LdecOBP27FIX
MIVFIYWVYIVLALSSSLGARTGIKQLTQILSPKKSLGNCKADTGATLADIESLKAKTIPKTKTGRCFMECLFNTANIMKDGKFDKNGMVIAFTPALKGDLTKMGKLKELSEVCAKEIGPNKHKNCEGGQKFVECLAKHGNSYGLAFSTSKNM
>LdecOBP28
MHRNSIYLYGVFFIFVTINAKHTEVNRCDIPPTAPKRIEEIINKCQDEIKLTILSEALAAINMNEHTHSRAKRAAFTDDEKRIAGCLLQCVYRKMNAVNGEGFPTVDGLVSLYTEGISQKDYILATMQAVNHCVNHAQKKHLITPQSISEHGKTCDIAYDVFDCVSDDIGKYCGQTP
>LdecOBP29FIX
MCKPVTYCVLSALLVASIAAYNFDDPDFNQFLADDLEDVYSFSYTPPRQRRDEKAVEDDKCHPSRRGRPRVCCAEEAMNSIHEEKRDIKRACFKDITGKEKPQRQEKRHGPRENLFDPFNCEKVEQHRRDMICIQQCVGQKLNFIDTDGNVKPEDFEKYIKKALEKEDYLLPLQEKIISTCLEEVKNSTQKAAPEDSCTVTAIKLDHCIFKNIQLNCPEDKVKDSKSCSRLQERLKAGNFVKGPPPSAPTDFEDE
>LdecOBP30
MLIKFCVLLVGFIISNRGVLGLSEEMQELANMLHMTCVDETGAKEDDILNARKGIFADDNNLKCYIKCIMAQMACIDEEGIIDEEATIAVLPEEYRAKAAPIIKKCGTKKGSTPCENAWLTHKCYQGEAPEDYILV
>LdecOBP31
MFPLILVGFLLCGVYGITEEQQQIMDSLHAECTSQTGVSEDLIVNARNGDFSEDNKLKCYMKCIFEELGALEDDGSIDVDGMIAILPDEIKETATPIFTKCGTQAGVDVCDAIFQTHKCYYAGNPQMYFLP
>LdecOBP32FIX
MKHTTILLLTLGILSVTGLNEKQMDAAVKMVKNVCKPKTKATDADIDKMHQGDWNIDHPAMCYMYCALNMYRLMNPDNTFNHESAMAQVKQLPESFKGPTEICMEKCKDAAVTLDDKCIAAYELSKCMYFCNPEKYFLP
>LdecOBP33
MRFPIFILCLSLVTHYAVSEMTEKQIKATKKLIRNTCQNKSKAPTEELDAMLKGNFDQSKAAQCYQYCIMNTYKLLRTDNSFDWEAGIKALKANAPERIAGPGSISIENCKDAMKTTNDKCKGSMEIAECIYKDNPENYFLP
>LdecOBP34
MFQFIENSKMRSFIAFALLIVATQAKLDPELVQELMEKLTEAAAKCGEKIKPSSEDISKLLSHKVPDTTEGRCMLLCVNQELGFEKEDGSIDFENGKIIMDKVKDSDPEIFNKLFEVYKKCSQTDYIVKDDPCETSANLATCGIKGAEEEGISFDLGSM
>LdecOBP35FIX
MRSAVLLFISYFVSYSMALECGIAKKNQNEIKQALKICVKNNETLERIWEMTSESSSRNEPSKGEDSESESEEEELKSTTSTPKSGKNGKLARIKRAKSVLKNQQPISKKTERDTDEKEKTDDSDLSKHDSKDGHDSHENEGNELSEGTTETSSDSSENCIIHCVLEQLNMIDDNGLPERTKLSEELLKSATGRELRNFLQETTDECFQEMNEETDMDSCSYSTKLVTCLAERGRANCADWPAGGLPF
>LdecOBP36
MLHQCSKMFYKSFSFIMVCAALGYAIKLPSELQEYVDDLHKICISQSGISEDDYLAYDVENNPHDQKLQCYMKCLMLEAKWMNSAGEIQYEFIIESAHPEIKDLLVAALNKCRNIEDGGNLCQKASNFNSCMYVADPVNWFLI
>LdecOBP37
MFRLISSLVVILTISQSVVALLSREDFGEKLLEVASMLHNRCIIKSGVNEVSIEGIAHGNFVDDMKVKKYIACLWVESEAMNEDGSLNMEVIEVLCPPKLKREMEVGLPRCHAESAGIRPLYERTYQITKCFYERYPDHFFVL
>LdecOBP38CTE
MRWIGMLAFSLIGLSAANAYLHERDLSGLLRHAAKEWHAKCQVITGVSDEEIFGLRSGNFAVAENTKRYHLCIFIMANA
>LdecOBP39FIX
MHWLVILAIIFAGTSAADAYIGEKDLKSPMKEAAREWHDKCIVITGAAEKDIHKIGHGDFNADEKTKRYHTCRFIIPGGITPQMKFNIEVFEKYIPKSMKNTIKDYEECFEQANIEEKLPVDKIWSMLKCVYNRDPPHMIVF
>LdecOBP40
MIFLIVCSVSFVRPAHIPENDLGDILRPASKIWHKQCTLITGATEEQIEELKQGKFADDENIQKYVSCLGLISGVIKTDITFDEKLVKHYLPDNLEYKLAQHIECLNAAKNIVLKDATKQIWHAVQCAYKKDPEKFLMF
>LdecOBP41
MKLILFIAVVSFSSVYGLLRDEHYGDFFLNVARQLHNKCVPITGVTQDKIDGLKNGVFADDEKLKRYVLCLWIVSEEMNPDLSMHIEKLTKAMPKKITNGVKMYVDCAKQAERSGITEPHERVYKMVKCYYDADPENFIMF
>LdecOBP42
MKIILLIATTIVISSVYGYLPDEDYGEEFLALSKTLHKKCVAIMGVTLAEIDSLKNGIFDATEQMKRYVLCLWLVSEEMNTDLTMNHKLLTKYMPKKVKNGVKIYERCNKEARESSEAEPYEIIFDMMKCYYNADPEHFIMF
>LdecOBP43
MKLTLLIAIIGISSAYGYLADEDYGAEFLALAKLTHKKCVPITGVTQELIDAMKNGNFPDNEILKRYTLCLWLVAEAMTTDFNINTKMVEKSMPKKIVNGKELLQSCGKQAQKSGLTSPHETVYEVMKCFYKADPEHFIMF
>LdecOBP44FJ
MKLTLLVIIIGLSSSYAYLAEKDYGEKLLPLTKIWHDKCVAITGATQAQIDETKNGNFEGKENLKRYVVCVWILSDVLRPNSTIDVPLFKEMVPKKLAAQTQSYFDCTKGINTSAETELYEKTWKWVKCIYNVSPEDFPMV
>LdecOBP45
MWSVTKIFLVTFFIWSTGAKVTSKIYDAIQLNELEKWHDVCEDVTGVTDEEVANMQNGNFTEDANQKKYLLCMWRATGVISKDMEFNKKRFLHWLPKRLQTDAEAEMVQSCFDEGKKSGGEKCEQIFKMQQCMHKKDGVNILLL
>LdecOBP46
MYAVAKIFLLAYSLYLTSADLTIDEYDERRIIEVKQWHTTCRDVTGITEEELASLKAGHFTDDVNMKKYLLCMWRSAGIMDENLDLVPYRLMYCLPRRLEIKEELDMVEGCLNEGKQAGGEQYEQIFVMQQCLYKKDSVNVLMF
>LdecOBP47
MWGFLRILMISHLLWTVSAKFDLTEVSDIIQDEILTWHDVCRDVTGTTEEAIKQVQIGHFIDDDALKKYVFCMWRISGVMSTNFKMHFDRVEEYLPERTRGIASQTLKGCHDKVKDKDLPNFEKTYILQKCLYDEDFDDFVLF
>LdecOBP48
MSSLLKVMLMSFLISSSLAYLDIKDFGEPMRKAAEECHDICTDVTGTTDEQVQQIREGNFIDDEKMKRYILCLWRVAGYMDRNLKINVAKVRQVLPQELIDSGCHSAAVKCLNEARNSGLKENYEKIYELEKCLYKIDPQKFVMF
>LdecOBP49
MNNITLPLLALLFYSAYAYLNPKDFGEELTKAANEWHDICTDITGATDDMIKQVRSGNFIEDEKMKRYLLCLWRVSRVADKNLKVDVEAIRQVLPQMLKKETPVKARDCLVNARNSDLKENYDKIYEVEKCLYNLDPEQFIMF
>LdecOBP50FIX
MRIIEMNITLSLLALLFYSAYAYLDPKDFGEELTKAATEGHDICTDITGATDDMIKQVRSGNFIEDEKMKRYVLCLWRASRFADRNLKINVEAIRQVLPHMMKKHFPSKARDCIVQARNSDLKENYDKTYEVMKCLYNLDPEGFIMF
>LdecOBP51FIX
MIKMNTITLVSFLALCFSAYAYLDPKKYGEKLSKKGNEWHDICTDVTGATDEMIRQVRDGNFIEEEKMKRYILCLWRVSRIMDRNMKVDHVVLKEVLPEVRHGSFPQETRDCLVNSRNLDLKENYDKIYEFEKCMYKLNPEEFIMF
>LdecOBP52
MIRTIIINIQPILLWKEYNTCSDFGDKLTKLGNECHDICTDVTGATEEMIIQVRNGNFIDDEKMKRYVLCLCRVSRLMDKDLKIDMVALNEVLPAGSRKNVPSGARDCLVNARNSDLKEKYDKVYEMEKCLYNLNPDEFIMF
>LdecOBP53FIX
MGAVHKIFLLAFVLYSANGYLKEEDFGEAATKIAIPLKEMCMEITGASQEVIDQYKIGHFVENEKAQRYVLCLWRVSGLMDKNLKLNETFLDSILPQKERDADFPGEVKKCHAVIDQLGDEENYQKIFEFEKCLFKLDSADFIMF
>LdecOBP54
MNVLHTFFMLVFVFYTAKAFLQREEFGEIFTKLVDECRDICTDISDVSDEAIFQVRDGNFIDDIKIKKYIQCMYRVSKLMDKNLNMNETLLDEVLPKKAKENDFKGMARNCLSEAKESDIKENHEKVYRFEKCLHDLKPEVFIMA
>LdecOBP55FJ
MDNVFRFLLMSIGLFIANAYVKEEDFNEKLYNFCKKWHKRCDIIAGISNEELDEIKNGNFDGFDEQTTEKIQRYITCLWIGSGEMSPNLEVDLDVVQTFMPEVLKCNGTRIYGKCIEEVKNNGIEPIHIAIWHVERCVFEKDPENFLMC
>LdecOBP56FJ
MNRIIIFALVSIGLSVTYAYIKEEDFGEKLSNLAKEWHKKCDTIVGLLDTELSELRNGNFDIFDEKSTERIQRYITCLWIGSGVMSVNNEIDPDELQTYMPEVLKSNGTQIYGDCFKEVKASSTGPLHVIIWNAHKCIFKKDPENFIMF
>LdecOBP57
LSWLLIMTLVSLGSSLTFGAMDEKDYGSDLQQIYKIWHDKCNLIVGISQEEINNLRNGIPTENERVQRYVLCLFLVSDALSRDLVINTDIVNHYMPKRMTEQSKKNYFDCIEETKKSGIRVPHLITWNIIECAFKKDPENFIIF
>LdecOBP58
MSWIITLALVSLGSSVTFAALDEKDFGSALQQVYTSFHDKCNLVVGINQKDIDEMKNGTFPNDERVQRYVLCLYVFSGVLSTDLSVNIDLFEYYAPGKINEQTYIDCFEETKKSGIHEPAHLMVWKATQCIYNKDPENFLMY
>LdecOBP59
MNWIITLALVSLGSSVTFAALDEKDFGSSLQQVYKSFHDKCNMVVGINQKDIDEMKNGTFANDERAQRYVLCLYVFSGVLSTDLSVNIDLLEYYAPGKINEQTYIDCIEETKKSGIHEPAHLMVWKATQCIYNKDPENFLMY
>LdecOrco
MMKFKVSGLVADLMPNIRLIQASGHFMFNYHADNSGALHALRLGYSCMHLVFCLVQYGCTFGNLVVERGDVNDLAANTITVLFFTHCITKFVYFAVRSKLFYRTLGIWNQANSHPLFLESNNRYHALALKKMRTLLICVMATTVLSASAWTAITFIGDSVHNIKDPNNLNETIVEEIPRLLVKSWYPWNAMSGTAYYVSLIFQIYYVFFSLAHSNLMDSLFCSWLIFACEQLQHLKEIMKPLMELSASLDTYVPKSADLFRAPSANSQDQFIENDYNAKNEELNLKGIYNTRQEMGVNFRSGALQTFGQGGGGVGPNGLSKKQELMVRSAIKYWVERHKHVVRLVTAIGDAYGVALLLHMLTATVMLTLLAYQATKISGVTVYAATVIGYLVYSLAQVFHFCIFGNRLIEESSSVMEAAYSCHWYDGSEEAKTFVQIVCQQCQKALSISGAKFFTISLDLFASVLGAVVTYFMVLVQLK
>LdecOR1
MTEIIDHKEFFTIHIFILKVLGFWKPHHQMSYSHLYNFYTTACSFLWLLYLMSQAIYVITSLNDIVELTFLLFTGVAYSANFIKTIIMYSNSEVIESWIEKLNQPIFQPKCKEHYNMAQSSKKFYKKLFYTFLYFGVQSSVFFCILPFFRKEKSMVSVGWFPCDWKVSPNYEIIFAFQCSIIFWNTMTCLTLDLFSAGLLIQISLQCDYLIVTLNCLNTCFVENGVLRKRDESSGHLIQRDSKRFSDTITTNLIVCIEHYKEIKKLSKEIEKLHRTSIFFLFAGAEIFICSALFQITSVTTGTIEFFLVVFSLVTFLMEQFIYCWFGNDIIHKSEKIPDAIYNTPWLECDLQYKKILVNFMIQTKLPINIMVGKLFPMSIPVFKSIVQAAYSFFTVLKHMQDKRI
>LdecOR2PSE
MTEAINYMTFFTNSIFILGVLGFCKP*KMGDSHLYNFYKILAVIS*ILFLIS*AIYLRTFLNDMVN*TIIKYKKMALNKAWMKKFNQPICSKPSSRSIITTHSTKK
>LdecOR3CTE
MTKVINYMTFFTVPIFILRVLGFWKSDEKMGYSHLYNFYTILAVISWILFLTSQAIYLSISLNGIGELTLIVFTAVTYSANFIKTIIMYRKKALIEAWMNKLNQPIFQPKCKEHYNIAHSTKRMYDNLIYSFLYFSLQTYLFFAIQPFFRREKSMLSDGWFPCDWKISPNYEIIFTFQNFVIFSNTFTCITLDILSAGLLIQIGLQCDYLVVTLNCLEKFSVENGILRQRDESSVDLNDKDFQTFSRVMTSNLIVCIEHYKQIKTLSKEIEKFHETSIFVLFFEGEVLICCSLYQMSVVPIMTIEFFMVISFVAAALMEQFVYCWFGNDIIHKSSKISDAIYNTPWIECDLQYKKTLLNFMIQTKFPIEIWVGRLFSMSIPVFKWIVQSSYSGFALL
>LdecOR4PSE
FLTSQAIYLSTSLNGIGELTAEDITVDTKIANFMKTIIMY*KNELIKDWINKLNQSIFQPNCKHIRPK*I*QSSIFSNILVYKHTFFLLYYHFFEAESWCYLNVGLFPWD*IVSPNYEIIFAIQNFVIFCNTYTCLLIQIGFQCDYLVVTLNFLEKFSVKN*ILRQKDESSVDMIHKD
>LdecOR5IC
MGSPDLVLDFHSYFQTDFTLLRYFGVWIVDQNETQGKVHGVYIFVINILFMLVLNLAQVINFFKQTESLRKFAGCGYVVAICCMASAKSYYLAKNRRAFQILVDTLNDEIFQPKNSQQKCIAENSLRFYRTIKTVLLATCSMAVISSMTTPLLVKKNDENLPFASWYPFNVTSSPVHEVVYIHQCISCIYISYINIYADIMISGFTTFIGLQCDMLCDEMASMVDCRKIEYSVGEFVEYHRHILVERNTFEFFYLTEFLASMFNLLLVPCWFSSEMKRKSENIPLAIYSCPWMDASESVKKEIIYFMHRTQQPIRFKAIGFFNISVETFTS
>LdecOR6IC
MKSRTPALDFNDFYSMDFCVLKYLGVWIPHATSGKYYKIYFVIINFFFCAILNLVQILNLFHQMDNLKKLSACGYVVAIACMANVRSYYFFKNRKELLSLLKFFSDEQFQPQNEHQLSLARKSLDFYKKIKKLISTVCTISVISAVSTPVFYTKNELNLPFASWYPFAVSSPPVYQIVYLHQCIAVIYITYVNTYVDIIMAGFTTFIGIQCDLLCDTLYNVSDSQPPEGNVNILSCIAHHKKILQEEINFECLYLFFYQTSIFCLLLIPCWFSSEMCRKSENIAKAAYSCHWVTASGAFKKNLIILIHKSQKPIRFYAVGLFQISVETFMT
>LdecOR7
MDRFDINFRNIIIVNFNFLYFFGIMYPDFDSLETIVIYIVKVLIFLGFFFMGIVIGEVVNLFNSLGDLEATVTASFLTLSNLVSIAKFYAIAKHQEKILKLANLINRKEFKPKSDVQLLILKEYIKTSKVISGLMYGGCIFTCVFWAIYPFTEDGDVFLPIAAWIPFKTNTSPSFEIVYVYEIIATVIGGLTDLSADCLIAGFIMVICAQFKILNDSLVNIKQFAIEEMNSEWMGDDVNGEISPVLQEIMNKKLLECVIHHRYILEFSNEVYFLFTTSILGQFAVSVIIICTTLFEMTLVSFPSVKLFSLILYQYCMLMEIFIVCYFGNEVILESSKLTNFAYRSDWPNCSQEFKRNLLFFMTRSQRASKLYAGGFFTLSLETFVRILKSSWSYFVVLIQVNKEDL
>LdecOR8CTE
MDHNKFQTNFKEIVGINMRFLKFLGVIQLQMKSFHGYFLHFLFVCISFVPIFLSELANLYMTLGNITKMASASFLLLTHVLELLKYCYLHIYSERILILESKADRDEFRPKTQVQRLILENYIIKSKVITILFWFACIATCSFWGICPFVESDISLPLPGWFPFHMNSSVYFGFVFTYQVSAAAMNGILNIGMDTLIT
>LdecOR9
MPSHSIIEGSLRYNLLIMKIVGIYPYNNWPKIFKIYANFFYLIFTIPTPILILVNFILMEEKTLERICDSAFLGAQLGTLLVKLWPFKSNPEAIKRTVKALNQEIFNSYRQDQECIVKSAIKEYNFIFLGVISASGVSFVTWFGKIFFYEEKRFPLEIWLPFDAFEDTRIYVGVLVYLFFCVLIGALDNASLDTLIVGMIFQSATQVKILKNDLQFLHERIEQKVNDNFDSKGVKENRIYKSICKSIDHYDAIFQYAKDIERVYSTVIFSQLFVSIVVICISCLQLSIVEPFTILFFGMVIYIMTMLMQVFLYCYYGTMLYEESNTLTTAIYESEWYNYDHRSKKCLLTLMERAKRPIKQTAGKFFDLSLETFTMILRRSYSLLAVLQNY
>LdecOR10
MTTSNIVMNSFKYNILFMKICGLYPSEKYGKWFKFYAFLFYFVITLPAPLLPITHLVISRETDMEKVAESMFVILVSGTVVLKFLPFKFNPDDIKGSIFALNQDIFTRVFMDQEQYIRETEAACRKTFVSFMTCYLLSLFTWPIRVLIRPGRKFPIEIWLPFNPFERMDVYVTMFAYIVLATGNAPVGNASIETLIGGLINHAACQIRILKDTLQNLSRRVDEHIEKKVGIISATNKKKLKNYIVHREICHCVKHYDAIYNFVRSVENTFAFVILNTFAVSCVVVCMTCFQLSLAEPFSAYFFAMVILIIALLLQIGIYCYYGTVLYEESDTINFAIYSSDWYNFDEKSKKALIILMERTKRPMLLMTGKILDLSLTTWIMIIRRSYSLLAVLQNY
>LdecOR11
MKIPNLVEDSFKGHLFFMKIIGIYPSENFFKYYTFFAYLLYFLFTIPSPLLSIIKLIVLKVKDIGNMCDSLSLIIEIGVLVLKVLPFKNKPDVIKRSIFHLNKKIFSQAEPEQLYILLETVATCRKIFAIFLTSCLTSLFTWALKVLLYEERAFPIDVWLPFDPFKNVYIYLTVFFYIFIGVGNAALCTASIDTLMAGLINHGAGQIKLLKDTLKHLGRRTDEKIRKYENLSEFQMKLLKEKLIYRKICSCVAHYEAIHQFVRDFERTYSSIIFAQFTASVLVLCISCLQILLVEPLSATFFAMVIYVFTILAEIFLYCYYGTILYEESDTIVDAIYMSDWYTYDLKSKKALLIFMETVKRPMRVTAGKLLDLSLDTFMMIIKRSYSLLAVLRNY
>LdecOR12NI
FLGNGYLLICFITILMYCLIPAISKADLPVKFSYYLGEFKPAMYAFQVMGLISASTNNSCLDMMAMSLMGICAAQIEVLNRTIISLNDCDESGMYRSDQVNRGLKNCVKHHVKIIRFHEILEKVFSMIILMQYATSAAVICNIGFQLVHVDPMSMQLIPILVYFIAMMIQLAIYCWFGNEIIVKVMRTSYSYFALLQTLYSKNQN
>LdecOR13
MSNIIEAISIPNKFFTLSGHWPGAKTTIFQRMLFCLDILFNFSLLAEFTNHFDDYEILSEHLSITISPVSYLIKMIIFKIKSDAVQNLICSIKLKEFNDCPNHLRNIIEQTVKYSKFLGYVYQSLCLVTILLYSLVPVFTEADLPLRFSYNIGNFKPVMYAFQVMGLISAASNNSSMDILAMSLMRICAAQIEILNRKIIGLSDEYEKYRPDYIKTELKHCVKHHVKIIRYHEILNKVFSMIILTQYATSAVVICNLGFQLVHVDPMTLQFVCMTVYFSAMMIQLAMYCWFGNEIIVKSSAIRDACYEFKWFESDLETRKTIITIMERSKQPLVLKVGKFSMLSLQSFTSVIRTSYSYFTLMQTLYRKNLN
>LdecOR14
MSNIIEAISIPKKFFTLSGHWPGAKTTIFQRILFCLEILFSLSLLAELTNHFDDYEILSEHLSITISPTSYLIKLIIFKFKSDAVQHLISSIKLKEFNNCPKHLRDIIEETVKYSKFLGHGYQLLCFVTVLLYSLVPVFTKADLPVKFSYNTGNFKPVMYAFQVIGMVSTASNNSSMDILAMSLMRICAAQIEILNRKIIGLSDEKYRSDHIKTKLKECVKHHMKIIRYHKLLNKVFSMIILTQYATSAVVICNLGFQLVHVNPKSLQFVRMTVYFIAMMIQLAMYCWFGNEIIAKSLAISDACYEFKWFESDLETRKTIITIMERSKQPLFLKVEKFSILSLQAFTSVIRTSYSYFTLMQTMYQKNQN
>LdecOR15NTE
TTDLNEAFQTDKLHLIIAGVYPLEKTNYKRLHKLSAMFNYTISWVQLLLTLTFSITQLSNLVKLSEALLFNSTQIAFVCKLLNFNLQHRSMLKLEEFLRQPTLTKVTEEEDNIIRHYVRGVRRIGLIFRVLCVVVVIFYALFPLMDRNPDGSKKLPLPIWLPFDSNKYYHTIWFSEVLSIAVGAWINSNIDILS*TLMTLGTAQFEILKNRLRNLVKTSNEFVEEDLVLEKMKQCVIHFNDINRLIDLIEKTLSNGIFVQFLCSVIFICMTGFQILVISFRSMQFVLLLTYFCCLTCQVVMYCWYGHILMNSSEDIAEACYMTEWFNGTQKIQRMFVIIMERAKRPVKLRAANFFYLNLQTLMAILRSSYSYFAVLWHIYSNQ*
>LdecOR16NTE
TFDLSSTFQLDKFHLTLGGFYPLEKVKYKYLYYSAKVFIHVISWSHLLGMLTFSLVQVSNLAQLADTLTWNMTQIPYLCKLMNFHIQMNTVLKLEAWLRRPSFTWITAEEETAIKSTMRGARILTTIYRSLCVTIVSLFAIFPLIDKNSGEEKKLPLPMWFPFDVQNHYHAVWSYEVFGICISAWANTNLDSLSVMLITLTVCQFRMLTKRLRNVGKGTEDVVRDEVVQKELKECIILYNDITRLVELMETTFSNGIFVQFICGVFVICMTGFRMMVVNLKSIQFFHLLAFFFGQICQILMYCWYGQTLMESSDSISEACYFSDWFKCSSQTQKYFLIIMERSKRPVIMMAGKFFFLHLDTLMAILKSSYSYFAVLQQIYSDK
>LdecOR17NTE
MKLSSEKDYKLPHVFEFERKILLYLGCFPNNETCRGSLSNLTAVITLSISISIYMMMIIGIFIEYKNVSAVAETLLIAGTQTACLCKVFNLIIKKKNILELEDIISKPEFRQFSEENLKIMKNSVRIAEWFGRIYRMICFTAITSDMFHPLSNIEDGALPLTVWNPWDVRKTSHYISAFTFHMVSLSLSALTNSTIDIFTCQYIMIIVGQLKIIKNGLSDIDYGSSNDNVMRDIIRNVNSHTTVLRLVKIMQNTFSTAIFIQIIVSVVAICFTGFVMLDVSLGSPQFMSSFVYMNAMFIQILLYCFFGHSIMTNSEDVNLAMYMSNWYISEKSVRKTFIILMERCKAPIIFTAAKIFPVNLVTLSWIMRSSYSFLAVLRTMYDRDNKN
>LdecOR18NC
MEHELDRPDISLFQAQVDFGQVFETEKSILSFCGFYPGGKNRENRKPLRTFFSISGIILLIISIPMLVVEGEYEKLLDSSVMFMIELTVIVKLLFLMTRGEKLCQIENFIRMMNSAKIPVSILKYVREDTKKRGRMSICFRALIVIYLFIFGIMPFLGQGPKVLPVIIWAPYDLEKAIFFYPTFLGELVILAISAFSNSSSDLMYYILVDIACCQLDILKENLRGIDMNGNVDMVQKQLRMFVIDHELIIRFVKTIQSIYSNIIFIQCISSVLIICFQGFQLIAIIKFPSAKYSIDTVFILMMFYQIYWYCWFGQNIIIKSVEVGEACYLTNWYDSDLRVRKTITIIMERCKKPLKLTANLFTLDIAMLVS
>LdecOR19
MSSVPYVEDFFVVNRWILRCAGLWRPETKNKTIQLLYTGYATGIFLFVNVFFTFTEFLSLIYTYNNEYDLIKNVSFALTHLMGAVKVIFFYFQGNNLIKIMTTLESAELHYENSFEREFFPGLISRTYKKEGIKYTLLFFMLAHATLISSYIPPTIAALQYEEGNPRKTLPEKLPYYSWMPFRCATSTTYLIALGYQAIPMFSYAYSIVGMDTLFMNIMNCIGMNLDIIQGAFATLRERSVEKTTGPLLTPDGLYNSQDLKIILNQEMKKVCRHLQTVYKVCEDLENIHTFLTLSQTTATLFILCSCLYLVSTTPASSKQFLAEIVYMIAMGFQLILYCWFGNEVTLKADNMPFYIWQCDWITADSEFKRAMIFTMVRAKRPLRLTAGKFAPLTLGTFIAIIKASYSFYTVIKNTSD
>LdecOR20IC
MCNNRSFFWMAETLTIFSGIWLPSGSISRLKRWTLIVWDVLLLFIALLYYICDILMVKQALKETKQFFRYIGMLLTLTEAFAKYAVLRMNQQKIQTVREKLLDEQYHYQSCGSFQPGKMFNDSKSFCRRIVITTFSVYYVVVVTASTSVLVKLNKESEKIYFQGNITCHDFLPYSFVIPFPTPTVASCKYALVFMDAGSCILGSFLAVCAETENIFKYVTLLQMLDSLLVMASCLFVASLITQSDPDFFAMAQYMLSVLTQLLMICYFGNEITEVSSTLSSSLYQNNWIDCSKRFKQCMIIMMCRMQKKLSMTIGKFSPLTLNTFLS
>LdecOR21
MNLVQSSLNYPQNFFRANEIVRRLSGLWFPGSETHIIIRLFYFLYVAILFSCGFVIAICECMIFKESIKKISTFASQIGMILTHFAGIVKLCLLTFGHGKLLRLIQVLEDKKYQYESLGESKPGVMLQEGMKIYNITTYSVFVLYGFVGISGHISSLINLNLEIQGDTFEGTNKTCYDFLPYMFYIPLPHQLKWQCELALTFMDIGFAMHASVIAVHDTLFSGLLNYLKTQLLIVCEVFKTLRVRCLKNIGLPKDYVIMHDTDNPVLERELYRLLTHATEHLKILLRIREDLEYMFTYVILIQAIASLFIISSCLYVGYIVPFGSPEMIALMEFSLCIIIQLSLVCWFGNEITRASEMIRTSLFESDWFSCSPRFKQAMILTFIRMQRPVYLSIGKFSPLTLATLVAICRGSFSYFAVFKSV
>LdecOR22CTE
MAFGYPKNFFQANQFLQKVAGIWFPESDYNSVFRIMYLLYVLFFYGICLTFFYGTSIMLSESMKNLGTFATHLGILLTNINGLIKVFILAVRWKKIRKVMGALQNESYRYVSLGESHPGFLLTKEMKVNSVSSYLLLVMYGFTGISGNLATLIKLTTEIRGDDTFETTNKTCDDFLSFMYKAPFDTDTKSHCIIASIIVNLGMLAQSVIHATHDGFFIGLVICLKTQFRIIGNVLKAIRERSLESIGLPRDYSILHDESNPVLEEELYGQLSHCTEHLKILLSVRDDIENIFTFVLLIQTLASLLIFASCLYVASAISMTSADFYAQIDFFFGVFVQFSFMCWFGSEISDASENINLSLYESDWLSCSPRFRKSMIFTMIRMQRSLYFSIGKFSPLDLTTLVM
>LdecOR23FIX
MSASYPTNFFEVNEVLEKVSGLRILDKESRFVIRVLQLFYVFLIYCTGISLTFSEYVTLFESLKDIGKLASYLLVVLTNIAAFIKFFLLVLGRSRLQKLMNTLQDDKYRYSAIGESNPGLLVTKEKKLICIISYSMLIMYTFVGILANTTTVMNLEMGLKANTFEFTNKTCNDFMLYDLYVPFTTDTKWKCIAAATFFNAGFEVIAFIHATHDALLISILCFLKTQFKIIGDVLRTIRQRSLRNINLPEDYSIHHDEDNPLLEEELYRQLKLYTEHLKMLLRMRDEIEYMFTYVLLIQILASLFTYASCLYFAFAESVMTPDFFSQLEFCSCVLVQLSCMCWFGNEIKDAGEAIIFSLYEMDWFSCSPRFKKSMILTMIRMQRPIYLSIGKFSPLTLATLVTVCRASFSYFTVFKSV
>LdecOR24
MATTENHLGYPSNFFYTNEVIRKISGIWLPGNKHRFILRVLYFLYVSFLYGTGLALFICEFLIFHETVKGISKFVSHIGMLFTHVVGILKMSILIFGRKKIQRIMNVLQDENYFYPPLGDSQPGSWVVKEKLMSSGFSILVFVLYTFVGVSAHISSIITINKEVKGDTFIGTNKTCYDYMPYYLHIPFSTETKSKCGVAFAFMDVGLGVFAWVIACHDGVFFGLLNCLKTQLLIICDIFKTIRARSLMAVNLPQNYTILHDKHNPILERELYRQLTHCTQHLKILLGVRDELENMFTFVTLSQTLASLLIFASCLYVASTVPMTSPEFFAQMEYFLCVLVQFSLICWFGNEITSAKSSLILTMIRMQRPVYLSIGKFTPLTLTTLVASELIRLSLYESDWLSSSPRFVCRGSFSYFALFKSVQ
>LdecOR25
MIFPKNEHLKVCMYANALLGVWPYIFENNPTLRKLYNIYSKATFTYYLLYILTAIIQLVILLTRQEINVKEVFANLAITLLYSVTIMRVYAIKSTRMRNIIKEIMDLEDKTMASGDKQIIEIYEFHTTQSKVSNVIFLVNIFIVTALYFIHPLFVEDIIKFDVEKNETISIKALPLSSWFPYDEQKHYLASYLWHILDGSIGASFVMYTDIFTFSLIIFPLGQIHILKHILRHFNEYALKIKHQLGVTEEEASFITIRECILKHNSIIRYINDFNKEMRNIMVLDFLQSSLQLASVVIQLLVTQMNLINFIYSAQFTVSMLIRLLVYYWYGNEIIVESSNIAVAIWESEWYEESKKVKNLMLIMMMRCNRELCLEIGPFNTMSLNTLIGILKATYSYMMVIYRR
>LdecOR26
MESNHFKFIKYLMLFSGTWRLKLESGSRIRQVCYNVYSSCIQGYFCLFVVSLFMQLPVVWKESKAKTFENLSISIFCMIMLMKSIMSQSERITTLLKDMLEAERAIIATSNEVDKRIYYDQVEYTNRINLSLTLYTYGLVGIPLIMLNYISYLQFEKTHILTNTTESKPLPYVSWFPFDSDEYYFVAFGMDSVAAFMGSTYNCLVQLFFIAIMTFVIGRLRILQEHFRNFDEIDEFGKNIGGESGTDRNEDHDVLRNLKRLILEHMEIIGCVKKLDDSTKYLLLLEFLMNSFQIASLLVQLLTMERSILILFTLSYLLMVTYQIFLLAWHGNEIKEQSLELSNALYESRWYEHSVAVKKCIHLMMLRSQRPLTLQIGPFYPMTMSTALSTVKAGYSYVTILRK
>LdecOR27
MEHLLVVKFFMIISGTWRIPLNTHSRTKQNLYNIFSATTQIYLCVFVLCLFIELPLIWNEDVNKVTENIGITILCIMIFIKNVICQQKKVRDIFVYILETEKGLNDFESENLEVYRSNAVYTKNISIFLSVYSSMCGITLVLTKFYVYIQLKNAAARNHMNQTYIEPPLPYVVWRPVDEKKHYISAFFIDSISATIGCTFNTTTQLIFISVMTFLIGQLKILQNRFRNFGQALQEKMTTTELSGKLRLLIIHHKRIITLVEDLDESMKFPMLLEFTINSIQITSLMFQFITMDIDPILIFRITYSSLMIIQTFLLAWHANEITEQSLLISQAIYESRWYELHTGLQRILHLVMIRAQRPLTLSIGPFFTLTNGTAVTTMKAAYSYLTILKRKYSTHQ
>LdecOR28PSE
MSPEIPDHEFLKYTRRSMILVGAWKLKVANKYLSAFYKIWTVLSQSYYILFCISFTIGMHYVLKDPIKLAETNQYLLLSLLLLWKLILSQSQTIRRRIDEIVCWETQLKKQAEVDRSYTQNVKFCVMYFLTCCQFISNGYMNWARMRSDFPSEKILIFTGWFPFDSKKYFDVAYWFQVSNGVFVCMYSISFDSLIISLIIVATARLRILGYKFERFGEGERVNFSMLLKSLILEHQEIIRYVENLNESLKWYFFCDFVVKSYHISLVLLSLMNQNKSALVFSFLILLYLLTQVFCFYYHANELILESTNLGNSIFHSK*YNLDLGIKRSLLIIMIRTQRSLNLRIGNLHTINNGLF
>LdecOR29NI
IGIMEPEFSSGNLLYVYKTYAFLVQGCYVLFCLSFMIGMKSSSVEQLMENDELTYLWTFIMIIIKLAFTQTRTMRKVVDEMFKLESGIDKGDSRTRKIYLMDSRYVEMLDCSLKWFFFIDFIVKSYHLSVMIISLAISLDITNKIFESNWYEHDLVVRNMFLIIMLRTKKPLQLHIGIFQTLSNDIMVKFFKAGYSVLAWSDKLKG
>LdecOR30
MKKQSQFLKVARMLMTLCGMWKIDTNNITLKTIYRIFAIALLGNYFVFVATTAVEAKHLMDDSLDFEARSNYMTYLLFYVEVMWKMLLFQTKKVTKIIEDIHDIEYSVLTGTDTAVMTIYNIYSRYNSRIFFLIAFGNVAVFGSFILKGISDIKSWKNDISGNITLNRSLNFQQWYPFDVDKNFEIAYLWQFVNALIPGVFHIACDSVFLSLIIFPVLRLEILGYQLEHFDEYSKNTRESCNSILRGLIVKHQEIIKSVDDLNDALRWYFFGDFVVRSYQISLVLFHIETDSDLSEIAFLLSTLLMFLVQVFYMYFHANELILKSKDIGSCVYKSNWYEQSPSVKSTLFITMIRTNKPLCLHIGNMDVMSNVVLIKIMKAGYTYILLANK
>LdecOR31NC
NTFSIEESVECPLMKGILYQVWYPFDIKKYHWLVFINDLVLLFNALNITVYCKVMIVSMMIFMLSQIKILQFLLTSIGKRSLENPEMDESIEVNVVISFVERHQQILKLIDLLKSAVEEIILIQYFSSTSEIAAYLIQTITSRSAFDVLRNCAALSMLVSEVFILFWFANETKIQ
>LdecOR32NTE
EHSHFTSIIESAIGGSALLSVIYVSTCFILKKKEIKRLIDSLKIFEDYLPEDEIDKAEKSAKFYTKTFLFYGIIGNGLYESSPFMSFKECRGERTQQMIKLGIPCKVIVRYVLPFKYDTTPFYELVILEQVAVAILGTILVMTISMLVCGILTHIASNLSYLKKIIEDISRVEEPQLKDHVNLCIKYHTIILEISDKTNNAFEGMMLIHITWTSFIISVLGFGIIMESNFWNNLRFVMHLGGWLMMLFLVCFYGQILMDKSTDISEAIYGTKWYEKNPNIRRALTLLLLRSQRPLVLKAAGLRIMSLSTFLGVLYSAYSYFTLLLKIKP
>LdecOR33NTE
NSEQLQADDFLFLVELFFFSYIFNMYFWQINDLIRLIGDVKNYDKFGKPDTLEELVKKQNKYTKIIYIYTTIGIFLYAFTSFSKMKQCEKFRKFTEFCYFMFPIWMPFDVSNIPYFRYIMGIFEMIAALSSLLSSILGNYLSASITEHITIRLEHLRQLVRQADTIVSEEDKIIQLIHCIKYHVDIIRLTDKTSKIFAKMNASHSLTPIIIGVLNFKIIMILSLMDILQVLGWIFNIGILCFNGQELINESQALADDVYDLKWYSLYPRYRYYIGMLMLRTQTPPRIAAGIFYSYSHEFMMRIMQASYSYTTILRQLLNRNIN
>LdecOR34
MYSIEKGQPFHSSLSTLRFFLVYREYSQEPKLIFLSLISVILSCMAFTMFVIVCILHAAISIEENIGGDISEDLSISLGGLGMLINNTLFKFHREKWSRFFKDVTNIDTFGKPTDFDKVKNRGNFFSYLYIIYCTVGTIVYSCVGVLESSCEDIGEDTKRKSICGTLSPIWLPVENVTMTTRNFILLIQYILANYIITPSAIICFLPFETTELLITHISFLKEKILDIFQCEDEELRKNRLRYCVTYHTHILRMADQLKYMVKFSVGHMSLICAMVFGCIGNQIFKAKPVGAAIFLFGYMVSLFLLCYAGQRIIDESLSIAEVIYQSKWYEANTQMRRSIQFTLARSQIPLTLHAWPFGIFCFPLFMMIVKTSYSYLTLLRQTT
>LdecOR35
MYPIKRDQPFYSSLRTLRFFLVYREYSQEPWQIFLSLISVVLSCMTLTMFIIICILHASLSIEENIGEDISEDLSFIVGGLGMMITNILFKFHRKKWSRLFEDVTNIDTFGKPANFDGVKSQCIFLSKLYTIYCIIGTIVYTCISVLESSCEDPNEGIERKSICGTLSPIWLPVENVSTATRNLILLIQYILGNYMVIPPAIIAFLVFETTELLICHIGFLKENILESFQCEKEELESNRLRFCITYHNHILRMANQLNYVVKFNVGHMSLICAMVFGCLGNQIFKTKPVGAAIFLFGYIVSLYLLCYAGQKITNESLSVAEVIYQSKWYEANTQMKKSILFSLARCQIPLTLDAWPLGNFCFPLFMMIVKTSYSYLMLLQQAI
>LdecOR36CTE
MFEPKKGQAFYICLKTLQLTYCLPTKFGNKWVSYIKFTLIMLIYSSVLLEGLVHLVLTFKNKTDVNVSEDVAVIVNFSSFIISCLLFRLHHRKWLSICSSIVDFTEFGKPSNFEEAQKRGEIHTIVMLVYVIMSITAYFLTALSEISTCEQLNEKRVHHEVCGTLGPIWRPNGTPTLPVLIVINIIQLLSAFGTFGSMICIILIIHNSTTLILSHVDHFEVLLHSICEENDTKMKFKKLRQCINYQQRILRMGSHLSYISMLNEGHAVISAAICIGCIGNQIMK
>LdecOR37NTE
RDDLDITEDMSLVVAGTGLALISIIFTFRSNQWALLLRKIIALSEYGITTELKQTVRRCKILSKLCTGLCFLGTFIYILKAYYESFNCIQRNEEKGLNEICFVMMSAWLPFDLSTKGEVLLFALQALASCFATVPGLLIPFLNWEAAQIVCERIYHLKELSQIVLREKQPGKVGPKMRSWIGYHQKILEILEEQNYEAKFCLGHVSLIAALAIGCLINQAFNTNTWGALCEISGWMCCLFFLCDAGQKITDNTESIGEAIYAMKWYKTDIQTRKDLFFILRRTQKSMELDALPLGTLNYALYLTIVKTSYSYLTLLTNSPEMNHNN
>LdecOR38INT
MFGADANKSFYYTMKAMMWFQVYPNDFQKRHITFFLVTGSCLRFSMFILCSFLSFLHLVMNLKEGNELDISEDISLVVAETGLALISTKFAFRSNHWTSLIRKITGLYKYGITPDLEQTIKRCNNISKFCIFYGIFATFTYAVTAYFESFDCLRINEEKDIHELCMVMMSTWLPFDITSRGEMVIFALQSLTIYFVTVPVIEEQNQEAKSCMGHISVIAALAFGCMTNQLFNDSNLWGTLCELLGWMCILFFLCDAGQKITDNTESIGEAIYELKWYEVDIQTRKDLLLILMRTQKPMKLDALPLGTLNYALYLMIVKTSYSYLTLLSNST
>LdecOR39
MFESNEEEAFSSTTETLKWFQVYPNDFQKSHMTFFLIVSSFLRLSQFILCCFLSFLHLVMNKKEGNDIDISQDITLVTAEFGLIVIGAKFVLRSNYWTLLMQKIIGLSKYGITMDLKQTIRRCNKISKFCTAYGVAAYFIYVLMAFYGIFDCLRINDEKGIHEICRVVLPTWLPFELTPRGEMVLFALQAISSFSIPVSAVVIPFLNWEAAQLLCERIRHLKELSQLILKEKQVDERRQKMKSWIGYHQEILGIIEDQNSEVKSCMGHMTLISALAIGCCINQSFSNYNPVGALCTLIGWIIILFFLCDAGQMITDNTESIAEAVYDMKWYEADILTRKDLLFILIRTQKPMELDALPLGTLNYALYLMILKTSYSYVTLLTNST
>LdecOR40
MDTEIVILENSLKYLTRVFIFPKKEEWRNIGKLFYIKYILFYLPTIGVPIGSSLHLIKNVREHTYIKTDLDIALIVSIAGCYYFNSCFVAKIKNTLKLCRILSDFRTYGKPKDFDKENKKLNYFSVVYQIFGIMAMLAIIVTPLMDKGRCEKENIRRNLDEVCGIMGAAWWPFDFGRFPYKQLYYAYQMYSVSLIYYATSTTSFTIVELTEHLILRFKHVRLLFLEALQCENPTHRKEFFNRTVRYHNEVMNMAIIYNNSFRVCVFMNLFFSAIVLGCLSYAVFENFSLGGLCLYILWATSVAIVCHSGQRLINESTGIGETIYNAKWYNFENNLQKELLMVMMRSEKPVYLEAGPFGNMTHGVLMTIQQTSYSYLSLLRGTSGRE
>LdecOR41
MNIDNIKKIVVLKNSMYFLRIPFLFPRESEINDPKKNVYIKFILLSMTTIYLSLGAAIHLVVNIRSGTYINVDRDIGTIISYHGALYFVFRFLGNIKDIIILYKQFSDFTTYGTPNNFERKNKLLNKFSKWYFAWHMCVVTGMTTSTLLTVDECKAENIMKNTNEVCGLVGSTWLPFEFDYFPLKTIVYGYQVYSSFVVYHTAGVLSYTMMETVEHLIIRFEHVGDTFVEALAEEDPSVRREKFYLAVQYHKTVIQMGNLMNSCFGPCMMVHISLTGPVLGVAGYRFLTEIPLDSTSLFFGWMFSTFIVCRGGQRLLEASMSVGNAIYTVEWYNLENDLQKDLRVVMMRCQKPMYLRAGPFGPMTYSTIVAILKTSYSYITLLKQTM
>LdecOR42CTE
MKSTDIICMPTSIRILRIYGVFPSKNKVLHPGLLFYWRFFVLAICTSLTLVGSILHLIKTIQDEKYNYIELDIIYILSFTTAYGLIGSFVLKVTACAEMYIFLSNFEEFGKPVKFDENNKLFNTYSKYHYFYLESLILLILFASNVFKRESCERENELYDLKEVCGLFSYTWMPFDINHTPVKQIYLALQLLGNHHIYMLAGLLAWQVFETIQHIVVRIRDVKSFFINALDETDCQQRREKFNFAVKYHNAILSLEDKLNDAFSIFMFTHMVLTSAVIGTGIYCFFRRKSLSSFLVCMGWFWGLMMDCFSGQRLQDESSELAVAVYNSPWHDFETEMIRDVMF
>LdecOR43
MPTSIKLLRFYNVFPQSDQVLKPGSKFFIKFVLTALFSSLIIIGSTLHLIKSIEDKSYNHVELDVIYIASIGVSYGIICYYVSKIKSAIQLYLFFSNFEEFGKPIEFDEINQKYNRYSQYHYCYAEFAVFVVLLGSNIFKSRQCRVENEQRHLHEVCGLFSYTWMPFNIDFFPVKQIYLFIQLIGGHFVYAVVLHSAWMVLETIEHIVIRIRHVAHLFNEAAVVLHSAWMVLETIEHIVIRIRHVAHLFNEALAAQDPEERREKFNSVVRYHIQVLGLQSKMNHIYSVFMFIIIIMNGAIMGYGVYAYMKEGNISPIVIALEWFIGSFIICHGGQRIQDESISVGTALYNTDWSRCETNLKKDIMFVLMRCQQPMVLKAASFGIMDHAIFLAVAKATYSYITLLSQ
>LdecOR44
MKESQGKSANREIICMHTSLKLFRFYGVFPEADEILKPGKKFFIKFALMALLSSLTLIGSSTHLIKAIKDDSYNHLELDLTYILSMTASYGMICYYIAKMSTVVELYLFFSEFEELGKPADFDEINQKFGKYSKYHYCYLESLMMTILLGSNIFKGKQCRSENEMKGLHEVCGLFSYTWMPFNIDYFPVKQIYLIIQLFGVHYIYMVAGQGAWIFLETTEHILVRIRHVAYLFDEAIKELDPKERRQKFNFAVRNHIAVLGLEKKLNDLYSVFMFTHIVMTSFIMGFGVYAYMKDRNISSFILSFAWFIGLFMDSHSGQRIQDESLAVGTTLYNADWSHCEKQLKKDIMFVLMRCQQPLVFKADPFGNMDHCIFLAVVKASYSYLTILSR
>LdecOR45
MSKLFTSPFNPKSRPECFFKNSIGSDDYSLLLMALPKLVLRSIFIWPESNNSREKKIIYWITMMICLFVQSGLLLYLIQKFHDYNEILVVLSSMSPIFQTAYKVTALHKHSKRIRFVLNSMWKKFWPHDLAEGTKEAFKSGYITRLWMMLFLLTTGFLFSLASITSPIFSKNRELPYKTLFPFDFHATPIYQIIYILQIGTHYLIDMSVCGFDFLFMGICAGLTNQYILLGKTYEQVGTENMVPLYNKIRKLDGRRRLLGFGQDRKFLRLCIEHHQLLTRTTVVVEEIFNVVAFLQLCSSVLATCVSGFIATKDDVSSSQIAIMGPYLIGHLIQLYIYCGVGNELYQ
>LdecOR46
MYHKTIKIALKFMAISGNTPQRGYSLFQVTLFLGNILSGLGVILLVIMKLVLQEDQLSFANSKEKVAGAFLFVQGILKSSAIFINKSKVAALLVEMEQFSTIDDFESSLYKSEFTKVNKVIKNTFVFTVILHCYTAGAFLVPPIFAEGNTLPFDCYVPSWLGYYWVLIYQELVSMNTIMLPVLAMDYFFMTTVRLTQVQFKILNEKVKRIFNNDGNDIDTNIKECVKYHNFLLRYAHMINETFSIFLLHLLCIEVLLMSFEIYTIMMKSDLETMRDGLIYIAATCTDFMLCFCYPSQALMDEISEISNSAYCSKWYEHPKYSRDIRFIIQRGQKSVLIEAGKFSPMDLRTGLATIQTMVSYAMFLKTMGGKGY
>LdecOR47
MYFSTIHNSLKILRLCGSDPREGYGKVQCILFSLNIMCSLSMVVLLILKFYNMQKTVTVSDVTDAVTCLFLFSHGTLKLSAMFFKKKNTRELLTKMLENFWNSDDFKQSSIQKEVSEVHKSIKYTNNFIFGLHFFNAVGFLTGPLLTTDPILPFDCFRPQWAGYYGLLIYEDITAIISILFPILSVDLFFMGLMRLTQIQWKLLNHELYHTFDHIHMKDDSVQEKIKLKIKKCVCHHEFLIRYVEKINDTFSTSLFFYMVIIVLSMCVEMYNATTFSDPQIIRRAFVYTTAGCTAFMICFCYPCQDMIDEATKISSSIYFSNWYKYPEHSKSTQMILLRGQKTMNIRAGGFLEMDLRTGLATLKTMVSYSMFLRTISSMEN
>LdecOR48INT
MYFHNIDHCLKMMICVGVHPDVNKYKCQFIFCIFPIISMCFLGCLVILALCFEKDKISMTDISKAVTSICLFVHFRDQVNNTFSAGMLAYMGVIIPTQCIELYVLTSQSSAKESIRAILYATTMFFEFFVCYCLPAQHLADEVDKLSENIYCSKWYKYPQYSKDVLILVGKFQLKMLISAGGFANIDLKTGFAALKTMVSYCMFLRTMGYNSEA
>LdecOR49
MYFFNINVSLSMMATIGAHPEMNNSKIQKLLFLMNLAVFSVITYLVCLMLFKEDELTITDITGAIESLLLLIHGALKLLTLHLQHDGVRDMLEQTNHFWNIEEVEFEEERNEISKFLKYMKTILYYFMAFACMPTIFFCFRPFLLHERVLVFNSYIPEFVPYFIMLLVEDYAFLIIYVACVSFDIFFATLVVLTKVQFLLLNQEIRRVVAINIETDEDANVVRNKLKKCVDHHNFLLEFVKKINNTMSNAVLMYFLILIFSICVEMFMLSNRKTVKEFFKYIFYSVSLSNEFVVFYCLPSQLLTSEAEESIYYVYDSQWYENLSNTTKCIINMISLRGQRKVFITAGKFVNLSMESCLAAYKTVFSYYMFLMTMQRKDDTK
>LdecOR50NTE
LKLHFNNIEYCLNMMWLVGVHPEMTNKMQTFLFLFNMSTNVIVFSLAGSLFVFGDRPLSLPSIISILECLIMMSHGTLKLMTLKMNKSKIKLILQKTEEFREFDEIKNKSLKRVCKQIIHNLSITFYLLFISASLTVLVFIFSPLLVQKCTILEIYEPKTIPQPFWILLQVYCIIFGVFLPIISYDVFYMSIIILLKVRFKILNWKVGVILQGPKEEMSARKPINNWVLHHNYLLDFVTEVNNAFSTPLLLYFGIITLTLCSEALLFTETSNFSDAFRAGLYFSVGLFEFTAFYCLPGELLIDEVEELSENVFYSCNWNKQVKPIAFTVLMIVMRGQQSVNIRIGKFARINLKTCLATIKTTLSYYMFLRTMSEKY
>LdecOR51
MRMYEKEFRNVFRLLNFVGMHPMKKLVTPLVIMNSLLTFYLTVLIVLKLFLGKELVAVESFGVFSQIWLKFFILTTKREKIKQVINDTQLFWKKDPENSQNQQQLKYLAKFERIFLSYIGCSTCMFLFKPLLVEGTTIYYYYRIPQIPFSVSYAIEFYVTLVTMSMVIAVNLFIAIVIVLGAGQFSNLNANIRQLDCSKAEENEEAMKICILEINENVIYHQFLIRYVRRLDDIFSMMFVVLIGIITALLCMNMYVLSLPHTTVVDMIRCGTMVCAFNIEFLLLYGVPAQRLMDEAEEVANSAFYHCEWYLPNIIPARKALTYMIHRSQTSVCLSAMGFIDINRQTIVAMLKTAYSFFTFLQTVQPSDGSNK
>LdecOR52PSE
VVLREKFWKYDKFGKEFEDEIRIYPKNMYLLMKVYLVFISSTLLAVYTSRTTFTVLAARRRILVLRYLFIRN*TFVLRYICWCSRI*HDVPPHVHGGTCGQF*LPNRAFLRMENQNDVRICVAHHTFLYE
>LdecOR53NTE
ITTKLLIILVYKDDLQGILVLREKFWKYDKFGKEFEDEIRIYPKNMYLFMRVYLVFISSTLLAVTLKPFILHELPLPCWLPEGEFWFYAISLFEIELLSFGIYAGALGFDTMFPLMCMEASMQFRLLNRAFSRMENQNDVRICVAHHTFLYEFVNRIKHIHSAALFTRLIVFMPEASIQLLVIEDQNQVFANKLKAVLYILDIYMQLTYFCFPVGFLQSQMEESAVAVSTCPWYMKNGNFAKNLIPIMKRSQQMFSIKVWGLFDVGRIGFLCRFTFSVYTFLKTVK
>LdecOR54
MSEEANLKFPLRILKEAGFLKEKTLVDKFKIYVSLLCLFIVDSLLIWTLWCDIKTFEDLVTISETAGCYCQATSKLLVLIIFNNDLKDILTSRDHFWEYDKFGKEFGDKLRIIPRIAFSFIKIFIFFVLGVLLAMLLNPILFGILPTKLWVPDGRIWFYTTCVIQSEVHIYSAVASALGFDTLFALIYIEITIQFKLLNRAFSMMENHNDLKKCVEYQVFLYEFIEKLRNVFSVFLLTLCFDCMILVSIKMLVAVDPNQNMVLRVKAILFVIGKNVQLSLFCFPVGFLKDELDRSPEAISSCPWFLKNKTFRNDIIFIMLRSQRTISVRAGGLFEIDRQAFTEVFKFTFSVYTLLSAVQ
>LdecOR55NTE
ATSKLLVLIIYNNDLKNILTLRDQFWEYDKFGMEFGNKLRMFPKNAYSFIKVYVFFVLGVLSMMILNPILFGILPTKVWVPDGRVWFYTTCFIQTEVHIYCAIASALGFDTLFALIFIEATIQFKLLNRAFSMMQNHNDMRACVDHHVFLYEFIEKLKNIFSVFLLAQCFDCMVIVSIKMLVAVDPNQNVILRTKAIMYVIGINVQLSLFCFPVGFLKDELDRSPEAISSCPWLLNNKTFRNDIIFIMMRCQRMISFRAGGLFEIDRQAFTGVFKFTFSVYTLLGAVQ
>LdecOR56NTE
SVCKLFYLYHDRRRVEYFYKTIENEFWGFHICSPEKQSNIKRRFMFVNIILIVTFTSGLTVLITMIIFPLVEPPEGKRPLPSINWTPFDTNPSPIYEIMYVIVFCVLVMTIIGNAFYDYTLVYAVQHLRVQFTLLKELLKNITDGILPECSDFKKFNDEYFQRIVAERLKICIQHHVKLLKFGKNLEIFTSKIMVIQFTMSYVTLVVTGYVLNVSHINISQVVALSVLTGVYLVELLIYCAQGTDLNQQSLSVFEAIIESEWHLLKAPNKRALTLFLLNSERGITLKAGGTTSVDNELLVTFLKSVFSAITLLNSILEEKK
>LdecOR57
MISIRKLFGPNASVNRFEKELDEDPLKILPQIWNILLGNVYLKLLLWMMTVFQLAMWLVKFYSILETFQMEFTVKYGPGFLLSAIPVTCCPVLLWNYKLVEDIIEKRAECGWSLSSASEKLQRKLNQISSTVKYIMLPQQFISVGFIFLSSLWNENDEFGEDYFSKLLPEFAGVLIPIYRYTLFILTFCSTQQSFLLLFFCLSATFQIHMVNEKISEIHQSVNLEPTTKLPYEKEAQEEIFRRITLYMNHFLLWKKILTDKLKDLQTVPCLINLLNLPATSFGMFLYFFFTPNMNIYLLLSISSTIGIQIWLFCETGQIISDATEAIYDQLKNIPWYSWNLKNQKILLNYMIQTTQPSLNISPVKSVIIKRVTIIKVLRMITSIAAVCKTIRDNKMASINNH
>LdecOR58NTE
MLCCNLPYITRKTQYAELFEIFRNALCFTEDIRESANKEVKEVIRYGKIFKGLFTVLTSINCYYILQTVFTHVEDHYFIWIFHEYFPELVTFIKILYFCNAFVVGFYITSVSLNVAYIISHVTVQQKLVSDTINHLCDGFEPNITLNDNMEYQKIIEDRLHSCIRRILWIRRRIADINTLIKTDICLHSIVAIIIGITVIILFNMVLKKQDRSELLLLISYPVQICIIAFGAITGGQGIMEQDETILKNLYGCPWYTWNSKNKKTFLLLMTITGKPAGIYFTNNIALNNVLYLSILKGIYTFGAVMV
>LdecOR59NTE
SDAAFFTSVVYGHDVNEYKHMVFENCSCIDSGGHVIEKKIKNEIGWVMRLCFIPLFLSILMTISFLPFVGDEEIFLFQITIMKEWFGNWLVGLRFFVYLIFALLLGISGWIVGSTTIVTGYIIFHLKFQFILLDRHFEKLKSLVREKNEDIRQQEVRNGLKNFVENHLRIKNLYKLLFRRQDFYMIILTPPLILAVVAFVYFIKTEISPPSNFRMLIGLVTGAVTFCSHCINGQLLSDESSKLHEKLYSCDWIDWNESNKKSMMIILPAIKEPMKASCLGLVDLGHPYILFVSRAIYSLLAVAVTLL
>LdecOR60NTE
IILFNYIDLFLDNWKRTHDLLDWIEETSLPWNAAGENTLKKITLEIKMLKRIMTLLMIGVIIADMILLPYPEICEPFHRMGQKYFERWIVIIDIMTLILLAMSGYGTGRFFFRVAHTFIHAKFQCYLLNGLLKNMSDNTGKGLDDAEYQMITYQELVQLVKAHQNVKKLFALIVEHFSWIMYPVYIVNSVAMGSVIYLYMLEISERGNFLQLRVIITQGMFGYAPFVAMNQGQRLSDEYENFFHNVYGCPWYTWNRRNKQLIHTLMTNSLQPMKLSSYGLLNFDYSATVKIGKISWSLMAVLKSFNEKYK
>LdecOR61NTE
IVLFNYIDLFLSHWKRALDLWDWIEETSLPWNAAGEDILKKITLEIRMLKRSMTLLMIGVIIANVTLFPYPQICEPFHTMGEKYFERWIVIIDIMTFIILAMSGYGTSCLSFKVAYAFTHTKFQYYLLNGILKNLSDDTRKGLDDEEYQMITYQKLVQLVEVHQNTKKIFGLIVKYFSWIMHPAYYIVNSVAMVCVIYLYMLKISSGESFLQPRVLITQVMFGYALFVTVNHGQRLSDETDIFFHNVYACPWYIWNKRNNQLIFLLMTNALQPLKLTSYSSVNMDYSATVKIGKISWSLMAVLKSLNEKYR
>LdecOR62NC
IILFNYMDLFLDHWKRSNDVLDCIEETSLSWSAAGEDVLKKITLEIKMLKRIMTLLMIGLIISNVILLPYPEICEPFHRMGEKYFERWIVIIDIMTLILLAMTGYGSGHFFLKVAYAFTHTKFQCYLLNGLLKNMSDYTGKGLDDEEYQMITYQKLVKLVKAHQNTKKLFGLITKHFSWMIHPVYIANCVAMVSIIYIYMLEISRRESFLHPRVLITQGIFGFALFVTMNHGQRLSDEFEKIFHNVYACPWYTWNKRNKQLILSLMTNSLQPMTLTSYAMVNLDYSATVK
>LdecOR63NIC
VILCNVLNIFLQNWKKLSDILDRIEEYRLPWNTAGKETYETIFHEIQILKRKMILLMMGNTIACLIIFPFPDICQPFHRMSQKHFPKWINIIDILVFIMLLLIGYGTTHFCYKFIYVFTHIKIQCYLLNGLMKKISSTATEGIDEREYQRITYEKLVQLVKIHRNIRRLFDMSIKSLRWIFHPIYLSTSLSIVSTLYFFMIYEKIFTNIYECPWYTWNKTNKQMIIQLMINSMKPMEISAFGLMSLDYSLSIK
>LdecOR64CTE
MEKSKERDDALHFLARPFGSDIYKYVRWLVLIYWLIYDSFIVFYIIVKDRVYLQQYMSVFLAGQMLFIIVSMDILFAGPAKFTEYKNLIQIRNLPWDAAGEKVYNTISNQIITHKALVTLLMLGTIIAIMTVFPIAEICQPFHRLGQEYIERWINVVDTIVLTFMFMTGYGISYFLGKIAYVFIHMRIQCKLLNEIVKNFNNENIVNSDDNEYQRRIYEKLVECVEIHIHLKKSFGLLVKNFRWMTHILFISFTTLTVSIIYVYIKKIYSDGGLVNIRQFFIYMVDVFICFMMTNYGQQLSNEYDKIIQNAYKCPWLTWNARNRHVLRLLMINSMETMTFSSFGALNFDYSAVVK
>LdecOR65NI
VLAFNIMNIYVLNSKRCIEISKLFENYGLPWDAAGEEIHQLILQDIKKLKLIINILLMSMSIVHVTFLPFPDICQPFHKIAQEYFTKWTWLVDLTNIVALFLCGYNSSCFVCKITYSLRHLRIQIQLLNRLLNNINTRSRGDLKDEKYQILLHEKLVYFMEAHQNTRSQKLLSNIYNCPWYRWNRKNKQVVLLFMTNCLEPMVFSFYGLMKLEYSNSTKMAKICWSLLNILRNINNRNG
>LdecOR66NI
THGENQFILLNGLTKNIAKNEKEDYDDDEYQKVIYKKLVEFARAHQDTKSEKIIDNLYECPWYAWNKKNKDVFLLLMTNSLKPMTFSSYGILNLRYPITIQMAKICWSIITLMINVNNNKN
>LdecOR67NTE
DPLSFLLTPFGVGVCREKYVKWLVSSIILYSEICNVVLMIYLYSGSDPIRFKRFISLILLQPVGIGGTWILLKYFEKFKSFPELIQTFCWTWDSTRREIFDEIQREYKFIPLKMKIFLVISLLCTPVYLFYFEYTYELVLDTAKNKCGRAGVVLCILYYLVIIEEAYAAACIVLVGMYVSVHIKFQLRLLADYVETIINTGNNGNYEEFNQGLIYQKLKVCVEQHIRIKQLGESLFSIEWSVVTFALGGVAHHAGMIWLTIMEHKIFPIIMLIIGTLVGFAYGFTLFHYGQNIKNESTNFYNKVCSCQWNEFSKENRMALQMIMINSAEAMSLSSFGLVELDYVLATRVYRTVYTFVTLLMNLK
>LdecOR68IC
FAVLFLVESAIYDYYADFPIFLYKNAISLSSASEELFSEIMSESKFKIVQCLIAISIETLSCMLNFPIMGDEHIWKSGIYILNKYSYLYELRCIFYTLDFLFLFSCGLIMIPYINFSIYNTYHIKFQYKLLNAFILKLGNGERYHINDIRYQERVFRQLKFCIRMQLRISTEKLYWNLCQCHWEDWNNENRGILLLMLVKYGNPWTLSKGFVVNNRLIVK
>LdecOR69NI
FAVLFLVESAIYDYYADFPIFLYKNGFSLSSASDELFSEIMSESKYKIVHCLIAISIETFSCLLIFPFMGDEHIWQCGIYILNDYSYHWRCIYYIMEFVFLFSCGLILIPYINFSVYNSCHIKFQYKLLNAFILKLGNGKRYHINDIRFQERVSRQLKFCIRMQLRISEISPASNFRMYFTLLSWLIFINTLCSCGQELTDEAEKLYWNLCQCHWEDWNNKNRRILLLMLVKYSNPWTLSIGFVVNKKLMVKIYRLGNALVSYFIYTLR
>LdecOR70NTE
FTGLFLTQWLIFNRLTDFPLSLRKYGRPLRSAGDEIFKRIQSECKITIVLCLFSSFAVVITALLHSPFVGDEATWQYLVHLTQDCSYNIKLLFYLWYEAVFIFGALSLLPLFNISIYNLAHVKFQYQLLNAIIVKLGNWKVHHINDVRYQERIAKHLKICIKMQLQIVKLCHVGEKFAHYVINSMCLFGVNILVYSMFFIALEISPISNFRMYMCVFDWIVIIHLFCTYGQSLTEETENIFSNLCKLQWEHWNNQNRRTLVIMLINAGTPYNLTGEGFITVNYQLIVKMWRLANAVVFLIGQNMK
>LdecOR71
MKAYKKMKIGAEEDKLIAIYRSCCFGWLSEKNTGRVMLFQYLTFQLVTVVAHIEFFYNESFYANRKHYPFLIVMQMGSLLYLVALAEVSEIRNIPEIIKMHTWSWKLAGDEIHRKLVSEGKYLKVVCCAIFCSTTSSSVLLSEFVGDEKHWQIVPFLWDKYLQDQRHIILLIIYTMEAVILGLFISSLVCYSLYSIGHLELQYKLLNAIVCRLHTRSIYHMNDIRYQERVADLLMCCVKMHTEIKKLKTMVMSRATALVLSFTAYGLTIFVFSAYFIMTDVSPRSNFRMYSLIVTSCFILWAFCEYCQRVTNESEKVFHNACRCPWEQFNNTNRRILLMLLSNSISPVTISCHGVLDANYPLAVKFFRMAYAAHTLFTNMSQNRS
>LdecOR72INT
MKAYKKMKIGAEEDTLITIYRSCCFFWLPKKYTGRVMVFQCLSFQLVPVLAFIEFFYNGSFYANRKHYPHLIVMQMFQTKLMSRASTLVLSFTAYGLTIIVFSAYFIMTSEKVFLNACRCPWEQFNNTNRRILLMLLSNSISPVTISCHGVLDANYPLAVKMFRMAYAAHTLLTNIIQNRS
>LdecOR73
MKAYEKIKIGAEEDNLFAIYRSCCFGWLSEKNTGRVILFQYLTFQLIPVLAFIEFFYNGSFYANRKHYPFLILLQMGSLMYLVALAVFSAIRTIPEMIKMNTWSWKLAGDEIYRNLLSEGKHLKVVCCVIFCLTISSTLLLAPVVGDEKHWQFLSFVWNKYLEDQMNIILLIFFTMNAAILGLFLSSLVCYSLYSIGHLEFQYQLLNAFVCRLHTGSIYHMNDIRYQDRVAVLLICCIKMHTQIKKLKTMVMGRATALVLSFTAYGLTIFVFSAYFIMTDMSPRSNFRMYILIVTGCFILWAFCEYCQRVKNESEKVFLNACRCPWEQFNNTNRRILLFLSNSVSPVTISCHGVLDANYPLAVKMFRMAYAAHTLLTNLSQNRS
>LdecOR74
MKIGTEDDDLIAIYRSCCFSWLSEKQTRWVMLSQYLIFQLIPVSACIEFSYNDTFYANRKHYPHLIVLQMGALMFLVALARCSDIRNSPEMIKMHTWCWKLAGGEIYRKLSSEGRHLKLICYVIFCLTTTSSILVTVPAFGDENEWEFVPFVWNKYFDDRMFIIPLILIALIAAFQGIFLSSLICYSLYCIGHAWVQWKLLNAFVCRLHTRSVYHMNDIRYQDRVADLLMRCVKIHVEIMKLKRILMKRATYLVISFTFFGLTIVVFSGYFIMTGMSPRSNFRIYTLLMTGCFILWAFCEYCQRMTNESEKVFLNDYRCPWEQFNNSNRRILLMLLSNTINPVTISCYNVLDANYPLAVKMWRMAYASYTLFTNMS
>LdecOR75NI
DYLLSIYRSCCFEWVSADYTIKFLLLKSLLSQLVCTFGSFEIFYNGSMDSGYVPFLILLQMSTVMYLVGASTVHQLRKSPKIVQMQAWPWTLAGDKTFRKLLLEAKEFRRVCLAIFCSTTISFLLFLPLLGDEQDWQFLVFMWNEYTGNRMYILFLTCYIFVLLILGIFITSLICVSLYCVRHVEFQFKILNALICKLHTSSNNLLDDVRCQEQVDDQLKCCIRVHVEIRVYKLLMASSNSLVLALTAYGLVVFVFAVYFIMLSEIVFLNACKCPWEQFNVHNRRTLLMLLLNTGTPITVSCHGVLDANYPLAVKMWRMAYATITLFTNLS
>LdecOR76NTE
EPLLLSLFPVSFLLKLDHERFRIFYWIMGIMAQSYCLYCVYDLTKHLDMFSKYITSVGVIQVGIINLPFILDSRLISGIRNIQLNLWPLDFGGDELRRHILLCNKTLKFDCFTIISITFFMVFLLLPHGLVASDVLIHNKLSDEVCGNWKILCKTAYIVYMEFTVYTSAVFVAVSLYYMRLLRNQFILLNGVLKNITKNIEFPPESEAYQNEIYGRLRFCVTRHIELRRLFDALGIVKTWPVMVYFFCWTFVFTMELIVIFNASNVESMLVGILEIIPSAIITLIFIKHGQGLKDDSLELNIVAAQSPYYDWNKKNRQALQMLLIHTREPIKICTNSIMDTGFPLFISVIKVSYNLAMMLKYIDMRNKTNN
>LdecOR77INT
MEKFLRKITPKDYFSFHLMCLKLLGMIPPKKNKLTKIIYWVFAVPHFSIVCSPVLFELTNVIVSHDKYERKILTVGMLCMHIEAVTSVTTYQENIYFKTSCFCTLWYISYMIYLIFNISTSYTINFSHETHENFNPWINRTSTYREFVYPMWMPFDVSISDGHYLIAFWYQPYAFFFMMGGYLTLDCLYLNTITQLKSQVRVISYALSHVDNIKEEKAFGNKNWVEQESRIVKCVQELQIIFFSNTRQAFYELDWPNYPPKLRRTIIFTLARLENPPFFTMWKWTKIDILFFFNFLKMVYSFCTLISKAK
>LdecOR78NC
NELESFRIQTMFYTRMVCCCLHIAITIISVLTYMVSYINEVSGDTYEDFNPRMNRTTTFRKQQYPLYLPFDTSNDGYYWIGFCYNCYAHVGNMITFLPIETTLTSSLIHLISQTTVIKEAFKYIDENISPDQSKEGVALIKEIRIVKCINELQEIYRAIERLEELYNIQLMVQYGFATILLCSICYVLPLVENTMEAVCRLILLAASLGQIFIFSYCCKTLADELQDVGVSVYNMDWPNYPPKLKSTLNILIRKTQKPANLTAGKIMVIDLFFFIQ
>LdecOR79INT
MTHIEEYVPEDFFEWLDFFHKCIGLLPPKNLSSKILYFLIALPHISMCTFLLVFLGGADLLVRDRSFKETMFGISVVTLHGIIVLRTGFWIYSRNKFEKIKEIIRRETFTFECFDLREIGYANVISVGKNIENVLGKNLSYREIGMLWSGSGLVFDDCSVNLEIFRKRKMLRTRLGLCFSYLALIVFSFATVTLLFISELYVDSYQTYNPHLNKTSEFRKYLIPMYFPFDTSLDGYYQIAYFYSYYSHIGAVFIFLPIETTLTCSIIHLIRQTSVVKEALSYVDKNMSNDQDSNRIIKEFRIVKCINELQEIYRAIEKLEDFCNIQLMVQYGLATFLLCTICYVMDNMMEGIGNSIFVSLSLGQIFIFSYCCQTLSLELQEVGISMYNLQWTDYPLKIQRSLRFSIRRSQKPTHITAGKTIIIDLLFFIQVIQKSYSFYTLITNTKNQAV
>LdecGR1
MHGFDSFNRKNPHQLRCIPHNLLPPQKILVTGTPAFKTVNQIDPEVLHQYDNFYHTTKSLLVLFQIMGVMPIEREVGRTTYRWLSPTNLWAYFIFTIETILVSIVFKERLKLVLLPGKRFDEYIYAIIFLSILIPHFLLPIGAWTNGSEVAKFKNMWTKFQYKYFTVTGTPVVFRNLSAITISLCIVSWIVGIVIMLAQYYLQPDMLLWHTFGYYHILAMLNCLCCLWFINCTAKGRVAGWLAENLHNALQSTDPASKLAEYRDLWVDLSHMMQQLGKAYSGMYGMYCILILLTTIVASYGCLTEILDQGLSFKEAGLFLISFYCMSLLFIICNEAHSASHKMGAEFRERLLNVNLAAVDNRTRQEVNMFLTAIDKNPPIMNLNGYANINRKLISSTVTSMATYLVMLMQFRLSLMRNVSIALKRATQGAAVNSTPFENTTIS
>LdecGR2JOI
MSMELKDIADVYGEELNIRQFKKHIRQSPRAKEIAKRSKLNSADGKVIDEHDQFYRDHKLLLALFRLLGVMPVQRGQIGKITFGWMSGPMLYAYIFYAVTTVVVMMVGYERVDILLNKSRKFDEYIYSIIFIIFLIPHFWIPFVGWGVAYEVCDYKNGWGTFQLHYYKIAGSNLEFPFLSSLIVIISLGCLILAVVFLLTLSALLEGFSLYHTTAYYHIITMINMNCALWYINCRAIGNASHALADTFQKDIDRYCSAYIIFHYRILWLELSELLQKIGNAYARTYATYSLFMITNITVALYGFTSEVVDHGITFSFKEIGLLVDGVYCLVLLYIFCDCSHQASENIAGQVQLSLLSISLTSVDLDTTRESISTMAIYLIVLLQFKISLVNLRG
>LdecGR3INT
MIMNSDNFNISLIEGIPRNNSRRRSVYLEGTQPFYQKSGKNPNPVIKVAPYDPSGPGGPVRAFHDSRELDSVFFNSIKPMVYLLKAVGIFPIGNTGCVFQTTPQLLIYSIAVFVVIFAYICYIRWDKVEMVRSAEGRFEEAVIDYLFTVYLVPIVINPIAWYEAKKQARVLTNLVAFEKLYQKVTKNKFPLLLGNKSLIIAIGLPVLATVTMVVTHLTMVHFKFLQZDYRSLWMMLSRLIRDVGNAFGYTVTFLCLYLFLIITLTIYGLMSQMQEGLGIKDVGLTITAVFATATLFFICDEAHYGSNCLIATMVTYLVVLLQFQISIPEDGSASGSASSNDNNSTKILR
>LdecGR4INT
MNSKNLILKSKMDSNTFQSVMDLPLRIAQCFGFFPTNIVRQTRRSMKIRWFHWQTIYSFLTFMILTEETIKAFYVELPRRHNIFTIDVLIFHSNSVIQFILLFKLSLDWPSYVKEWHKIERKCWTTVDSCSNLKRKINSIVLSILIIATVEHFLIAAYILKTSMERSSTVAEGFKTYFLRSYRSAFTSMDYSLWKGVILEZFHMSFGLLIIRIFCVIIYGSGVHDEWMDIRQIIHNVSTTAFNIEZIAGTIVTYELVLIQFNMGILKQSNIGP
>LdecGR5
MVYVVTNNKVENSEKLAKVVVEEKNIHNSLKFFLVVYQIIGILPQENITKSYNELGFKWRSWKVVYTLALISIIFFAVMTCFLDWFSTGYDFEDFGILLFYLATVITLFLYLWLAKSWKKLMKSWCRMDKIMNINYGYPEGLDRRLQISSLIFMLLGISDYCLGVYSRYNTLTTKFGNTYDYQKYYVETFPQLFNIVPINIVTAGYCSMIIVYATLIWTFNDLFIIMMSMALAMRFKQVTQKIVENINKAKSEQFWIEIRVDYDRLSIICKELDDHISCIVLLSYTLNIFFLLDKVYKSLEFVSGMVERLHFIFSFLFLILRVGSVSLYGAWINDESVESANVLNSVPSDSYNIEIKRLLIQINFDNVALTGCRMFKVTRGIILSIAGAVVTYELVLIQFNAATNVKILHN
>LdecGR6
MATKNSENCFHRDIKYILRVCQIFGLFPVSELTSEDHRNIKFEWKSTLTVYSFLLTLSTLICTVLTFIQLVTHEFNLHSMDSFMFCFFAFAISLSFYKLAMDWSELLKSFREIEIAFKNYSYYQNLRKQFTIMFIFDLLSVEHSLARVATYNQVDPQAKSNRTQLELYLKKEYSFVFDHMEYSNPVASFSFIINIFNVFAWNFLDTFIMMISVTLVFRLKQICSQIKAGVRKKYISLYFWTKVREDYSLISELCQKVNDKIGHMILISFASNMYFVLSQLYKGLTIKRTIIDGIYFIFSFGIVILRLSGVILYGSEVNLQSQKPLRYLISVKSDYYNEEIERFILEIHCHETSLSGNQFFTLKRGLIFGMATAIITYELFMLQTKIN
>LdecGR7INT
MEVNQKATSELSVNVGQSKPSQQNSFHENIKFLVVMAQFFGVMPLHGISKGIDDVTFKWGSLRVCYSVFNAAATLTIQMVFYSCTFLASVRLIKIARHWSYILREWSAVEMSMRGYFTETKAKRKFVVITAVFMSLGIZEHIFFIMNGIFQSKECQGFSEEPLKVYFQVSFQNYFSFIDYNIWIGAIIKZVARLIEQICTNPVGLSGSGFFLVTKNFLLQMAGTIVTFELMLFQFAPVNAQQKPMKSYDCI
>LdecGR8NTE
HILVMSLMNNLVSSIFISEVFIFHLSGLIQFVLFFKLTYYWPRFVEEWEKVEVNMRKYQVFTNLRLKLNLMTSCFMFYAIVEHSLVSAYKLKKWIDSSQNTSEALQNYFVETYDHVFTYVNYSLWIGLALQYFNLQRTFNWSFADVTIMLIGTALTFRLKQMSRRIERISTLKVNNINQWKVVRKDYIRLTELCYEVNTRLSTIIMISFLTNMYFVLLQIFLSMNPMENLVQKIYFYLSFGLILIRIVGLCVFGGAVYEEWRNLGFLLNCVVTTTYNQEVERMACHVISWELSLSGKNFFHISRSLILKIAGAVVTYELVLIQFYRNAQYNSM
>LdecGR9IC
MNSKNLILKSKMDSNTFQSVMDLPLRIAQCFGFFPTNIVRQTRRSMKIRWFHWQTIYSFLTFMILTEETIKAFYZTNDFFSPFQFINLQMAFIWNYIDIFIMVIGATLKYRMRQVTHRVEMLAKSKVNQKHAWKVLRNDYLQVVSLCCSTNKRISPMIITSFTINLYFILKQIFRNLIKMDSTLERTYFHMSFGLLIIRIFCVIIYGSGVHDEWMDIRQIIHNVSTSAFNIEV
>LdecGR10NIC
MIIEDLNVSSITFAVIQPMLLCSRILGLFPISYKKRRTQYRLRWSMMYGIYSYILSISLVTVALLNAVYRVLNEHNISFSFNDRKTEIVTCIDISIVLIIVVFGVITLPGNVRKILKILNCLNQADEFIPLRNSKRIRKLSIYFLGVHLCLSIPIIVLDILGWTSSVNKREQTPISFIKKYFTYYSVYLIIIMKEVIIFHIVYLIKIRIZIIMLSCLLHLIVTSYFLLIDIFLRGSPVVIIQQLIWILVHVGRILLIVEPCQSCVNEHKKTKIKVCELLTYDMNEEVKNSMEYFSLQLMYCEMDFSCCGFFEINRSLLTS
>LdecGR11INT
MGFSNDFYNSFKFILALSRVSATFSIRKTGVEKRKYDWIRNLATVVVYFAIETFCFKVVGQYKDDEIVLVTTSKVMMAGSSVTYLASLMMSGVIFRNSHIRLIRGLEQLQGELEELHGNTGPPKLNLFMKVNAAAQGIFTAAVIFVPFARLPKEARFFDRILVLIGLYYPLILCAIFTLQVTSYISFIKLGLRLMNKEIECMAHYSLDMPNFEGTSKKPTNTIMVLNKFCEVHHHLIGLIESINEAFSIDFLALNFYAFCQLVVGTYYIFCWELLGWRNVSNSAFKAFWLATNZANRTGILLYDIDTDDPELENLIDLFTLQIANEKVEFNAAGFFSINYKLLFAIFGGVTTYIIILMQLSYDKT
>LdecGR12
MVRTRRWLHYKRAFLFQSTQRDFQVLKICLKLGKYCGVSPINMQYNEHTATCTSMFSLILFLLFSVRTLSSHVASGLVIFDLISFIWIASMLLFIASNLRSNFTTKNNWISFLDYLTRMEQILATVGFQMKQRSYKQYVEVSLILVIYLMWFIVEIYQILSNIKVTIDIGNLFVNCSVMIHNFYSTVLFIYIKAISELLEARYGFIDTKLREFVAIGGSKNGTLLKTVSAFLKLSERTVEEGNIVLGWQFFLETVIGIQYVLHLVLILLFHNPGWGIIARTNFAVIIHTICIISMVLSCDALERIGKEITNTCYELHLRSINVKMKKKLLHLAKYSNQMRPIFSAAGFFDINQCVLNAIFATIMNFSVTLIQFNMVLSK
>LdecGR13CTE
MFELGKYFAATAGMEEYKISQCILSQVSLVIFFLLFITGSFWSVGFARPIIFKVLLDIWFILESFFIGSYLFRTKFTITDNWISFLECLNEIEQLLGSVGFQTRQKKNRLWMEISIIFSIFLSWTIFNLYVVFQHEIGISDWFVNSALITFSFYGVVLIIHITLVANILKARYSFICLKLRDVLRTNDNNEELFIMVDTFLKLAEKVVTETNIIFGWQIFLYLITTVDLCFIDIVVTLFARVDGNSIASNCFILATYIINLILMVISCDAVEKKGKQVTNTCFELHLRSSNE
>LdecGR14NTE
LGKYFAATAVMEKYKNRRSILSGVSLLILFLLVMLISGSVWSVRWTGSIIFALLLDIWFILESFFIGSYLFRTKFTITDNWISFLKCINEIEQLLGSVGFQTRQKKNRLSMEIYVIFSIFLSWTILNLYVVFQQKIGITDWFVNSALIAFNFYGVVLIIHITLVAKILKARYSFVCVKLRDILKTDDNKEELFIMVDTFLKKSEKVVTEANIIFGWQIFLYLITIVDFCFIDIVFSLFAHVHWNMIARNYSTMTAYIINLILMVISCDALEKKGKQVTKTCYELHLRSSDESTRTKLLYLAKCSQQRRPVFSAAGFFVINQGLLSTLLSFTVNYTIALTQFNLLLNV
>LdecGR15
MKLMFELGKYFAATAGMEKYKRRRSILGGVSLVIFFLLFISGSVWSVRWTGSVIFKLLLDIWFILVSFFIFCYLFRTKFTIIDNWISFFEGLNEIEQLLGSVGFQTRQKKIRLWMEISIIFSIFLSWTILNLYVVFQQKIGIYDWFVYSGLITFNFYGVVLIIHITLVAKILEARYSFVCVELRDILKTDDNKEELFIMVDTFLKKAEKVVTEANIIFGWQIFLYLITIVDFCFIDIVFSLFGHIDWNTIVRNYFTLTAYIVNLILTVISCDALEKKGKQVTKTCYELHLRSSNGSTRTKLLYLAKSSQQRRPVFSAAGFFVINQGLLSTVLSFTVNYTIALIQLDLLFNF
>LdecGR16NI
WSNFIHLVPLCILCVTINYSKQNLLIQALNEFVDVDLALLKERYMNGNKFTFYZFETYLLLVKSRIKIVNQELNSLTQDKHINRRRRINCSNDVTKKLKKLRKLHWKLCSICVKLNRVFAFPLLVLIGITFVEFMSSAYFFMVNSQKIIMGVYDLKFSISAFFTPLTKIGSLIILCLVCTVTRNEZVVTTATTYLTIMIQFRKN
>LdecGR17
MKYVFDLMKSSQRLAIIPNFDKNKGEIKKSQYYSIVVIMFFVTGGAFSLYGIIVYFYPRFRNTTTVLRLLCVIELSIMNIVTVLVATFNTNVWSKFLKLLMHLDENKKNSWLELETTLYHAFIFIIFGYDAYVWCFNYNWFIFRFSVFKYVNFYHCIITLLVVSHFASALAERSKTINKLLVKSSLHSTAHNFIVSHRSSNIKSVKDITYYYLLLSELIEKFNTLFGWQIFLATENIFMLLLDVSNSLMLATDRTQKFSETNNNFKTIFCLTSISILIIMFHSRIILHCEDVNKESKKTLTKCYNLQQTVSPDSEDRKELIILGEIVTLLKTRTNAAGFYYIDRGIISKIFDYLFSFSIFMMQFNKQSISKEQSP
>LdecGR18
MSINYQDFDIKYVFDLMKFAEKMAIIPPFNRNKGEIRKFDYYSAITIIFFIIGGAFSLYGIIAHFFPQFHSTTTVLRLLCAIELSVMNIVTIIVATLNSDIWNKFLKLLMYLDEKTQPKCLLKLEILFYHVIIFGIFGYDIYVWWLNYNWAIFRFSLFKYVNFYHCIITMIVVFHFASALAGRYKRINKLLVKSHDLHNIINNFIPRGSTERISNLKSIKEVTDYYLLLSELVDMFNKLFGWQVFFATENIIVLLLDVSNSLMLSTDRNQKISEINNNFRTIFCLISMSIIMIIFHSRVILHCEDVNEESRRTLTICYNLQQTVGPDSEERKELIILSEVVTLLKTRTNAAGFYYLDRGLLSRVFAYLFSYSIVLVQFNKQPVSK
>LdecGR19
MKRDISIIKLHHKFGKFLGVTSFWKEKNNKNKVTYSIQKAYIHVLLLSAIVGSVFSLINRSQVFWTDSSVSQITTEFIECLTELSLMVSTFMGALNNTNKWKEIFFTLRKIDVLLSREKFDNHSRYWLFCLKILIWHIIYVAIHGYEILLWVSKQKPESENGYILYRIITYYQFYMTFFAVSTITMLQKRFTFLENLLKDVVANEFLIISQVSKQNALMKIATIRKTYGMLERIVRNVNIIFGYSIFFGTVANILVLLADLNYIVTYSNTNDFEFNYGVDFINATYATLYSLSTVAIVMACNGVEKTGRNIVTICYLSHHVLEKSPIRDEILSFADFAEHLIPQFSAAGFFQVNQKVLSSVFSAVITYFIIIIQFNKAV
>LdecGR20aINT
MTPEIMFRILYTFFNIFGISPYFNFEEKKLTKQNWNRLWLVLVICHQIYNFYISTTLTAGNMGETRSKATVMFLKLMAICSYFSMSILLPTVLLFTCKKWENILQNLQRIGSLLPDKINEYRSTLRNVILMHVLSIGNIISDLWEYTFLDSWCALQVYFGIIQNLYFLYLQLSLIFIVEVLRIKFKVLNKTLKREVLTAAENRLMSTNQDNRTIKKIKTIKNIHKELTDLVRDVDELFGWPVLLSTFSNIILLLNNLNYFIIHGZMFLVCFIFSCDFAAAEGKRIVTLSRKLEGKFGIATPIRLELLKLPEYMKFRKPVFSILGIIELNRGALLTVLSYLTKYLIVIIQFNTSF
>LdecGR20b
MTKLIFRVFYIVYNFFGICPFYDYNKKKLTREKWNRLWLIFVIVHQICNLYISVKFGAREINEVNIKTTVRILRTIFIYSYTSTSIVLPTIMLFTSKKWEFCLQKLQRMDSFIQVKINKYTSCLLNIIVMHLISIGNTIFNIWSSFSSGPWYIVYFWVIQDLYFLYLQVCLNFIVEIIRIKFEALNEKLKIEVLTAAEFRSMHFSRDNRIIKKIKTIKNLHIDLTDLVKEVDKLFEWPCLITTFTILISSLSSLDCFIIHGSTSLEELCDLLTFMMFLVCFIFSCDFAAAEGKRIVTLSRKLEGKFGIATPIRLELLKLPEYMKFRKPVFSILGIIELNRGALLTVLSYLTKYLIVIIQFNTSF
>LdecGR21
MRLNYSKKSILFLEPLSKVAVLFCISPNYNFRRRTVSHGKFFSYYNWTALLGMIFSEIFILHYRFVKVYIDYHPIQVCLDISTDIIGCIMFTLSVYGSSFEKTNAWQDLFNHFEYLESLDNLDSAGIIEKTTLSNTYYIYFLGNILYGVNNCIGIFYNDYVDSIQTLKLIGNHLILEYVNFLQSSIISNLYIYVKYKYRDINNILMGENIHVADLAKLVDKAKRLYLVMDKIMEQLNEMFGILLLMKLLHFVSTVLYALTFPFLKEHWIFQENREKSFFDYYFSTSTSIFSTVMALVFCIDSATKEPSKLLKFCTSLRRKFLLGTPQDEKIKNLADLLKDFPPNCTAADFFPITRSTLLSLTGFITAYFIVIIQLLQSKQF
>LdecGR22CTE
MRLTYSRKSILCLEPMVKLAALFCVLPNYNFKLQVLSRMKTNMIFRLLLTATIFSGAVYTLQAIYLNTERIYLNKVSIMTVLQIATYFIGVVLFVISALGSFSAKANNWKELLSNFQKLETVENLNTKKMTNMSILGNGNFSFAICSIIFVILIYLLFLVDGLDFVTNLHYFGVASFLIYTELLQANILSNLFICIKHKYIDINDLLMRTDTNVSNIMGRIRKVEKLYLMMDRIIELVNGLFGWIIFTMIFHMSLMVLSTLTVSVAINTNPSNVHGRPMKSIIADIVYRTFSS
>LdecGR23
MRLTYSRKSILCLEPMVKLAALFCVLPNYNFKLQVLSRMKTNMIFRLLLTATIFSGAVYTLQAIYLNTERIYLNKVSIMTVLQIATYFIGVVLFVISALGSFSAKANNWKELLSNFQKLETVENLNTKKMTNMSILGNGNFSFAICSIIFVILINLIFQVDSHDFVTNLRYFGVGSFLIYTELLQANILSNLFICIKHKYIDINDLLMRTDTNVSNIMGRIRKVEKLYLMMDRIIELVNRLFGWIFLVMIFHVSLLVLSTLTASVAFSIKPRRSRSNIADIVYRSFSFVGVISVIIFCIDAATREPQKLIDFCMNLEGKFPGESEHNRRLKITVKKLKYLSPKITAAGFFSINRSTLLSIISVITTYFIVIVEFYLS
>LdecGR24
MTYTTPSLQPLAKLASIFCILPNYSFKYRAIQQNKCYTLYRLLMVITIFAGFIYMIYSRYENAENIYGTTSSLLIYLELSTDIVGLLIFLLSASRSFSRKSEEWKELINCFENLEKPEKTRKLSLSNVFNQSNSTLILSSLIYCVVIYMELMLNNRKLIQNLQYYGFSLLVNYVELVQINIISKLFICIKHKFRDINEILMKTDTDIFNVERRVEKVEKLYLVMDGLIVLMNSLFGWILLAMFFHISLMVLLALTVPVIHNYLTKNTSTQSDTEIPFGIYSVVVVISIMVFCIDSATREPQNLIKFCMNLECNFPLRFEQNKKIQIAIDKLKALSPNFSAADFFQITRSTLLSMISVITTYFIVMVQLHMGN
>LdecGR25NI
MRFTHSRKSILSLEPMAKFAVVLCVLPNCNFKNGPLHRNKFVTFYTLLMISVVVLGSIYSMWFRTYNARQLYGKMGSVMMFLDLSGEYVAVLLFLLSAFASISTKANKWNELIQHFEGLETSENLNTEETNTSGIFTNASFMFFFSSFTHIILWYLQIMFDTANLLTMLRCYGIYSFLIYVELLQVNIISNLFICIKHKYEDINIMIFCIDSATREPQKLVNFCVNLECKYPDRYEQNKRIRSAVEKLEYLSPKFTAADFFQITRSTLLSILSVITTYLIVILQLHIDD
>LdecGR26CTE
MRFNQSRKSILCLESIAKLAVVFCVLPNCEFKNRPLHQHMFLKFYTLIIISVVFGTSVYSIYSRYTNAEEIYGNIGAVVKFLDICSELFALLLFLISAFGSISRKAIKWNELIQKFVSLEDSQNLNTEETKDFSFFSNASSMFIISSFAHFVLWYLETVYNPAGSMTVIRYYGVNCFLTYAELFHINIISNLFICIKRKYEDVNEIVMRNDTDIFNITQRIKIVERLYSEMDTITILVNEWYGWIFLAMFSQIIMMILHTLTSPI
>LdecGR27
MKLTYSRRTILFIEPMALFASVFCVVPHYNFRHRSVTADKLFQCYYLVSVITVLITSVLVSYWRFGNFYEHHHNVFVVLDFAGSIAGMISFLFSIFISVSKSGDWKKIIQNFETLETLENLNTRGNTDAALLRNAYFIFAISILPYGVVLFMTMIPQKSDSLHNLLNYSIDVFFLLVEFINTHIILNLSLCILHKYHDINGILLKMNTNMYNITKRIEKVENYYMVMDKIVYTMNDIYGWKILVTFIHLILNVLYGLTLPAAPSSISTTVLSVSMVDGICSMIIAIVFCMDSTTRQTQTLLKFCITMEINMPIGSTEHERINIFMKRIRELSPKFYAANFFQITRSTILSIISVVTTYFIVVVQLYLIK
>LdecGR28CTE
MKFTYSRRTILFIEPMALFASVFCLLPHHNFRHSAVTRDKVFKCYNFVLIIAILVSGYFVTYRAFDNFHKNHHVFIVMESACSIAGMISFLFSVLISISKSGEWKKVIRYLKTLETLENLNTIENIDTGLLRNAYFIFAISIFPYCTVLAVTMIPERRDILHNLLNYTIDMFVVSVEFINSHIILNLSLCILQKYYDINRILLSRNTNMYNITVRIRRVENFYLVMDKIVQTINDIYGWKILVAFVHLILNVLNGLTLPAAPVSVSST
>LdecGR29CTE
MGELQVIFLKICNFFAIMPWYNIQKEMFIRPIVYKYYSFGMMLFMFLTCSIYEIMLPFFPISLFFMIALGTVVFCDFFLAAILVYYSLTKVEDWKCLFVTRRYMNTSISLKYYVDSSWNWFFWIFYILSFGFVVHQCTGVFLDIRYFPILMVMIPRLMYNYGYMMSVMISSSITYSLKSTNDILMKMVTTREPSSNEQKFIDDLKEMMILYQDIRKKVNSFNDVFGIFFLVSMGHQLPTIFSAVKHLSHILYNEFDASGLAYTIQTIVIQNFGLFYAIIYCDDTMREGRRLLRTCFLRKGKIISRRCREELVLFTEFLKDHPVVLSAGGFFELTRNNFLNHLGLVA
>LdecGR30
MTVPSLKEISKSIFFFMGHILGVIPIFTVTKGKLVERKLFRIYRYCIMSLQFFCAILVAFSHGNIDFVITVTKLPLILYGLSLTLCELIILLSSTHIHQTSWRNLFRALNHSHTDLEKRIGEKFWCSGFQVKILILNMIFFSNSVLEAIHCRSQLALVIAMSLGSILRYTEFYFSLLATYFSTDLTSRFNFLCGTIQNDFEQFSLEVKSIMEIEKDVKCVRKLYGVLVGAVDNFNEIFGYFFLFYALTVSARLLTSIHIATIKVFGTGLSMEEYFILLIFPLFQMSLLVYSFLCFDDTSRAAKKITRICNDVQENNFIFFHESRTKRELERLVSVTRHCPVQFVAANFFKMKRRTILRLMSIISTYLIVLLEFDEKFSIFSKRH
>LdecGR31
MRAMRVIFLKMCNFFAVAPWYNSQTEVFIRPIVYKYYSFGMLLFLFLTLIICEIFVSFYPLTMFFTIVLGLDIFCNFFLVAISVYYSTTKIKDWKCLSVTRRYLNISLHFYGDSPSNWVFWMFYILLSGFVLYHCTQVYLDINNFPILLVMTPRLMYNHEYMMSVVVSSSIACSLKSTNDMLMNMLTTEELFSNERKFIDYLKEMVILYQAIRKKVNSFNSVFGNFLLVAMGHQLLFTLTLVKYLIQVLYTEFDVSGLVFLLQILVIQNFGFLYAIICCDETMREGRRLLTTCFLRKGKTISGRCREELVLFTEYLKDYPVVLSAGNFFELTRNNLLNHLGVVATYLIIFTQLSNFHV
>LdecGR32
MNTNMGAMKVIFLKICNFFAVAPWCNFQMRVFIKPTVYKYYSFGMLLMLFLVLITCEIFIFFYPFTIFFFIVIGLDIFCNFLLVAIFVYYSTAKIEDWKCLYVTRRYLNISLQYYGDSPSNWVFWMFYILSFGFVVCQSSKVYLSIEYFPILLILIPRLMYNHDYMMSVVVSSSIACSLKSTNDMLMNMVTTEELHSNEQKFIDDLKEMVILYQAIQKKVNSFNSVFGNFLLVAMGHQLLFTLTLVNYIIHVLNTEFDISGLIYLLQILVIQNFGFFYAIICCDETMREGRRLLRTCFLRKGKIISRRCREELVLFTEYLKDYPLVLNAGNFFKLTRNNLLNHLGVMATYLIIFTQLRNFHF
>LdecGR33
MNTNIEAMKGVFLKMCNLFAVAPWYNFQTEVFIRPIVYKNYSFGMMSFLFLTLIIYEIIVFFLSSFSILYLIVIGLEVFYDFLLAAILVYYSTTKIEDWKCLSVTRRYLNISLQYYGDSPSNWVFLIFYILSFVFVLYQFTEVFLDIRYFPILLILIPRIMFNHEYMMSVIVSSSIACSLKSTNDLLMNMVTSEEYFSNERKFIDALKEMMIIYQAIRKKVNSFNSVFGNFLLVAMGHQLLSTLTVVNYLADLLHNEFDVSGLAYFIQNLIIQNFGFFYAIICCDETIREGKRLLRTCFLRKGKNISGRCREELVLFTEFLKDHPVVLCAGNLFELTRNNLLNQLGVVATYLIIFTQLRNFSF
>LdecGR34
MTRAIVLFFKIANILCIIPQNVFEIKPTEEKMWKKICQYIVMVTLSAIMFINTYILCRVKILSYIARLLLVFSSAFEVLPSVFMVYSSLRNKTNWKYILTRNFYLNIKSPRYRNDFIKKKHCSKYMIIQFLYLCFMVIHIYRHFSKLGFHPTIIMLIIPKIYIIHSLMLATMVTASMKHQLKCLGQKLKDLMCPPRYVKHTPTKQKILDEIHLVRCSYEIILKMTDSYNAIFGNFIFVAICSMIFRMLTTVNFFCFLREFYVRSGLSSRAIACLIILAVGIFCIIISCDETIREANKITRICYNIQENDFFENESEIEREISDLIEFVKTCPVVFEAAKSIEIEKSTILHILGILTTYWIVILQFNGIKFQN
>LdecGR35
MVSLPNADIRTIFLQYEIAQLLGLTPIKIPSTGKYRNVKTIFVFSLFIAVVSLALWTFWKKCLEYKNLPIFDIILDSILCSAEFCFILGSLFFNWNKYVENWKKIFHTISRIEENMEKLNYNPKTNIPIFWLSIFVYHVIFILVIGSEFNVHSKAESLHLLASKASAKVAMYFLLFDIIFICNLIQVVNSRYIYLSKFIKTNLAGPIVIFNSSKNNTTEMNVKTIFSLYQLLYIVVDQLNIVYGWHIFLILACEVLSLLNFANHILVDIINFKSSTIPFEKCIMYIIFPFWNVMCITALIISCSRLEKSGEEVIINWHRKLVSLENSSLNRELVLVGKLMERLKPKFSAGGFFDIDQPLLATILTSVASYLIIIIQFAGNDEFSSIFSTDVDSITSTSKPFNITY
>LdecGR36CTE
MKMIYRRTEKQCDQKFIKTIFIPKCSLFRQAVQKDFKCLEFIFKCGKYFGTTPFKLKETVSKSISSGIISSILLSLYMVNIYYSTHQKIIYHTNGHKVIEGVSYIISVAQSVFVINSIFILTFRREKSWRYLFENILALERMITKFLDDFSKPSMLYFGLGLMYFLLVFIFISKLHFIFTSPIQLKSILVFDVMITAFYIILFNSYYVILANWMRNRIDHINRILKNSSKNERMTVSGINKITIYYKLVHTIVHQVNLIFGSTMFINICNTVLYILFFFLYAIDGGHIAADRKILNYLHSVTYV
>LdecGR37CTE
MSRREDKKNYHQATIKTTVPAKIFFLCQSSAKDFKCLEFLFKIGKYFGTTPFEPKDRNVQPILSRVISCILLALFILQASFLIEQRIVGNATRRRVVSGLSYTITVSEFMFVIYSIIKLTFRRNQSWTTLFKTIDSLEKAITRNSVDISIEQNVPYLKIGFMYSFSVFIFIMDFHFLIKSGKISDILPISDVLVAMFYIFLFSSYYVILTNWLKNRINIMDQILQNSCVEEEVNVTKVNEIAVYYKLIDTIVTQVNIIFSDIIFLDLSITVLYLLYYFIYGIDTDTDTEQKVLNFFTSITFM
>LdecGR38
MNREKIKSEMNQKRIVIIYSPKKRVLSRPEQKDFKLVRFIFKLGRFFGTTPLTLENKTGKPVSSRMVGCILLSLYIIQIYFVVKRKLVEYETLNVDMTGLSYLTTTAEFVFVIYSITTPTFRRDEFWMKLFEGMLSFEKMISNCDNFIPGKQYLLCIQLGLVYFLAILTYCLQVNSYFKEEGISDILEVSSTLVTESYIVLFISHYIILTNWMKSRLNYQNENLVYISKNQEIDVTEMKKMLQLFKVSEEIVTQINELFGRMIFYSICMIVFYFLYSFSYAIDDSFTNTKMKMMNFSVSISYLVSLVVLVMACESVEQSGKRIIKTCYNLHESVENTLVRQHLELLVQYAEQWKPRFSAGGFYDINQSCLSSIFSAIITYLVIIIQFNMVLTDEKVEPPTEKNITVQTF
>LdecGR39CTE
MIYHGKMNSYRHKSVKTIFPSKSFHFRDSFRNDFKLLVFIFKVGKYFGTSPLELKNQRVGSRLSRIISCILLFIHIVRTYFVTEHKMVVNPTKHKVISGLSYILSIADSIFLIISIFTLSFRKDKSWKKLFRKVVNLEKMISHYNIGTSCVSSKIYFELGLMYSITAIIFIMESYLMVNEELSEALTISNVLIITIYIILFDTYYVILTNWMKNKFNDMDKLLENLLKFQKVDVNELSKIAVRYKLIDAAVRQVNIIFGDIVFQNICITVLYLLYYIIYSIDSKEEHLRKVVNFLLSVLFV
>LdecGR40
MAQFHFPKFFENQEMLQMRDAADYKFIKMLMRCGVYICVIPFETSVDKRFQKIVVFFILSFTGICIPLIISEYWKVNEPYFLNKLIFPIWCSFQYIFVVVIHLRYFTCKSNWKILFETMRKTENTLNVCGFRDERRYLVYHLEPLVLILFLLTMELCRSLHMNHHILVTYFSWRIINIYLVFIYVLIYNLSRYLKKRYCFLAYFIVSTRTDLFRDLAIQRLKKLIGFIRHLSTIAEKVGEIFGWHLFLIMVLIVLHILMNFVHIMNNPKELRQSVIDTSILVVSFIYYIITLIVLVMSCDSVEKSGQHIIKISYHLHERTEDKVVKDQLLLLATYAEQWRPVFSAAGFYDFDRTCLTATFSAILTHLVIIIQFNIMLVQDTKVENNVEAAPNFTSFGLLVNM
>LdecGR41a
MCPRAKKSQKRKDFRLLLYYFKFGEFLLIAPSADVNKKLGKGPILTASIFVPLWAMNSYLCFKKRIGIVEDVPSITRLTMILLDVVEEIFVVTSFIYFTFFQLNEWYVLKDMIKKFELLFEDSKYVDGIVFPLLKLVSFYFTLLFVFFWYYVYYVEKGIAIAFMMLTDVTVCYSYLILFMAHYTIFTHWMKNKYEFVVQSIFIHTNHVYEIEKIRKSCKFAFKLVEHFDTVFARMMFFEISIIVWEFVSTTSYPLFNDNPPNVYDQILNLLVAVMFPTCLTIMIMSCDNLEESGKNMIRACYSLHRKMENGPVKDEILQLAKYMEEWRPKLSAGGFFDLNRKCLLKIGSSFITYLVVIIQFTLAMDIKKV
>LdecGR41b
MFGQMKKKVSTRKDFRCLEFYFKFGKFLGIASSTNAKESQGKGPILITSTLVSLWIINSYFCFKMRIDVTNDVPWIIKLIEVLVDAIQEIFATNSFIYFSFFQTKKLHVLLKKMERFELLFEDSKYMDGIVAPLFKLALFYSSLLLVFIWDYDYYVEKGIAITVIMLIDVTICYSYLILFLGYYTLFANWLKNKYEFMAQSIYIDRTDGYHEKNSKKSCKYAFELVQHFNSLFGQTIFIGICIIISELLSITTFILFSYNPPNIYDVLSAITFPTCLTIMIMSCDNLEESGKNMIRACYSLHRKMENGPVKDEILQLAKYMEEWRPKLSAGGFFDLNRKCLLKIGSSFITYLVVIIQFTLAMDIKKV
>LdecGR42
MSQQRIEIQTDRKDFSCILHCFEFNRFLGLAPFTNAKGRPRNGSVIFGVALAILWNIFTYFSWEAKLHLAEDFSFIMQLLVFTLGVVESIFISFCIVYYTFFQRGRLCALLKMMKKFETVSENTEHKDSIFWPLLKIGVIYSNFILAFGLQYIYWIRGGLSSLLVGFTDTAICYFYEISIMTQYILFSHWLKNKYESINFQLTTAARTDVMRIVELRESCKYAFELIQQYEAVFSPSIFILIPVFVFDMVCAMSYALFNNNVLDFFGQMLTFTFTAVYSISLTTMIMSCDSLEKSGTKMIETCYSLHQKMENGFIKEETLLFAKYMKRWRPILSAGGFYALNRKCLLKIGSSLIMYFVVVIQFILAISTNE
>LdecGR43
MMKITGRSILSRKSAYLIKIYYEFGSLLGIFPYPSKSRLRRILNIIYYIIFIIRTITIVVIQLYNNSLTNTLNDPVTITHYIHLITTVLLDFICISGPIQHGKNWASLLENLSVIDGKFETAIVPQYPYKSLVVGIILFSVLPSLWYIVVDSLNFISTEIMIVYIFTSNFTPLRFILVTCVFWEITGLFGQIYSTLKNIAKEIFNSSATDLSLESNHKKLNDLKIVLNMMDRTIQIFNKIFGAHMLIILLYTLLGTVTTCNFILMLHWNDQLEAIIQFLLGILIFLVCSVVIVMSCNNVIVKHSELSIACYMLQAYVEEDQTEKLSTLTHIVKQLPPTFSASGFFNVQRNTMIGFISSVVSYLIVFIQFRSTVH
>LdecGR44
MMKVTGRSILSRKSACLIKIYYEFGSLLGIFPYQSKSRLRRILNIVYYIIFIFRTITIVVIQFYKNSQAGTLNDPVTITHYSHLIITILLDVICISGPIQHEKNWSSLLENLTVIDGKFETAKIPQYPYNSLILGIVLSGVLPSLWYIVVGLLQYIPVEIMIVYMITSSFTPLRFIVVTCFFWEITGLFGQIYSNLKNIAEEIFNSTATDSSLESNRKKLNDVNIVLNMMDRTIQIFNKIFGAHMLIILLHTLIGTVSTCNFMLTLYWNDQLEAITQFLFGTSIYLVCSVVIVMSCNNVIVKHSELSIACYMLQAYVEEDQKKELSTLTHMVKQLPPIFSASGFFNVQQNTMIGFISSVVSYLIVFIQFRSTVH
>LdecGR45
MFSLLHNIGIIVGIFPWKIKNASAATLVSLVYSLIPCVYFLSTYSGPFAENDLKMMDILFASCLSMSYLCFNSACIYGSWQNRMCWNAILKDYTDFENEINENKYISSGIIIFLLPLITIPNIRTLNAPLSYSKVIGIIFFDVAILEMIIVALTFWEITNQLRRRYLNLSEFINRTFLERNLSYRHFYHRLETVKTTYTSLHYTVESLNMFYGKLILFSMALVLVTSVGNIDLSLFLYQNNKLDLLMFGSLMSSILVMNVLSALIIISCDRLETSGADLVETCYILQTKVRPDLRNELLNVSFVIRKSSPKFTASGYFQINRRLIPALFQIVATYAIIVMQFKLINGKLQN
>LdecGR46
MFFLLIGTLLGMFPWKIKSGKITAIVYLLYSSISCGLFSLICFDAMAESYFTTMETVSVTAFFLILWYFNISCFYGAWQNGICWKDLLKNHTSAVEELKNKNNFCLKVIFLLILIILNNLQWLYVKHSYIVVIKLIFSNMVIFQEIIMTVTSLDITNLLKKRYQNLLNSVNRIFLECESTQRNFYSELDELKKTYKSIYSATEKFNVFYGKLIFFLLTNSLVNFVTNVDVILFLYQKKHLDLYAVWGHSVSVLPINILSALIIISCDRVEATGAELVESCYILQTKVGPELMDELVNISFLIRKTAPKFTASGYFQINRRLIPALFQIVATYAIIVMQFKLPNDK
>LdecGR47PSE
MFFLIHNIGIVMGIFPWKIENAKITVSIFLIHCSITCGIFVALVFTIIERHLETMDILSLTCFFLSL*YFSIYCVYGAWQNRMCWYELLKDYIIIRKELYGNMHKGSWIVIFMLAMMPFINIQIYMYHLSIPYSTIIRVIYFNLVTLQMVIVVIAIWEITILLRKNYLNLLDSINKAFLEAESIPRKSHSRIEQLKEKYRFMCCIVENFNKFFGGLMLFLLANVLVTSVGIVDIMFYLFQN
>LdecGR48a
MVSKDTIFLSYLFKIGAFLGMNCGNFGEKIWPRRSLFYSFYTTQVLISMKHVTIWYELVNQSTSPFAFICMILANDASFLMTGVFSAIRCGSRWRKLWKKVKLLNSAMKQRDIVIWKHIIVHLAHFSVDVWIAVDVVEIFIKERNEIPILFCVFIYRMLHDDQVALRTVIVYELCGFLSRRYEQLKNIVISEFGDGPSDFNLESKVKRIKRISKIMHDSVEDINFIFGVCTLWMIFNSALNILYLCDILLKGESTLMKSMAFMLYDLLQIVYTIVMIMSYDKVEKSALKLLETCRYLQATAENDLIANELLGLSNCIQNLLPKFSAAGFFDVNQRLIPGFLSAVTAYVIILIQFRV
>LdecGR48b
MNRAEMWSEDTILLSYLLKVAKYLGLVRGNFNVWIQMAFTCFCYLIQFVLLLHFYYVWLASDSEWRTIPLFDLAHPAFEIYFLIIGLHGIIRNESNWRKLRKNLTLIDRKIRHTDYFEDIDIWKHIFIQVFNCVLVLAISLVETLLDSASTNRVMEGCFISIHALVRNFKISFIVFIVYEVCGVLSRRYEYLNNVIVPAVGENGNTLFMKSKVEEVERLHKIMRDTVNQLNSIFGQYTVWFLFFSALNILYLCDLAMKYGGSISFTIFNVLQIVYTIVMIMSYDKVEKSALKLLETCRYLQATAENDLIANELLGLSNCIQNLLPKFSAAGFFDVNQRLIPGFLSAVTAYVIILIQFRV
>LdecGR48c
MNRAEMWSEDTILLSYLLEVAKYLGLVRGNFNVWIQIAYACLCYSIKFVLLFFYYYMWFINYSEWRNTSLFDLAYPVLEMYFLIIGIHGIIRNESNWRKLRKNLTLIDGKIRQTDYFEDIVMWKHISGQVIHSLIVLAISFSESLGALAVTNKVIVVCSIFIHAFVRNFEWSLVVFVVYEVCGVLNRRYEYLNKVIVCATTERGNTIFIKSKVKEVEGLHKIMRDTVDQLNSIFGQYTVWFLLFTALNILYLCDLTMKHRGSITFIILNVLINVYTIVMIMSYDKVEKSALKLLETCRYLQATAENDLIANELLGLSNCIQNLLPKFSAAGFFDVNQRLIPGFLSAVTAYVIILIQFRV
>LdecGR48d
MSMEMDSNQKPADDCKILSYYERMGKVAGIIHGNFKKNDWMSTYYVWFLQMTSLSCSIYFNIEWDYSLVGISGDYRKSVILITSLAAIADGSYFLLGLYAATNHKLNWRRLWVHIGRFEERKSGMTHLQGISITKRVMLSVVCYGLVLIVSASNCINYKSSLRITWQISSSIFIFAISSQVCLTSAIIYELCGILKRRYIYLIELVEFTFRAKIYNHNSKWKLKEIKVLCAVILDASKETNTIFGKYSLWCVLYSFYNILLLCEDVLLILHSDEAVDIQQTCCFALYSLMHCVYTIVMIMSYDKVEKSALKLLETCRYLQATAENDLIANELLGLSNCIQNLLPKFSAAGFFDVNQRLIPGFLSAVTAYVIILIQFRV
>LdecGR48e
MSQKQNITQNKTTLLSFYRGLGKITGVIHGIIPSSDWWSSCFLYCLYISLLACAVFYNLLWSQTEDDHYHFQVPDTLTNCLTMIAEVVYFPQALYVAARYKSCWIDLWGSMKRMESRMKQSIHLGKMKLCIHLVVQAICYVAVTLITVIYHVSNQKYTKIWNISFGFVIFVMNNQIFLISAITYEICGLLQRNYHNINKKIECIFDAPLYDPNSESKVREVKDMCAVILEVFLEINNIFGNYALWSVFYSSFNFLILFDELLNIAKAGHSSEMENVLENAFYCLLQCVYTIVMIMSYDKVEKSALKLLETCRYLQATAENDLIANELLGLSNCIQNLLPKFSAAGFFDVNQRLIPGFLSAVTAYVIILIQFRV
>LdecGR48f
MDVSVEPTKARILLSYYERIGKVMGVICGNFGTNAWVSKCYISLVNMPFSCVFLLASLQYNQFILELNDQTNTFVLIVLSTFSTAVISSYSLVGLYYAIKHRTYWIRLWAYIKQMEESVTQKIHHEDINIFKNVLVAIIGCGFMNLIIIIEMSPWKSLGDLYEFALFGDTLVINNVEYVSITIIYELCSLLERNYRYLSKVVDSTFGSPICSYNSNMPVRAKEVKLMYTVTYEAFKQVNGIFGFFSIWILFYSTLNMLLLCERMLRGSNSDLPDGILYLCLGFIMCSMQSVYTIVMIMSYDKVEKSALKLLETCRYLQATAENDLIANELLGLSNCIQNLLPKFSAAGFFDVNQRLIPGFLSAVTAYVIILIQFRV
>LdecGR48g
MSYKKNVAHGSTTLLSIYQKIGTVVGVIHGIVPSNDWLSNCFLWCLYTPLLFCAVYYNLLWNRSETDNSFQARITLTNILTMFAEIGYFPVGLYYAMNCRMNWMKLWEILKRLEVRMSQIIQPQAISISTHIKVSAFFYGIVLLITLINFISFYKTFDTIWNISFGAVIIVMNNQIFLTTAITYELCGVLQRSYNNLTRVVGSLFDAPLHNSKSSQKVKDIKEICSVILEVFQEINAIFGKYSLWSVFYSSFNVLILFEQVLSMSKAYATLELDNLFENGIYCLLQCVYTIVMIMSYDKVEKSALKLLETCRYLQATAENDLIANELLGLSNCIQNLLPKFSAAGFFDVNQRLIPGFLSAVTAYVIILIQFRV
>LdecGR48h
MDSNKKLLDDSFLLSHWDRIGKRAGVVYGNFASSDWASKCYLWLVHMSLFGCVVHIIWNQSVIEIGRNYQIPFIMVTTLATMVKGVFFLLALYDAMKYRSNWKQLWAFIRRFESRMTQKSLHHEISIYKHVLVSVICYCLVLVATSIYCFLYQRPLNNIWETLVVYFVMFAINNQVFLITAITHEVCGLLQRRFGYLMSLVDYSFRGTVYNRNNVLKTKQIKSLFAVLLDAFREIKTDFGKYALWSVFNSSLNILILCEEVLQVLDADKISDLKYTFYFTAYATLQCVYTIVMIMSYDKVEKSALKLLETCRYLQATAENDLIANELLGLSNCIQNLLPKFSAAGFFDVNQRLIPGFLSAVTAYVIILIQFRV
>LdecGR48i
MSDTQVNDIVLLDFYTKLGKMLAVINDSLTPKVWFTRFIWFVFLLQLALSIYFNVIWNVLMMKNHDQLFLEIFINLEMICEVFLLVLGVYGVIKNRTNWIKLLSNIKLIDLCMTQRTHFRDIDVRKHISVTVCCYGLILLSSAVNCFVFKIGFNVIFAISIYSHMVLIENQLFLLVVLSYVLCSFLERRYVYLISFVESTFVPQAMNNASLKTREIKKLCKLLHATVRQINIIFGTYFLWLIINSTTCVLTLFAMVFLPRNSDTEWMAKWFFCILANCSVRSVYTIVMIMSYDKVEKSALKLLETCRYLQATAENDLIANELLGLSNCIQNLLPKFSAAGFFDVNQRLIPGFLSAVTAYVIILIQFRV
>LdecGR48j
MDVSVEPTKARILLSYYERIGKIMGVICGNFGTNSWMSICYISLIYIALFCASLYKSLRYDMHVFEENDQTYGFALIVLTTLSTTVEMSNLLGLYFAMKHRANWIQLWANIKQMEEYVTQWILFEDINIFKNVLVAVIGYGFVNLIAIKNYPLWKFPKVEFHDIMMLTVMVFMNNFLYVLSTITYELCGVLERNYCYLSKVVDSTFGSPISSYNSSMPVRAKEVKSMCTVTYEAFKQVNSIFGFYSLWVFFYSSLTMLLVCEFMLRNPYSNFPGVILDNIDISIYCSMQCVYTIVMIMSYDKVEKSALKLLETCRYLQATAENDLIANELLGLSNCIQNLLPKFSAAGFFDVNQRLIPGFLSAVTAYVIILIQFRV
>LdecGR48k
MDVSVKPTKGRTLLSYYERIGMIIGVICGNFGTNSWMSKCYISLINIAIFCGSLHSNLVYHQNILEQNDQINKFALYVLTTLAATVESSYSLMGLYSAIKYRTNWIKLWAYIKQMEESVTQRIFYEDINIFKNVLVAVIGCGFINLMTIWECTTWESLNGLYALSFFTCVVSITNHEYLCSTITYVLCGLLQEKYRYLIKVVDSTFGSPISSYNSNMPARAKEVKLMCTVTYEAFKHVNSIFGYYFLWVLSYSTTNMLLLCENMLAALYAHRPGGTEYFWLGMIFCIIQCVYTIVMIMSYDKVEKSALKLLETCRYLQATAENDLIANELLGLSNCIQNLLPKFSAAGFFDVNQRLIPGFLSAVTAYVIILIQFRV
>LdecGR48l
MKCTKKPVTDSVVLSYYLRIAKIFGLNNENFSTKNRISKFYAYSFNTAVVCSLVYFCINWLDRHESGYTNTLFILSGLLLFTRGFFFVFGVFGAFKNGADWSKLKEKLKIIDECMVQRTYFEDINIWKHSLSSVLCYGIIILIYFIEAGVYYENYKIFHYIATYSNKLVIDFQILMIMIICHELCSILRRRYDYLNRVIASYFNERITNATIRTKEIQIMLRNLHVAVGKVNVIFGKYSLFMVYFSSLHILLLCQVFLDTSQSGNLLGTLKKFIVYGLLQCVYTIVMIMSYDKVEKSALKLLETCRYLQATAENDLIANELLGLSNCIQNLLPKFSAAGFFDVNQRLIPGFLSAVTAYVIILIQFRV
>LdecGR48m
MNFEQASDTALLSFLSKIARVFGMSYGRFDSKRWFSKIFVITFNTVSCLLLAHDYFAANVFFQISEHSLILLILDNANLACEMIFCLITLHVNINYRTDWMKLWENILEFERGMKHRIFFRDMCIWKYISFAIVSYGFVVSITVFVYALYCRNGGSIAGGLVSLVHRLVMNTQVLLIIVIMYVFCDVLNRRYDYLNKIVECVVHQVDIKLEVKYIQRMSLLLLHVGKHVNTIFGKYSAVMFFNSGVYILMLCQMKLLKDKENIQLSTGFDYLNIIYSSIQCVYTIVMIMSYDKVEKSALKLLETCRYLQATAENDLIANELLGLSNCIQNLLPKFSAAGFFDVNQRLIPGFLSAVTAYVIILIQFRV
>LdecGR49
MSVQINTKENTVLPFLIGIGNIFGVMPWISIDSIRKKCLVILHLFCFHSLFIAFSVAKYMQERSEIGGNQSLFDNYKDLLAILMKLCLIVIEIHGVARNEMQLQATFANIERIDEILCKRISFEKIKYTWRSLAWPLCYMVLIFTSLYKHFIGLASTRAVSKIGLCIGAFTLQTQLFLILLILCEICGIIEKRYGFLNTIVEAIPCEPNRIIDVKDKVQDIAHIIIHLHNTVEHVNSIFGKYFMWFLANSLIILLFECEGILKSVINSSNWIYFPIFIILNLYSLIMIMSCDKVEKSAKKLLEMSHYVQIDVENPAVRRELIHLSELIEYLSPEFSAMGFFKINQRLIPAFLSSIASYVIILIQFQKTY
>LdecGR50aCTE
MSSTYTRNNEGSLLSFSVKVGNVFGLIPLMTSRSRTRWFFRSYIIVLFIFGEAVLLWSHIDGKNLGFSKTSKSYNFVMNFYSILKLIFPAIGTYATVKHESNWREMLSAISRIDKILTRRVNLRNIDIRWYAFISASCTLFLSLMVIFEYFTRKSSVSKILKILIYVDWWIIMLQFFIIATIVYQLACLLKKRYIYLNDILNGICKESIRIIALTKIREAKYMYTLLHKCAEHFNIIFGTYFMWSFSYSTFLFLLIFAGFLDGNYFVDFSDRACNFLYLLVPN
>LdecGR50bCTE
MSSIRTANNEGALLSLHIKVGNIFGLIPLISTSLISKWLFRIYVSALHTHNGAIVLWSCVGENFLNFPKSSQAYTFVMYIYTIAKISFSIIGMYAIVKHESKWKKLLSNISRIDDLLVKRVCFGSINIKYHGLISALGFMLLSSLVLYAHIINESESKIPMIYNVLLSVAWLILILQGFMITSITYQFSFLFKKRYDYLDVIVSSCGLESVNAFYLKVKLYEVKRVSMLLHKSVKYFNSIFEIYFIYFLFDSILLLLLICAGFLDGNFNVDFSNEWYTVLYIIIFN
>LdecGR50cNC
KTGNIFGVIPTISVDTIWKNWLIRLYLLCVYILLFGSLVTRYIHGERIRNTSRNLYDNFRLLLLVLQLCFIVAALHGIVKHVPHWQYIFKSIKQNHEVIPKMSFFEETKDTRNFFIWIFCYLGLAFLSIHRTCVGQVSAPILQKTAMIIGGLIIQTQILLIFLIHYNFCDMIKIRYDYLTADVDSILNGTVRMIDLKVKARDITNMVINLYKIVEHVNNIFGEFSIWFLANSLAILLVVSEGILGGKMYSILNWNNFSFLLVQN
>LdecGR50dCTE
MSSIYIANNEGDSLSFYIRVGNIFGLIPLISSSVRSKWIFRSYVFALYALSEATTVWYLLNGFSKSTRLYEFVAYVYVGFALLFPLIGIYAVSKHEPKWRKLISNISQINELLKRRAYSRNINTWRHVLTSALGFILLSVLVTIEYSTTEPMIPKMVKVPAYIFWWISISQGFIITSISCQFSSIFKKRYSLLERIVKTLHYESISTVGLKIKLFEMKQIYTLSHETVACFCNIIGGYFIWFLFDSVLLLLVTFAACFDGRVIENDISKFCFLLFMTIMN
>LdecGR50eCTE
MRSVRINTRKYTLLPFLIKVSNVFGVMPWTSIDSIWKKWLVRLYSVGFYFLLIACSVTKYIQGRREVSANHCVFDALNGVVSALRLGLLAIEIHTVARHELNLYNIFKCIDRADEILRKRITFEKTKCNWQNFIWPLYCLVNIFMSFYRNYVVQTFTEAIPKIGLCISAVATQTQLFLIFFILYHICVLVNDRYRYLNDFVRAILNESNRITDVKSKAQDIASITVDLHKAVEHTNTLYGKYFIWFFVNSLIYLLFICEAALDENMFSKIWTIYPFVITQN
>LdecGR50fCTE
MSSVDTRNKERVTISFYYKLGNILGIFPSISGSSAFKWFFRSYVFVLFALQVAYLIIYYTMAKRFLYIEVSSIFRFLATEYSVLKLLFSVSAIYCSVNCETNFKQLLATLEEINCLLSRKTWIRIESVKYHVVVWICGYVLISSYVTHGYYNFGLPVSGTTVVFISICWLIREIQVFSLTTFIYLLSFLIKKRYDYLNEIIKRDLDESRRFVDVKVKIQDIKRVFTLLHVAVGQFNTIFGTFFIWFLFNAYHVLLVICQGLLDGLMGSNIHLAYLIAYI
>LdecGR50gCTE
MSSFDTNTKKGILSVYAEIAKVIGLNPLVPAQSTLKMWLYRFYFYALYAFLIISAVVKFLERQRSILIEFPPKFVFFSLLFLFLQIIFLLMGITVSSESESYWKALDKKINQIENILRQKTSFKNTDVKVRYLKVCIFYVLVTSVGLYGSIFFSIPKRELCKIPLYLSELFINSQEFWIVSIVCTLTDFIKKFYDHLNNVAKSVPDEPLKVKTKIQETKEMYIFLNGIVNNFNGYFGKYFFWFVSYSFFAILTFTERILVGNIVFVNWYGYFFVIIQN
>LdecGRGr51a
MYVGLRRTKDRILFSCYIKLGKLFGVIPSLSHSYSHKMWIFRLYILCSTVLVLLASIDSFNNSLRAKDSQFRRMALYFMIMNFIIFYMIRLHCVIVTAPRWKKLIDCLNKIEVSMWNLDGMVIWKHATITVILFAVNITITTYRYLSFRRFSDVRAIIFYLQDIIFDGGVTVITVLVCELGFFVGVRYDYLKNCTSNKLRTNNGSFPGMKIEDIKRKYLQLYETVKHIDAIFGKYTLWIFLNSFLTILNVPNMLLNDDIETKDVYLSISSGFSKWICTLAIIFFCDKVEKSAKKLLETCIFLLADIEDKALRHEVLLLSDFIKQLSPKFTGSGFFRINQRIIPAFLSVLATYIIIVIQFKTN
>LdecGRGr51b
MFSEVSRNITILNFHMTVGKVLCVIPLIHPQSACRVFLFRGYVFCISLWSIGNSLFLVSSQMDRFRPIEHFMMIVFVLFPVIRLQCILRNVHHWKKIIDNLVHIDADIFRMEHDGMKNIWILHIFLPLLLTAMLFGNTLYRAFQDFPTEIIGSVVFISNNLNIIFCGASDVFMTVMISEICLIVSREYENLINSSTVISKNTDVFNFARRVGVVKRKYIRLHDTLKGVNAIFGSYVIWKFFNTFFHILFVVHSLLNDESKVFVTSTFVIYSGIHWICTLAIIFFCDKVEKSAKKLLETCIFLLADIEDKALRHEVLLLSDFIKQLSPKFTGSGFFRINQRIIPAFLSVLATYIIIVIQFKTN
>LdecGRGr51c
MYPIETRDRVLFDFYMHLGEVLCVIPLTNSQPPWKIRLFNFFILCISLLSISHSVISCLMITKKNRDIGELMMMSFVLFPVVRLHCILTNAFRWKKVKAHVASIDTHMSQMTYFGKKYILTHVSIPLLCAAIMFVLTTFRYARRISSEYIYNIYMFLLDIYCDAGDIFSTVMFCELCILVINRYHHLDNLISMIYRNENYSYFTGKIVVVKRVYANLYDTVKQVDSIFGIYIIFKFLDSSFHILHAVSRFISSDYSKFGIPFLYSIIQWICTLAIIFFCDKVEKSAKKLLETCIFLLADIEDKALRHEVLLLSDFIKQLSPKFTGSGFFRINQRIIPAFLSVLATYIIIVIQFKTN
>LdecGRGr52a
MNSINTANNEGTVFSFYIRVGNVFGLIPLISNNCRSKWLFRFYVFALYSLSEAVIMWNFMYGTLKDFIKSNKSYKFVMYLYMGLKLFFSICGIYAIVKHESKWKKLISNISRIDKLLERRVYFQNVNIWCHALTSAFGFFLLSVLVTFEYISRELMIPKIVKVLIYASWWLLVLQGFIITSITYHFSCFLKKRYVHLERIIRAIHYGQISTSGVEMKVNEVKRICTLLYITVKCFNTIIEGYFIFFLFDSMLLLLLIFVGILDGKLYMNDSAQWCSFSYIIILNLYSLIMIMSCDGVEKSAKKLLETIHYMQVDVEDLDIRNELNNLSELIEELLPEFSALGFFKINQRLIPAFLSSMTSYVIILIQFKS
>LdecGRGr52b
MSSDIKSDNKKMISLIEIGNLFGLVPWISAHSRSKIWHSRLYLFSFYTFITVCIVSKYFNKKDMNAERKSTIFDFFLQMFLLVDLWFLITTIYGTVKHSLNWELLFGNLSKFEDVVQQTLSSDDTRIISCSRYRLRSTLCYVCVICTALYKYFAVTMSIALISKYSMVISEFLMESQRFLVTIIVYQLSKHMQEKYDYLKAIITRIPNEIIDGIMMKIEIQKVKIVFTILHDSVRHFNKIFGGYFLWFFFNSILILFLVCEGILENRLYFGIRNWNFFLQLLIQNLYSLIMIMSCDGVEKSAKKLLETIHYMQVDVEDLDIRNELNNLSELIEELLPEFSALGFFKINQRLIPAFLSSMTSYVIILIQFKS
>LdecGR53a
MAAPVNRSNSGKLLILYRNLGVTAGLYPIMPTKYSVLKKLSNLYSYSIQSISIYILASRVLYHLLDETSNETRKFSMIECLQMILQLYYIFIGIFGLATYGPHWMKLTNCFVQFEANMRHRIHFEDLEMKDHILPAAVCYAITLSIDTYILRTSSNIFSFLFMFVFFQIFVFFLNFYELCGAMNRYYNYLISIVESTLDAQLEITHIKSTAKEIKLIYAILFKSVEHLNSIIGKYTAWLFMHAFLITLRIFDNAAMYADDIIFYMRIFHSVIVLVMSIILIMSCDGVEKSAAKLAKSINYLYAGTEDKYFRQELRRLVEFVTELSPQLTVLGFFRINQRLIPAFLSTITSYIIIVIQFRN
>LdecGR53b
MISSMRGTNTRKLIIFCRNLGIIAGLYSKNHPRLAVLFSLYGYFVQVLLAYLYISYLLNVSNSENAVIEKLPLYCMKVALNLFYTMVGISGVRTTGPYWMRLTEYSRNFEAHMKQRIYFEDIKLRNHILLTAICYASVSSIYICAFILMTSSISFYFQVFCKFCQMFIFSLTIYEICGALKRYYNYLTTIVDATLDDRFGIGDIRIKVREIKLMYLILYKTVDQLNSIMGKYMAWIFLNAFLNTLMLWDEPMIKHLGSFLSFLRILHSIVGWVMSIILIMSCDGVEKSAAKLAKSINYLYAGTEDKYFRQELRRLVEFVTELSPQLTVLGFFRINQRLIPAFLSTITSYIIIVIQFRN
>LdecGR54aINT
MFPTQQKKAESTFSFNVHLTIAKVIGISPCDQNNSKGRIVFSSIHSIFWFCLYLSAKIYVMYCLTYKITFKNEQLPLTEIIDNVEDVISSICMITVIVCSIVLRKTWKRVLESIQSASSGLDKKSNIPSVLKMIFRHVVMLLLNTLELYIWYYKDHGLELTYICFYISAIMEAYSRFILVTLIWEMSKILEYRYEHLGNVIKDTFSKRSTMKTSEKQLQNKCRQIKSKYNDLNIVSQEMNKVFAVFLFLMMIFTVVSILNAYGWNIHQTSSGRYIDAIDDIITSGFIZIQIAFLIMSFDRLERCGQKIIQTCYLLQENIDKSPVGDELVYLTQYLEKLAPAFTIAGSIRINRNTIPALLSFTTPYVIVIIQLNK
>LdecGR54b
MYPTDEGETEIIYGVRIYLTLGKILGISSCEEKDSTYVVLPMLWFCLYLSTKFTVIYYLKYEMDLDKKTVDFKGIIDYSEECLLLLNMAAVTASALFLRTNWRKMLNSFPPVSAKLRMKSKCKHFSSIFFCHLISLSILTMQLYIWYGAEYGFEPVYSCYYISAMMETYSQLVLTALIWKTSKILEFRYHHLSKMIEDSFSTISLDLEIGEEQLKIRCRKIKSEYNGLNTISQYINAVFGAPSFFMMFYTVFSFLNACSWSVYHGSTRGVSEGMGEIITSGITHPLYNLIQIAFLIMSFDRLERCGQKIIQTCYLLQENIDKSPVGDELVYLTQYLEKLAPAFTIAGSIRINRNTIPALLSFTTPYVIVIIQLNK
>LdecGR54c
MSRTVEGEVINTSRFHIHLKIARIIGISPCMTENPLYRTIILKIVSILWFCLYLCNKFMMMFYKYEIYFSRRVTSAQIFEFFDDSVSLIYMVAVMRSGTFFKIVWREMLILIPPTTTRFSQKKILFVYLNIILSHTVSILFILVLHYIWYREIHGLQLVCLYVSVIMENYSRFVLTTLIFDMAKIIEFQYNNLEKLIQKTFLSSPSPNTCRNKCLQIKTKYNELNRVSQKMNAVFGIPLFVIMVSTVFAFFVICALDPMLLTEDPNKVDDIITSGIMYLLYNLIQIAFLIMSFDRLERCGQKIIQTCYLLQENIDKSPVGDELVYLTQYLEKLAPAFTIAGSIRINRNTIPALLSFTTPYVIVIIQLNK
>LdecGR54d
MMYPILGKEAESTLIFQIYLTIGKLIGITPCGKRDSMFSCVLSKLLLIFWCVLYLCAKLREMYSLKCWNNFVQGSVSSTIIIDCMEQSVGFSYMIVAVTKSVLLETCWREVISSFLSPARQLYRGNIVSCFLKITMGHFISLSLIIIEVYSWYGADHGFDLIYLCYYISQIMETYSRYVLVAMIWEMAKILEFRYSNLEYMISDTFSKPFQHEIEKTRMKFRVRKIKSDYNVLSKMSQEMNAVFCWNAFMLMVFTVISILNASSWSLYHSSIAEVTERIDAVITSGIIYPLYNLIQIAFLIMSFDRLERCGQKIIQTCYLLQENIDKSPVGDELVYLTQYLEKLAPAFTIAGSIRINRNTIPALLSFTTPYVIVIIQLNK
>LdecGR55
MNNSTEEKTGNPLVFQTYSKIAKLIGITPHGKEYDSICKKLLLNWHSIVWVGVPLMHTIFTIYHHETKIEDLNDELQMFLKYTQEITSTCFVVVTFITGYIYWDNWTLTLNSILPETIFEGHWFDDEHNKTACILKVSGWHIILFAWKMCESYGWYLRVQGFTLYIGCTSDILKAYSQFVMVSMIWEVSNILNIRYNFLKAMIKNAFFIDSTRIINEKMLKFKIQQIKSKYNRLNTITKAVNNIFEYGIFLLFIFTTFYVLDSVYFATDSKTEEKLTLTFAIGGGIYYTGQMVFLIMACYRMECCGLDIVDACQALRRTMAKSPVREELEYLTVYLEQHSPKIILVGCLQVNRDILFSFISLLTTYIIVVIGMKDLDL
>LdecGR56aPSE
MHICPAEKTGNILVFQMCLTIAKNIGLALHGKPHEELWRNIFSNLHSIIFCCVILCFQLIQLEKPISDLMQHAYARVLXLSLHFIHDIMEIICLGSSFLCAYVYWDTWNNISCEILPETISEKQRFNHKNNKVYGVLKIAVWHLSFLFLATHSLFSYFRISQRFELSLVTFWIQQYFHFVRVILIWEISSILNIRYDYLKTVIENTFSIYSTNRLCEIQLKLKIRQIKTNYRKLYKTMEDVNRIFGLPSTILMIYVIFLIIDCVEWSCNASFEIKDTGIFVPAFSSCLAVLLQTTFLIMACDRIECCGLDIVNACYRLQRDFVFSPIGEELAYLTKYLENLAPKFTLAGCITVNRYTLTSLVSVITSYVIVVIQLK
>LdecGR56b
MHISPAEKTGNILVFQMCLTIAKYIGLALRGKPQEELLRKIFSNLHSIIFVCVILCFQLIETISDLSQHKYARVSELSLQFIQDIMKLIFLVSSFLCAYVYWDTWNDMSREILPETICEKQRFNHKNNKVYGILKIAVWHLSFLFLATHSLFSYFRISQRLELSLAIFWIQQYFHFVRVILIWEISNILNIRYDYVKTVIENTFSIDLTNRLSEIQLKLKIRQIKTKYRKLYKTMEDVNRMFGLPSTILMIYVIFLIIDCVEWSCNASFEIKDTGIFVPALSSGLAVLLQTTFLIMACDRIECCGLDIVNACYRLQRDFVFSPIGEELAYLTKYLENLAPKFTLAGCITVNRYTLTSLVSVITSYVIVVIQLK
>LdecGR56c
MDISSEGKTGDILVFQMCLTIAKNVGLTLRGKPHDVLLRKIFWNLHSIVLFCIIFCLQIIKLEAPVSSLIRHEHSTTSELSLQVMQNLTEIIYVVSSFLCAYLFRDAWDRMPHEILPETICEKRRFNHKNGKVYGILKIAIWHLSLLFLQIHSLYSYSGVYQSFNLPLMTFWIQQYFHFVRVILIWEISNIMSIRYDYLKTVIENTFSIYSTNRLSEIQLKLKIRQIKTKYRILYKTMKNVNEIFTLPSTILMIYVVFVIPNRVHWNLCHPFKIEYTGVFVPGFATCITVVLQTTFLIMACDRIECCGLDIVNACYRLQRDFVFSPIGEELAYLTKYLENLAPKFTLAGCITVNRYTLTSLVSVITSYVIVVIQLK
>LdecGR57
MNISAEEKTGNTLVFRIYLIIAKYIGVAPRGKNHDKLSRKIFSNLSSILYFIVVFCLEIPMHKHVITELFQRPDLLFRTSLHIMEEISLVCLQLSFLSGYFFWKTWEVMSDEILPDTFREKQRFCYIYNKVYGVLKTTIWHLLFLILEIHAFYSWYALAPSYWLIITVASIRRYFHFVGVTLIWEISNIFNIRYDYLRTVIENALHEDSLYGLSELQLKLKIREIKTKYRRLYTTILDVNKVFGLPYLFLMIYNIIALLKCFQWSLDFSFWFEDDTGIYVPALATFIHLLIQTTILIMACDRIERCGLDIVNACYRLQKNMVLSPISGELDYLTKYLERLAPKFTLAGYILVNRKTLSSLIPVIASYLIVIIQLQ
>LdecGR58
MNISAGEKTGNTLVFRIYLIIAKYIGVAPRGKNHDKLSRKIFSNLLSILCFIMLFCVQLPMYRRVVTKLVQHTESIFKASLHIVEEILLICLQLSVFLSGYVFWKTWEIVSDEILPDTFREKQRFCYKYNKVYGVLKITIWHLFFLILEIHAFYSWYALDSSYWLIITVASIRRYLYFVAVTLIWEISNILIIRYDYLRTLIENALYEDSLYGLGELQLKFKIREIKTKYKRLYTTILDVNKVFGLPFLFLMIYNLISILKCFQWSLDYLPWLKDHVGIYVPGFAVFIYQLIQTTFLIMACDRIERCGLDIVIACIRLQRNMVLSPISGELDYLKKYLEKLAPKFTLAGCILVNRQTLASLIPLIASYLIVIIQQQ
>LdecGR59
MNTYSEKRRGNTFSFRTYWTISKYIGVTPRGKNHEKPLRKIFLNLSSIMFFSFFFFMQLMRLEDGYSRLIEQKKVRTLRSFLMFVQETTDLFCRVSSFLNAYRFWNTWEIISHDILPETIYEKRRFYYKYNKVYGVLKIISWHLLMIFLVIYGCYNWFTDPRRFHFVSFSGFIEEYFHFVKVNLIWEISIIFSIRYDCLRSIIENTYCVQSLNRLNDIQLLTPKIREIKRHYRKLYTTMANVNKIFEPSFTFLVICNVTGLLNCFCWFLHSRVGTNMSIIFVPGFPAFICLVIQTTLLIMACDRIERCGLNLVNTCYRLQSNMVVSPVSGELVYLTKYLQKLAPKFTFAGCISVNRYTLSSLISIVTSYLIVIIQLV
>LdecGR60
MNWFTGEKNNNTFIFLIYWKIGKIIGIVPNREKGDTIFSCTVSKLFSVLCFMVFTFFCIKIFHYESNDSNDKGIDDILIILYVVEKIYSIIFIVTSIVHYFCHNKAWKNIIHTIQPKNISEDIGITLKAKVQCISKVFLCHFVFISFKLCDIFLYPEEELSMIIYQIGYSLLRDYWQFVLLQMFWRLSNIMKDRYKNLRTMILHTFSINTINEKILEKRLRNIKMRYYELYLDNIDINQIFGNSNYYVVVLTVLILINICKISLIFHELKEYYGPYFVFPLVTNVIYSSIQFAFLIFACDRVESSAKNIINECYLLDGNIYKQFSNNELSLLVEYMENLTPKFNAAGLLRINRGTLLPVISFVTSYVILVIQLSK
>LdecGR61JOI
MNWFTEQNGNNIFIFEVFCEIGKRVGITPIAWEEKTGFNWTVSVLYSILCFMVFTFFVAKRFVFNMVELSSQEIDDILQILFGIEHTCAVIFMLTIMIHYFAHNKLWRNMTGMIQPKNISESPGITSKEKIQCILKVFLCHLIFVSFKMVDILLHHKHDLLMTIYLMGYIFVRDYWQFVALQMFWRLSNIMKERYENLKAMVLHIFSVNSMNETLLKNKLKNIIFGYYELHLANQYINQFFGTSNYLLITSMVTTLMNICKFGLLFHNLKDYYGSYYYVVPLVTNIIYSLZIQIAFLICACDKVERSARNIIDECYIYYGISNKQLSNNELLLFVDYMENLAPKFVAGGMLRINRRTLLPVLSFVTSYVILVIQLSK
>LdecGR62
MAFEQDISRASRLFDFYLMIAKFIGVASYRRPGDGFFRTLLANSYNLFWLIFFSFIIIQSIISEIGLWFGNKMPVVGILLININEVVTIAFITTILISKFRLNYIRKEILPKYMFKYSPLCRGDKMWSALEVTCCIVIPFSVTIFSFFQLMHRENFLDANIWLNWLYSVIRLQWKNISTFMLRTLMTIIDITYKKINSMVENAFLEKADKGQLKFILNDIKQRCSNLENTICDVERVFGNLVLLIIVKTIMQFLTFYIWLFLYDSDENEDYTITVSVMELMYTMILSGFLIFSCDKVERCGESIIMTCYLLQEKIDKSEVGDELLFLAEYLENTSPKFIARDLLHINRKIILSIISFSTTCVIVITQFYK
>LdecGR63
METKKWNMETPSENHINRISCFFNVYLTIAKLFGIAPCKTFIWNVHTLMWFSLVIFCPIRVFMTIENDRTSSTVIVLTSFFEYMSGMMFMVSLQINNFRSNAISEKILPEFENSFTDFKDFKSILVKVAFISLVVLSVAIPNSVWLIYTGGNIMEKWYIWIYSAMKLYRHFIISNLVRHSTQMMEIRLDQIRAKIIEVFSKKHTNKSRFQMEVKTIRLTWDKQNKSVEEFNTVFGTAIFLIICITTMQFLCAWCLILTTDTHFVHNVRSFLIQLMLISALTGVIIFSCDHVERCGDDVVMSCYFLQENIDKSFVGNELVYLAKHLENLSPKFIAGGLLRVNRTAILSMISFATTYVIVITQLYK
>LdecGR64a
MVKFKENNGKLTCLDNVLKLCTLLGIRTPTRGTWVYRVLTITGHAVLVAGAIISFFAKLSPVFETYQTVIKIPDEISNVFLTLAVAMGAIQTIIVNPEKLGDVRKSLLKFDETISINYGHRQLKKKFWIVFSAALLIFPGIIVLDSWVWLDYVAINIYKYYFVRNIQYCQMTALLLLWYWLATEIYHRFSTLNGILKNIDEKPENSANCFLVRDISKQLNFIDRSYDTLKKVAKYHNFLCEMVNDVNETFGLLFLFFFLFVIAYVVQYTIIMILYTILNQTVDDIQFGEKLAFVTYIWIFVISLKVVFLSTAGHFVEKEANRTIVICYNLINNLKRRANYERLKEELQDLSQQVARRNPRLTASGFFVVNLTMLGCIVSSVTSYIIIALQFFK
>LdecGR64b
MVKFKENNGKLTCLDNVLKLCTLLGIRTPTRGTWVYRVLTITGHAVLVAGAIISFFAKLGPDFETYQTVIKIPDEISNVFLTLAVVVGAIQTIIVNPERLGEVRKSLLKFDETISIHYGHRQLKKKFWIVFLAALLIFPGIIVLDSWVWLDYVAINIYKYYFVRNIQYCQMTALLLLWYWLATEIYHRFSTLNGILKNIDEKPENSANCFLVRDISKQLNFIDRSYDTLKKVAKYHNFLCEMVNDVNETFGLLFLFFFLFVIAYVVQYTIIMILYTILNQTVDDIQFGEKLAFVTYIWIFVISLKVVFLSTAGHFVEKEANRTIVICYNLINNLKRRANYERLKEELQDLSQQVARRNPRLTASGFFVVNLTMLGCIVSSVTSYIIIALQFFK
>LdecGR64c
MKSTVNRGKLSYFKYILKLCNFLGVATPKESTWWYRSFAVMGLVLEVCGAIISFFAKLNPVFDSYQTVIKIADEVANVFLTLAVATAEIQMIAMYPGKLHEILDNLLKFDKNVGVNPRCRKLKTIFWISFPTALLIVPTIIILDSWVWLDSVSIDIYKYYVVRNIQYCQVCALIVFWFWLAIKIFHRFSILNGILETIRETSFDHGKLSIVKDLTEEVEPVENGQDILEKVTEYHNFLCEVVNDVNDLFGLIILFFEIFVIGYVVQYTSVIILYTVLKEPMIDIRFRERLALVSAAWIFVSGLKVVFLSTAGHFVEKEANRTIVICYNLINNLKRRANYERLKEELQDLSQQVARRNPRLTASGFFVVNLTMLGCIVSSVTSYIIIALQFFK
>LdecGR65aCTE
MSTVSIPSHFQYILWLGNIVGVMPLRKESKVFKVYVSVLFSFLVMGFVYSKKEQLSYTTDAPNYYIIRRLKQLVDFLLVFATVIASTFCVLLFPQKIRNICIVLSSTSKKLSIPLKSMGKVFWSLVIFMNCAMICSTLLRIWAWSSEEEEEYGKYRIFKFFQHYQMEIVLLVWTWFVTNIRLRFVVLNKSLERLASSSVNSEALFTITVFNVSRNSRRKLENLSNFHNSLCDLVEEVNKIFGLFLTVIVFFEVFDFIKGTCILIFFTIMNTEVNGVSHGASFNASYLSTLIYIFVRVLAISVVADSMAKEANDTIRICYDIMSKLDSKRQPETQLLRKELESFAQQVSFRNPSISAAGFFTVDFTMMGFISSSVTSYIIVAI
>LdecGR65bCTE
MSESRNSLYINYIMWFGNIMGVMPSRIENRAFKIYVSILLSVPLTLFAISFKGHSIYFSDVPNYYIIGSFVLIEHLLRVLSIVVSIICSVFLFPQKIRSFCIVLRSISKKLCVSLKSKRRMFWCSIIFMNSTVLCSIFFKKWAWSNGNETLPMQNQIWVCFYPYQMETILLVWSWFVTEIRLKFKVLNRYLKTIAPKPDSGMIFTVRTFKKISRDASKLEDLSNLHNILCDLVRDVNDIFGIFLLFSVCHQIISFIKETSILIFFTVINTEVNGVSYGVDLAAAYSFTLTYYFVRVLAISVVADSMAKEANDTIRICYDIMSKLDSKRQPETQLLRKELESFAQQVSFRNPSISAAGFFTVDFTMMGFISSSVTSYIIVAI
>LdecGR65cNC
AWMNIDETSSTKYHVLKFFHRYQIDILLLTWTWFVTDIRLKFKILNRSLRKINMDSKYSGQVSSVGAFMGPPGDMMRKINTLSNCHQILCNVVTDINKIYGLCLLIVILIEIVEIILEICYVIFFIVINTEVDGVNGSFYAAYFLTLIYNFVRVLAISVVADSMAKEANDTIRICYDIMSKLDSKRQPETQLLRKELESFAQQVSFRNPSISAAGFFTVDFTMMGFISSSVTSYIIVAI
>LdecGR66
MLGPRLSYIKYSIKLSSFLFIVPPYEKIKFFHAYVVILSLLWLCGAIYSFYGKLFATRDKFMILRTFELSRNIFGVIACSVATIQLIFVKPGKIKDILLSVADVDRKIPNHCDKMRKYFWLLMALGNITTLCFIILKQSYWLYINYEHYYEEDISFFRIEAGVFLYFWLATEIGQRYRALNEFLKRAVEGLQEKRVLYRGYKVKFSTVKPSTIEQLQEISRIYNYLGEIQLSLNETFGFFILFYVLFTTTFIVEGITKSIWYTSFQVYSIIWMDPSSLPWIYCFAIAKEIARILSIAAVGNRLNIEANETTKICYVAIHSLEHDRTSAAESLRNELRHLANQVMFRRPNLTAAGFFIIDFTIIGSIAYNITSYVIVALQFLN
>LdecGR67a
MTHLQNFIEFCSFMIILPLHNRKLFRYIMFIIFSFWLTGEMYSTYGKLFVVKSSEKYVVTRIIETIRSCLGMIAGSVVTIQSTLLCPENKGHLFALILDVDRDVNNSNMKIYFWFSLILSYVTTITFILWKQFYWWSAVYNKYYLVEDTTYFKMNTEVFLYFWLGMRISHQLKTLNNSLKSDGHLKNIRGIFNRCERKLTTVKPGAIQNVRKISKFYNNFIDLLQKLNAFFGVFIVFYVLYACAFIIEGIVKSIWYVKIEIYQYANLNVTTLIWIYLYAIAVEVVRILAIAAVGSYMTKESNNTIAICYNIIHSLEHDTTINAQLLKEELRHLANQVMHRRPYLSAAGFFDIDFTMMGSIAYSITSYIIVAIQFLRE
>LdecGR67b
MSYIKYSTSFCSFLFLIPPNRKIKLFRGYVVLLSVLWLFVAILSLHGKISSHKLGKYTILRTIEIPRYLFVMVANIVATVKFVFIFPKRINHIIDSVANFDRKTTGIANNMKNYFWIGFVYSNSTCLAFIVSRRIYWYFNSYDIFYYEDDFLQYRVHNGLFLYFWLSLEIAQRFRLLNESLRSVSKGLQHSSVTNIIQEETKSVEMNIIRQIQKISKFQNNLINMLQDFNRCFGIYILFCLLFAATSVIEGILIATWYSNWDRRFQWLDASVLRWIHYYAICEVTVRILAIAAVGSYMTKESNNTIAICYNIIHSLEHDTTINAQLLKEELRHLANQVMHRRPYLSAAGFFDIDFTMMGSIAYSITSYIIVAIQFLRE
>LdecGR67c
MTYLKHVLNFARLSILVPPDNCTKCVRFWFVIMFSSWLILAIYFLYCKFQIPAEKYLIILIIERVRSCFGILTSIVVTVQFFFMYPENVTHIISVLTHGKETSHSNEKTSKHFWFSLILSNVTTLGLIFLKQLYWLFSSYYYYYIEEDITYFRIDLGVFLYYSIAVETYRRLAFLNESLRSSCGNLKRSKLVFKGFEIKVPSVGTETVQKLRNISKLHNCFSDVIQKFNESFGLFIFCYTLFTGTFIIETIIKCIWFTKYSVGSHFLETYSLRWIYCYMAATEIVRILAIAAVGSYMTKESNNTIAICYNIIHSLEHDTTINAQLLKEELRHLANQVMHRRPYLSAAGFFDIDFTMMGSIAYSITSYIIVAIQFLRE
>LdecGR67d
MTYLRYLLKFCSFFILTSPFKNTKFFRVCVVILFSLWLSWAIYSLYGKCFVIDALKNYSSLKVVQTARIIFGSIVFIEATIHFIFMKPENLKCIISSITDFDRETPNSCKKMKSYFWLCLFLSTVISITSLLLNQLYWLVFPNHKYFIEEDFTYFRIEVGVFCYFWLAVEICRRCKTLNSFLKTVKESLQEVKILFKGYKIKVSSVKPEAIQHLQEISILYNNLNGILQDLNKLFGLFILFYILFTGSFIMEKILKSIYYTLFKTSIMHLTTVRILAIAAVGSYMTKESNNTIAICYNIIHSLEHDTTINAQLLKEELRHLANQVMHRRPYLSAAGFFDIDFTMMGSIAYSITSYIIVAIQFLRE
>LdecGR67e
MPYVKSSFALCCFLFIFPPNRNINIFRIYVVFLSLLWLCIAIYSFHKKITTFITGKYLILKTIEISKYLFQVIANVGVTIKFVFVFPRRMNHIYSSLADFDKKTPGSLKNVKKYFWFGFFFSNITCLAFIALKRIYWFFNPFDPLYYEDDFLQYRFDVGIFFYFWLALELARRHGVLNESLRKLFGDLLRDSLVNVTPVEINTIQRTKKIANLQHYLVDIVQDVNDSFGFFILLYLLFAGSFVIEDLILAIWYTDSHVTSFEWMDVAVLRWVYFYGILEVTVRILAIAAVGSYMTKESNNTIAICYNIIHSLEHDTTINAQLLKEELRHLANQVMHRRPYLSAAGFFDIDFTMMGSIAYSITSYIIVAIQFLRE
>LdecGR68INT
MSTPSSTSHVKYILWWANIMGLMPLREENKIFRVYVVVFLSFSLMGYFYSERGQFLYALVGSRSFIIKFLMLMRNFLLVICVVIGSISCVFLFPKKIRKMCMVLESISKTLLVPLKIMKRVFWCSIVVVNFVIVCTSCLRIWAWMNIDETSSTKYHVLKFFHRYQIDILLLTWTWFVTDIRLKFKZVRVLAIAVVADSMAKEANNTVRICYDIMSKLDSKRQPETQLLRKELESFAQQVSFRNPSISAAGFFTVDFTMMGFISSSVTSYIIVAIQFMRDK
>LdecGR69CTE
MSIAENLLHLKFTLRVCYILGIAVPQEKTRILKIYAFFLQLVSLIGYILSSYGKLSYFSNIGNFYVIRITENISDLCLTLTCVISCVQCVFLHPQKIQQFMASISEFDKETENPCGTIKKSFWFSLVLLSFTTIFSPALNVWTWSKTQSYSKNYYVKFLQYLQHSAMIFLWFWIVFEIYRRFKFLNHLLLEIVYAKKQTIKTTPRSFEVGITPTTVTTSQKLKTISTHYDYLCDLVDEVNKLFGGILLFHVLFAKACIIYKMSVLIHLPILNATVDGVPYNGDARFSFSFVTLDVL
>LdecGR70a
MKMFLDKRSNLCFLNPLLAICFFMGLTSLNNSKRIYKFYSVLWILFHLSGLIYLSYGKTTPVFDGFSSLLKLLDHIAAVFITVVSITTPISTVILHPKNMRQLFQNLDYFDRIQRISPCKMRNRLFFFHFLIGHIMISILILLDVLVWIISAGIKFYRFYFSRNVDFLIGCEIFLLYFWLAIEISIRLKNLNISLEIIHRKFTIKKIFSVSGTLEIVVPDRAKVLRELKKITKLNNFLCDMVIGLNDLFGIIIVFYVAFCIAIIIEYTSILINYTVLYTKADGTLLGPTMQLVSCMWISANSLGVFLLAYAGNRISSEATKTICICYKFLNELNSSTHYETRIIEDELHFLVQQLSQRKPCLSASGFFTINFTMVGFILSSITSYIIVAIQFLKEDTSK
>LdecGR70b
MKMLINKYSYVRFLNVVFIIGFFLGTTTPNDKYICKFYVIIWTLLHLGGFVCLSYGKTTLIFDGFSFLVKFVDHIAVLFLTLITVAMPLSLVFLKPEKMRQLLEDIDFFDRKQGFSSSANKYRIFWLHFIFMHTWILVLIILDSYVWINSVGIDFYRYYFIRNVQFFIMAEIFLMYFWISIELSLRFESLNVVLKNSYKCFSNNKKASYFQPVRLVTVSDKSNVVEKLKNVKKFHNFLCDIVANVNDIFGVNILFMIIFGIGIIVEYTILLINYTVLNKNVDGAIFGPDLQLVSAMWIFGNFLGVFLLAYAGNRISSEATKTICICYKFLNELNSSTHYETRIIEDELHFLVQQLSQRKPCLSASGFFTINFTMVGFILSSITSYIIVAIQFLKEDTSK
>LdecGR71
MKVKVKTNSTSTFLWHLFTLCHILGITAVNYKRSIFNFHIILWILFHFIGFVYLSYGKTTKIFDGFGFLVKISDHLSVLLLSIKCLSTPIITLFIKRAKTRKLFSYLLRFHNQLDSCKTVEQLIWIIFLATNFMSLSVVIWDSVIWIDSVGFQFYSYYFVRNVQYFIMGETKILYFYVTCVITSRFKALNKSLKEIYMKSCNIQKYKSVHFSQTTIFQKTETIKKLKNFVKSHNILCDTVVMINDSFGVSVLFYVLFNTAYIIQHMLILINYTVLHKGVEGNFFGSSLQVTSCMWIIECSLGVLLLGYSGHQLSREKSETISICYGFMNKLNSNLHFESYELKPELRFLAKQVDRRNPILSASGFFFVNFSMMGFIISSITSYIIVSVQFLEEKNSK
>LdecGR72
MAIGASGPSCLDKLLLLCNCLGVAAPIQITRGYKIYVTVILVSSLLCYIHSSYEKQSTQFQKINNFIRIFEYISSVLLMCATTTAQIIILAHSKKWENMFYSLKKVDSLFETPCERIQMTFWISLFGIHVMIFIAIGLDLYILGIDKSQYYVVRYIHYYQVTILMFLWLWLIIEVRNRFILLNNNLNDSVKVPDSFKIYHMYSGNITERMLKKLDIQKELKTVAKCHESLSEVVDSVNNLFGIILLFYVMFIICHMVSYIILIIVASTIIKINDNLSTEGLKSLGSVWLINSFIHIIIVAAAGNSLTKEAMKTITVCYGILNMEHPNLQHESDVLKEELKILSLQVANRKPQLTASGFFVADFPMLGFILTSVSSQVIVLVQFMKETAKRN
>LdecGR73aNTE
ETKKTKFRMYRDAFLTHSSDVEFFNKVLISLGKFSGIIPTMTSGTTRKIILVAQLIIFPIYTLFAIKLVFERSDRKNYPVVLEVVLHVVIISEIALTSVCIFGVTVWKKNWAKFLRLIEKMEVIFNKLGFIRSKKLYGYYIVEVFAINFTMITLHLIRADLFTGIYEDLTVYYLSFTFAIAHFYVIFIATFVRFLSTIITNRFSFIEEVVYTGMTSRISNHNGFIESLDKVNEAYETVRKLIDEVNVFFSWHIFFFLELTVAFLLQTILWIVRSTQDEKHDTILTRATIAMRILFTTFFLGSTLILIISCNNVEKSNEKLIDICNLHRSDIQNSLAREKITLLAEYAATWRPTFSAAGFFDVNITSISMIFSAIMTYLIAALQFD
>LdecGR73b
MSAGEEILDHEETKKSHFRLYKDAFLSSSSDADFFKTVVLSIGKYIGVIPKTRYVSKIALFVQSVILLTYIFLALKITTEKIEKMKYTAVIQVLLYLGVVSEITLVSICICGRFIWNSNWWFFFHHFEKMQAIFNKLGYKRSKKLYRYYTVEVVGIYFTHVTLQLMRLVLSWRKNQDYPFYFLDVSFKMTHIYVNFILIFVRFLATILTYRFRFIAKVVFEGTTLKNSEFKKFNARLDKVHEVYETMRRLMEEVNVFFSWNIFIFIASMVVYLLYTIMWLVKNVKGDVEKPTAFSLSRLISLVLFITFFLGSTLILIISCNNVEKSNEKLIDICNLHRSDIQNSLAREKITLLAEYAATWRPTFSAAGFFDVNITSISMIFSAIMTYLIAALQFD
>LdecGR74
MNTVSQEPFKVHLWESIRAVKLLQILSVSLGLSIPNLYVYEGLSIFYVIYSVLLCLVQTVTLIFNIVITTGNQYHLQPLSTNILHTVALFLSTATNIISIIMTVTLKRRKMVKLAKTISTLEKQMQLKYQETIIYDNNKLITKFLLFQSFIIGINLHQLYIYSGLFNSSFWHVAVYCLSKSDVMSISIIVSQVYFYCSCIKRIIQFTHENMVKKIRPVKSTNFVDHELKDIFRIETDFFVKKYDMICDITDMVGDIFDTQIFFILICIVIEVLHGINNSLRVILGSQIFEPNSVSLIVISGFNILQYITFGVILALSCQETANEARKTSNICYKLLLDFPSHSKNSQEIIIEEDLKLLIEHVRIRKVQFWAGTFPVDSSMLFMITVIILTLLLIILQLEYKI
>LdecGR75CTE
MFSLVGSTLEAFNESYVLTNLLAIAPMYDYSNNKMKRKKFYRMYALGYFLVILFSYGYISIEMLSVDVQFSENLQESLAFTEKFEHIIYLLSALLKPLGSALWNMEKWSCFFCKFHKLETILHKRSHHFLLTNVNWLFITNITIFAINIMWVQYIGYQTQKLYFGKYYIVTIQHIEMNLIFIYIFCIYEKFKDLNSLLELRCLRRKAVSMITISNLYRQLNETVQIFNSLFGVNILFNIIQSSICLLSYMNVVLFEFSTAPKLKLAIHFLMLPLVM
>LdecGR76
MFGFGKTPKKEMNSLRFSLKFGSLLGIIPWYNFERGREPKSNYTSIHRIFLTCTYAYFISVIAYASFAIAVNCNNIQGVLLLSICTLYFYYSLIILWNQFIGFSVKWGKFLKRLQYLDQISHHTDSSINKNTLPYIQIILGITFSVVTEVSHFEFKVVIVTIFVDIYIICTFIIFIRNLYSQINRNIKKFLKMSTALCIHEYIAATEVRKIGRLYGNISDIIKMFNKLFGDRILIIISLNLFFILEVIAGIMKAGNSKPSFRNDLALVIYMVSVVILIFSCYLALEEYAKGIYLCHTMADNDFVSSNLKYELDTIIALTQNDGPKFTARDFFEVNRGTLIGLLESVVTHTVVIAQLGNTKFSSE
>LdecGR77NTE
ENFIINSSQSFFLLTFLLNSVLVIGLNVCDIYVWVTLIGIEIEYPYFIYNAAFFYQFNELVLIIQILIMLERRYMYLLESLNDTVSFNKLSETDERYGKIENNNRIKKIETIYYLYVKLYYVVLEFNRIFGWKIFFFFINYFIETVGNVNFVLHESARFRENPTMPLIQLAYCVFLFRYMILLITRCNQIGKIGRTIIKTSRILQSNVGTDLKEKLSILSRCFTKLAPKISAAGFYVVDQSLLSVLFTMIFTYLVVCIQFDNSLK
>LdecGR78
MFPNRQKTVGKKFDYSSGRKFHPDVVILLKQFRINNLFWNQPFLMEKKGKLLRTLHNCVFSIFWLFLIGMVINNARKNIFDESHREIYDFTLTVLETVQVSSQVFYMFVCIYSLKKSQNQRMFFDHILLMENLFQFKPFTTKIHIELEYMRLIFYTIIFICVFSIDIHLFIIITKLGLDYNLIFYNFLYYYQLLDIWFIINTNKMLKRRYNFLNQSLKNIVRMSFNMNSIIMERRQQEDFSISNITKLFKAMFNVVTEYNEVYGWRIFSIFVCWTVQVLRNLYFALYIANKVRHFYNELMLSNLAYPIMFIIFTIVVIMACEDMEKSGEQLTITCCALLPNLPKSALKEKLLSFTDLTSQLSPKTVAAGFYHVNQPLLSTLFSALITYLIVCIQFNNSTS
>LdecGR79
MFEVESVISVIRPVWILGQLFGLGFSFATEKIKGEKQTLIRSILKVLYSCTSILVTLFLSFYNSDFTVNANSNLVIQSADLLNQLSSIVAAIGTVIMSSIYQDRLTTLIKNVNNLENDLRRLPKWTNYKWVNIYSYMMIAGTFSSWLYFLRSYMSSCSESVIKCFILFVKLFTITKIFDVNLLRFQVQICIMWHQIRNLNDNFLQFSQEKITGPTSFLRGTEQIETLERLKELYMDVLRLTKETNEIYSVSLLLIISNQFISIFSSMYFCFFGYYIAGVYIKPKTFEEFMTPLMSLIHPTMQLLVTVTLCQSTVNQSKYTGLLLYRIPVSKATKMLMKKILCLFERMLLQILGAATVYLVMFIQFDLAAGKKTAN
>LdecGR80aINT
MKLTLYKMFHIQYRIENWVGVTPFLTERRSKAYNFLIYLMYLLNALICCWNCVIITKSISKGSGFTETQQVLHIIYYISDQFAVAYYLMNTIFNKGTWKVFIKKLRQFEHQRITAQYTRRNDKITSTMLVLNISILVTMFTVMVLGVFGSYYYMRRIDSRIIISVIVKLIRHLVNHMIVAMGIVIHILIYKYEELDLFLTCELNSSDATVDNVFKTASFLHGEYFMVVQYLNRIFGCPILFYLVSSIAVTLYDIIHSIFEYVHAVDNVIASIILNYVFMCNVILDLZTKDQRPSISVAGLITVNQLIVNLLVSTFITYLIVALQFDEYL
>LdecGR80bINT
MKVTLYRIFKTQYKITNFLGFTPLSDRKRKTFYIALIYLSYLVNALLSFCNYWSMSSIVVKSGWISTTQKVLYAIYYNIDLIASTFYLLHTIFYKGVWKTLRENLRHVVCIGEPVVKRKRLAFLMIGINVLLLTLILMIISMSFVTVYSYNWNVNLSTLVCTPSSKIVKGMTGYMMVVMCGVVHILIGKYEELELFLNKEVKRILRSGISSDTAVDSVFKIATALHGDCMVLVQSLKKIFQLPVLFYLVSTMTNTLHDILHNLFEDSRLKGNPYIFFKYYLLGNVIFNAZTKDQRPSISVAGLITVNQLIVNLLVSTFITYLIVALQFDEYL
>LdecGR80cINT
MKVSLYRIFKVQYKLMNFLGFTAMIDKKRHIIYRVMIYLSYLINIQASYYGTCCSINFVLSTTNYTVTQKLLHILFQSTDLVAIQYYIFRTIFCRGTWKTFLENLRRVVYHGKPTILLSMVYINAFLAALIFIDVILSFITLYYYSPSFDINTVVGTLRVLTRDITFYMIVKMSIVIYILVLKYQELDIYVKSVVERILQNGASFDIAIDIMFKSANCLHSEYIDVVQSLNKIYGLPILFYLVSATSILLHNIMYSLSAKRHHTDFFIGHFFFNYVFVCNSLFNLZTKDQRPSISVAGLITVNQLIVNLLVSTFITYLIVALQFDEYL
>LdecGR81
MKVTLYRIFKIQYRLSNFLGLSPILDVKKVTIYNFFIYSTYLINVLISYNYNFSSAKVVDIENAYTPVMLSLHTSSLLLDLVISQYYLKKTIFNRDIWRALFEKLHRIECQKETSGYIRPNNVHVLAMIILTIFLITATILQAILSFTVFEHYRNNIDDVVITCTLANIIRNQTNFMLVILSVIIYILIHKYRELDSFLRRGVEGILRRGSSFDIVVDNVIVKASFLHGEYFVLTQNLNSIFDLPIMFTLMSFCNSIIFTILFIIVETSRSEELSISNLHRYLPVLSLINDLIIIFILFIAGDTLEKVGKKFTRTCRFLQRGMAKSKLRDELQYFVACSKVQRPAIKYARVMPVNQSLLTLMFSTFTAYLIVALQFDKLI
>LdecGR82CTE
MKVTLYRIFEVQYNTMNFLGFTPITGRERHIIYRVIIYLSNLINVSMSYIGICNSTIFIVKSYLTDTQKLLHILFQSTDLVAIQYYIFRTVFCRGTWKTFLENLRRVVHHGKPTILPSMVYINTFLAALIFIDVILSLITVYYYFPSFNINVVTATFVALIKDMTFYMIVKMSVVIYILVLKYEELDIFLKSEVKKILRNRVSSDTAIDMIFKGANFFHGEYISIVESLNEIYGLPILFYLVSTISTVIHNIIQSLFEKRSYTAFSMGRIIFKYSFISSSLLNL
>LdecGR83aNC
LELLLSSMFMVSVFTKCCFSRADWMPTLDAILKDDEANLYHAGHKCVSFCKVLVSHLVIICIYLFNSFSWIGVALNDGFIEYICFGMRYYYQFVLVSLIWELSGILDHRYKTVKANVLNTLSTSSIVSSEYLRLRIRHIKSEYLDLYRAVMYVSGFFGTTIWLLLGCVTATLLNNFSWILYNEKANDSTKGWMYFFASTLVSPLFNL
>LdecGR83bCTE
MGDSRSFETYLKISRIIGLCPWKRITNKIFDVLSRVNLLVCSTVFIFTSILTIVNKVHVIKESKHEYKFPLVVVDILEGVCGFIFMASLLTKCLFFSTDWNSLLASIQNPSSVDFATRKKKYAAFFKVIVSHAVTSCIFIFETYSWFGVADHEKSVIEILSAYVSLGVRFYYQFVLVCLIWELSAILELCYNLIKVNILNIFSRDSGRVVFPKHLKQRIRVIKSDYADLYKAVSHASGFFGITILMFLACTVAALLNSCCWGLYYGYAAKVESDWIGPLLTSVLVSPLHNL
>LdecGR84aNTE
RIITILLYITYIGIILDPGLYVHFNGFVQGAVIKLIVAAMEIFSVAIYCTQIQLFSLYRHIVEMSYKRISVDLNDSTGSVLIGSLEKKLRGHIRTNRRLYMAAEYFSDFFNPTLLLFLTLSKIILIINTYIFITPYSENHVVEVRLLQYSTLVLIIGLIGLVSILDLQNVNEDVLSFLFKYPISKLTRQEAAQVEMLVATLILQKPVVRASDTITIGRRLLASISGTVLTYVLVALQFRAAWSET
>LdecGR84bINT
MYFPTDRNNCLVCVMNMCLETSQWALPYRGYCEHSKQFSRKPYFEKLRGCRILFDSIALLTIFGLIWNLHYLXSDFFNPTLSLFLTLSKIILIINTYIFITPYSENHVVEVRLLQYSTCVLIIGLIGLVSISNLQNINEDVLSFLFKYPISKLTRQEAAQVEMLVATLILQKPVVRASDTITIGRRLLASISGTVLTYVLVALQFRAAWSET
>LdecGR84c
MLNKKHCMVCIVNPLLKSTQWIISYRGYCEHSRKSFSERAYFKKVKGGSVVLCIALLTIFALLWNLYHIMTTCSGDSVRCLLLTSDELFGFHGVCLYIILRIRTKNFFLSTNIICDILAESSRNGITHLLSSNFSGKFMMRFLVGCIVVYIWYALTVLDVYLFFHSNGFDPRIVAKLIVTITEISSVTVYSTYLQLVFMDRHILKKIYVGICNDLNNYSPVIVGSLEKQLRGYVGILRRMKISYGYFNEFLNPTLLIFLMMSEMVLIINTYIFITPWSENYLIEIRSLQFRTLVLIVILVVVVNVLDHQQLNEDVLSFLFKYPISKLTRQEAAQVEMLVATLILQKPVVRASDTITIGRRLLASISGTVLTYVLVALQFRAAWSET
>LdecGR84d
MFPFECLKVREVENCIVCILRPCVEFAPWLMPYKGYCEHTEKTYSEKPQFKKLKGYWWIYIIIPLTTLALLWNLYYMSRICSEDSVTCLLLVTDELTGFYGVSFYIVIWMNSRFYLAATNITCDISSEWSKFGNGPLVSPNDRKQFRLRFRLVVVAIYISYSIIIHHFYMLIQHYGFNCQSFSKMIVLGSSIIQITVNSSLILQSSLNHFILRAIYIKVQVDLSDEVESSKLALPQGRNINAHARMCKKMALMYRYLNEYLNPTFLIFLITSVAILIINIYIFITPWSVKHLLEIRSLQWRTGLLIVMLFVNVTEVDLQQMNEDVLSFLFKYPISKLTRQEAAQVEMLVATLILQKPVVRASDTITIGRRLLASISGTVLTYVLVALQFRAAWSET
>LdecGR84e
MDFFVNQFHVKEIENCMPCILRYAVPHLKWISPYRSHCEHARGELYSEKPYMGIDRSWDWLFYSTTIFTTFTMLWILYYVITSSTDHSLLLITHVIYCFYGTIAHICAIWKSEWYLASINMWCKIFEDRKFLGFTDLMSLRYRRRIRLRCLILIYFLCVSCVVFTLMHGFQIYQYGYSLDSVTVLMLLSTTIIQFSIHAIFVAVNSIFFYLLKAIYNDVIDDISLFQSHSAEVLEKRLKQHNRFIFQGGSAIQYYNNHLSAGLTVLFPAVLAVLIINIYLWVTPRDEKYFLDIKFLQLRTVFLILGIFELALSLDKNNMNEDVLSFLFKYPISKLTRQEAAQVEMLVATLILQKPVVRASDTITIGRRLLASISGTVLTYVLVALQFRAAWSET
>LdecGR84fPSE
NCISCIPRYAVPHLRWLTPYRAYCEHVRGKYYSKRSFITSNRSCGWLFYSTISFNVFAMLWNIYYLANLSSAHYLLLISDEIFCFYGTVGYIFSLWKREWNLASVDLWCEIYEKMKLLGFTDLMSLKYRKWIRLRCLMITYCHCYGLCNDNNSTVNSKCINEDVLSFLFKYPISKLTRQEAAQVEMLVATLILQKPVVRASDTITIGRRLLASISGTVLTYVLVALQFRAAWSET
>LdecGR84g
MTENKNDCLMCLMRIICGTVFAPIQFICSHKEKNRVYTKVRKLVYGLQWLGFSVNIVLTMVIIFNNEYSNAKYTTGLKLVEETFFFLCGYFCWFWKLLSVPNNVVAYNGWSVIQENKNYFQIQFYSFEKERNNLTWHRRLFDLILWCFTIFYACYRFCYIVNENFYIKVSKICVVYYIHSLFFELQMHCYLFNRIFENFFEFSLRNTLLLSIPVDERFTYYRGKDLIYDYKFRYVRLEERISMRCRLYLASVQTTNVYLKMINFYSLIMVALITLSTIVDTFLLINPDVTTEPGEVYEYLYLKVPYLFIEVLLLYRADQNEDVLSFLFKYPISKLTRQEAAQVEMLVATLILQKPVVRASDTITIGRRLLASISGTVLTYVLVALQFRAAWSET
>LdecGR85
MSKNKNDCLVCYMKAITGTILTPIGYKCSHNQQKNIAQVEIRKVLYCLQWIALSINAVVITAITSKKTNCTSTNECLELASDSFLYLSAIYCWFWRLMSIPIYVKSFNGYLSIQRQKDFFRIQSRSWSKEYRSLVLKRRLFNWYACCFTLTNIFFRVWYTDIQNFYLNIAKVSSAHFILSLAYELSMLSELPKMLYLLDQFCVKNTLLMLIPPEYRSFYYSNIALFYDYQYQDVEIHEKITKHIRLYIAIQRNGIYLSKFLYPYIPIFIIVLSCYVITDTFVLTFGEIWSNSEKLYQYLFLKIPAYHSMTLMAKKTEEVNKNEKFLSFLFNYPIGKLRQEEADQVEMLVSTLLLLKSECRTEVLNLSLTVLPSLIGNIVTHILVAVQFSIAWS
>LdecGR86
MSVREIKVAPFPARNASTDNICFCRTLLPVLSMARLIGLFPIIVKHQGGQCVFQKSLYWSIYTFGISCLFSYDVVFNIDYREIIKPRSLLLILEDVTNATYALYIVIATILILMKASKVVETLNKFSKVFKYGVYCSSAKKIALATQYGIVTVFLLTVSIQAGAYTWLHLKRWELTHFTMKHYFLRLSQSMTFGIYAQFCTFISMLIGALACFEKLTMSALRYIPVHPMQGIDETSNRRDFLGLFHFELCKKDHLRPVKWASLRDEEIVENLRIAHEEICLCIYDYNDCVNPLFLVHTVVELTLLIVHWYAVVAYVVYTFEHPAASTIHIINCIFVVLHTWGIYIFLKNAQNMKNNIQGLNNFLLEYSTRISRPEDHQQVRFFIEKLKQHRPFTASGVFTLDLGIAGPISASILTYVLVALQFDLPEE
>LdecGR87
MDFLKKLISRTEDVENCSICILRTSIECAPWIFPYQLYCRHSPERFSETFHIRKNRLWCWIHHCLLLVGIAMWLDNIYYLCTIYEEDEVRALILLSDALFGINAINVYACILLKERYLTTVIEITSRIVDGNSGCGYTTCLSPNYRKRLNIRCQAERLLVYLVHVVFIIAFVIFLKFYDLQEDGISILFNCSSTMVLCTYGVILIQQQDFHFHMARVILVNIMDDMKNPVIVGSTCVLRKKLEVHLQLISALRFSMDNLVAFMGPCTVIYILTAIIIFIENIYLYALSWGEYYSLYIGYQQIRTILLVILLLEVIFRMDVNNISQDVLSFLYRYPLSKLTREQADQVEMLTISLQILKPVIIASDCVSINRRLVGTICGTVVTYALVAFQFREARIKI
>LdecGR88a
MREIENCAVCILQPCSYLSSWLLPFEGHCIHTRKRYSEVPHFKKRGGSCFFYSLSIIGTFALLWNLYCISVICVVDTFKCMLIITDQLTGLYGFILYLVVWFKVPFYLTALNIISEIVSDSSKNPKFEMVSSEDRKKFQLIYLIGNVVVFMSHALIIYHFYELIHHYGINLTLLSKLIVFISTIFQVTINSTISLQNLLQYHLLKKWYSRMGNDLGDTFRSSRLIGSLESILGSHINMKRKMTLFSICMNEYFNPTLLVFLLTSVAMLIINFYIFITPRDEHHALEVRSLQWRTAIIIMMLVANIMVIDRQNMIEGLISFLLDYSTRISNEEEHQQTRFFIEKLKNHRPFSASGVFNIDLGIAGPISANILTYVLVALQFDILDE
>LdecGR88b
MIQGTDSCIVCMLRPCVEAAQWIVPYKGFCEHSRRRYSRKPHFERIKGGRVIYAVTIMTILALMWNFHYLSKNCSKYSVRCLSVLTDEIFGIYGVCLHYVLRKNARFFTEAINVTCEIFEDKFKVGMSTEASSNWNRQLRWRFLIGGAVLYTLYATISLNLYMNVRIFGFSSEIIFKLVVSIGAMLSITLYHTYLQHSALNRQILEKVYLSIFQDLKNKSRSEMVAGSLEKNVGEQIRTNRRMYLLYSYMNKFVKPAFLLFLMMSEMFLIITIYIFISSVDEYYEQEMRLLQGRTALLIVLIIVAMNQLDHQTLIEGLISFLLDYSTRISNEEEHQQTRFFIEKLKNHRPFSASGVFNIDLGIAGPISANILTYVLVALQFDILDE
>LdecGR88c
MENCIPCIRRHAIPHLWWFTPYRAYCEHVKGKYYSKRPFVVSDRSWDWLFYSTISFNVFAMLWNLYYLASLPNAHHLLLISDEIFCFYGTIVYVSSLWRSELYLTSVNLWCELYEERRFLGFTDLMSLKYRRWIRLRYLLTTYYLYICYVICMLMQGVLVYQHGWSLESIAIVMVFVTTIIQLSTQALLLPANSIYSHLIGSIYSDIENDLIQFQLESKGLLEERLKQHCRFVSRGGNAIHYHENYIAPGLTVFFPAAVAVLIINIYLYVTPSDENIFLDVKFLQLRTFFLVLVIFELTISLDNSNLIEGLISFLLDYSTRISNEEEHQQTRFFIEKLKNHRPFSASGVFNIDLGIAGPISANILTYVLVALQFDILDE
>LdecGR88dNTE
PASIPPNKQAPTNHKNDICFCKTIRPILYACRFLGLCPILMSHQDGKCVFRKSWPLYIHSVIVSCYFTYEVVTYLDIDKLTHHKSLLPLLDDITNIIYGCYAVLATMVVLLRIPKHVDTLNQLAVVFRDGVFCHSARKVVLLVQYGIISLVLIAVLMQGGALLWLHSSASYETNFTIGGMLLRLTQNVTFLFYAQFCTYISVIVGTLACFEKLTLSSLGYIPVHPTEGVDESNNTRSFMGIIPIKLCKGEHPRPVKFSFLNAGGVLEHLRIAHEEISLCIYSYNESMNPFFLLHIIVELVLLIVHWYAVIVFVVYSFNSTEADAIHLLNCLFVLLHTWGLFAFLKNAQHMKNMIEGLISFLLDYSTRISNEEEHQQTRFFIEKLKNHRPFSASGVFNIDLGIAGPISANILTYVLVALQFDILDE
>LdecGR89a
MDPLKNTLCVTDCLICAIKPLLVMGFATPYIAKPECPHTSSVTKPQMKQCTQYTVFSICWISALILCTLRILPYLFETNGVSLETRLNFICILPNFANTIIFSVSLIFYNDVYILYMNGQIMLIHNKNNFGIKSILSRRTMSFLWVQSVITASCNCLIWILSLCGTVSQIDTFSFEMVLLEISLVVDTVNAMNYSAYFITVLSVYKIMLKTCLNNIKLVMENPGKGMLESIRNLQRFYLALVHNYRNHVFAFGNVLLYGIQFFFLIFSLVEAYLYFSHSVDIEPSWTWMTNFRMIFSLYISVYIYVYYRLVTGILFMNDDLLSYLYTYPISKLSEMEACQVEMLIATLTLEKPELKASNIFVIGTDLLSSIAGNVVTYILVALQFHASFSKN
>LdecGR89bINT
MFLETNVHDCFICALWPIFFFSLGITYHSKPKCPHSSPSDRRKFTKSNKVLLLTVIYVTILFVATLITFEDISRNDCMKELLKLTILLLKFINGLCFLICTRLNSKTFLQYNQNITDLFDERQHYSVESILTKNQTNALKFSEYSIGLVWMFVNSVFIISTEIHFQIRNIIVLAGSIVMHFCFTAIALHLIYVEIVYRMIFKNYREVVERCLSASZNDDLLSYLYTYPISKLSEMEACQVEMLIATLTLEKPELKASNIFVIGTDLLSSIAGNVVTYILVALQFHASFSKN
>LdecGR89c
MVMFLETNVHDCFICALWPIFFFSLGITYHSKPKCPHSSPSGRRQFTKSNGVLLLNVIYVTILLVATLITIEDISRNDCMTELLKLTILLLKFINGLCYLICSRLNSKTFLQYNQNLMDLIDERQHYGVESILTKNQTNALKFSEYFIGLVWIFVNSVFIVRTEIHFQIRNIIVLAGSIIMHFCFIAISLPLIYVEIIYRMIFKNYCEVVKRCLSASLVLNHDDKMFIKTNLLQNLQNLQKYYSALSKNHDYHVISVGNSIYLMEQVHSEVLIFVCTCLYYSHCWTKGIMNIDYFPFFDAIVMVLVNIIYFNTVEAVLHSNDDLLSYLYTYPISKLSEMEACQVEMLIATLTLEKPELKASNIFVIGTDLLSSIAGNVVTYILVALQFHASFSKN
>LdecGR90
MDSISRYVNKVINSEFRLILSIGHVFCVIPWYDTESNDLYKPVTNKIVASGYIILLGAITISLLFNYNFYIQHLNIFEKIFHLVEIANSVSLAMIVITIFNFVKRKQWRYFLRKITEKCGDLNDTRRENSNLIFTVIVWHFIFAFAKGLKVYYDFQEFKLHGLARLLQEYYCFLSALIASCLAHSIRKKYEDLGKLLREYIITPANDIIMSTRIINVGKKFRCISELVECYNDMFGWLIILTLLKVIVGILKWANLLIVCMGHEQVSLVMIVRNVHAGSMLIILSCDAASSAGGNIQRDCYELQERLHIDSRSREELFKLSKIVKSYYPRFTAANLFVIRRSTILRIINIVTAYIIVMIQLREKYDKPDKSKIYT
>LdecGR91a
MSHRRDIYLNIFLRQYKIAQVLGFIPSELKNRDIIENFIRLVYLVLATAGILFSVYFSVKVRIESTLLSYYVTSIVEGIDKYFFVTASLITMKDQDTWNSFLKLSKEISHVTMNKRSRGKLSAIIFCISHVIFFSVVFFENYSDISRNATVLEMVVKNFDIVTYYLIFSTEIFLICASKVASSGLSHIEDLLKNMSNDVMSRNPQEVNENLIDIDRFFGKCSHFVERLNSIFGWPLLFIFGFAMVRLLAILGQTIPGISDVSNDVYYSRSVIDIFHLYYIPWCVLSCDDISNYSIRVISGYFMVQKNVTNTVLKEELMNMAEGGQYHNPEVSAAKFFQVNRYLLLSMFTVVSTYLIVSLQINFKDSS
>LdecGR91b
MSHRRDIYLNIFLRQYKIAQVLGFIPSELKNRDIIENFIRLVYLVLATAGILFSVYFSVKVRIESTLLSYYVTSIVEGIDKYFFVTASLITMKDQDTWNSFLKLSKEISHVTMNKRSRGKLSAIIFCISHVIFFSVVFFENYSDISRNATVLEMVVKNFDIVTYYLIFSTEIFLICASKVASSGLSHIEDLLKNMSNDVMSRNPQEVNENLIDIDRFFGKCSHFVERLNSIFGWPLLFIFGFAMVRLLAILGQTIPGISDVSNDVYYSRSVIDIFHLYYIPWCVLSCDDISNYSIRVISGYFMVQKNVTNTVLKEELMNMAEGGQYHNPEVSAAKFFQVNRYLLLSMFTVVSTYLIVSLQINFKDSS
>LdecGR92JOI
MSHKENIYLNIVFKQYKLAQIFGFIPSGSDNREKIENFIRTVYLVLITLGNVFSIYYSVKVRIESTDTSYFVTSILEGIDQHLFVSALLFAMKEKDTWNSLLKLLKYISHVTKNKSNYGKLSAVIFGITHLIFLAYIIFENYLDTLRNATALEIVLRNFNRVNYYLKFFFAIFMICATNIASAGFSHIGDLLESMSTDSPSMNPQKFSGRLMEIDRLFGKCSDSVEQLSSIFGWPMVFIVIFTIIRVLGNINLLLYQTKNDTFVYDELSRYGMDIVFVZIYITWDVMTCDSVKNQSTRVISNCYSLQRNLTNIPLKEEVLTLAQCAKYQNPEVSAAAFFGVDRSVLVLIFTTLTTYLIVCIQFNMYV
>LdecGR93
MNINTYYEIFMKIYHYATYLGMAPHFAEKGNKCYRLIAMCHLFIFTSFLVYSYLTEDLNRTKFFLMLYRLRNAAGSLTSISYILITLYRQERWKNLLEVVERFGETNGKKRSNVILVISVLIHMILIAFFVVECYFIAQKNIGLLDWMMICYVRVHLYLKMITALFVICSVRILADIFDDLHRNIENETKLVLCSGTSEMRIANHLREMATVFGSYCDIVVNFNIIFGWPLFFLLTYASLVILLDINSILILMEKNEFVLRNEMGDITMMVLLTVFICLIVLACDGVYKNANKIPDAFFKLQRNLRKGELKDEILFLVYMSSEDIPAVSAAGFYRFTLSLLPVTLSMIMSFLLICIQVNMFV
>LdecIr25aFIX
MCTKKSLLIFQFLLFGYCEGQTIQNINVLFVNEEGNEVADKTLDVVMTYLKKNNKLGLSVDVRRVVGNRTESNAFLESLCSTYNAMLETQTYPHLVLDTTMTGLGSETVKSFTQALALPTISASFGQEGDLRQWRNIDENEKDYLIQICPPADIIPEIVRTLVLNQNITNAAILFDNSFVMDHKYKSLLQNVPTRHIITPIKTGNQVVEQLTQLRKLDLVNYFVLASLKNIKRVLDAADSVNFFNRKFAWHVITQEDGEMKCVCRNATIIFVKPSPNAAHQDRLGTLQRTYQLNTKPIISSAFYFDLTLRSFIAIKEMISDGAWKNSVTNYITCDDYNGDNSPNREGLNLKKYFSKEISEPPTYGPITLVSNGLSYMEFQMQLTSVGVREGASDKSTVLGTWSAGFDNNLTIADPQVMVNLTADVVYRIVTVEQKPFIFRDESSPKGFSGYCIDLIEKIADILQFDYEITAVDHFGTMDESGKWSGVVKELMEKRADVGLGSMSVMAERENVIDFTVPYYDLVGITILMKLPETPTSLFKFLTVLETDVWLCILAAYFFTSFLMWIFDRWSPYSYQNNREKYKDDEEKREFNLKECLWFCMTSLTPQGGGEAPKNLSGRLVAATWWLFGFIIIASYTANLAAFLTVSRLDTPIESLDDLSKQYKIQYAPLNGSSTQTYFERMANIEAKFYEIWKDMSLNDSLSEVERAKLAVWDYPVSDKYTKMWQAMKEAGLPNTMEEALEKVRASKSSSEGFAFLGDATDIKYLEKTNCDLTVVGEEFSRKPYAIAVQQGSPLKDQFNTAILQLLNRRELERLKEKWWNRNPENKECNTAEDQSDGISIQNIGGVFIVIFVGIGLACVTLAFEYWWYKYRKGSRVIDVQEAANQPSRITFPKSQGFSKSKTLEQSPPKKKNKFLTRSRF
>LdecIr8aJOI
MVNVGSYDKDSDAEVFENCLRKAIEIILRNADQHDFLDYYWDISKSLKSIIKFEENVINVNEEINKEDICRNISGGAVLIVDLTWTGNELARALSRDKGLFYVRIDLSISPFLDILRKYMEMRNATDVTIILGDSTYTDQTLYHLMNNGELLLSVTETLDASAMKKLKKFRPIPSTFAIIANSKDMQKLLKVALRENLVTLPERWNLLFLDFQYKLFDASLITNRPMNLLTLDTELCCQLLNLNSDCDCPNNFNVLKELLRISMNLLVVTLKKFMKEDFPFNNDIQSDFNTTKYDEDNFKRFEMILDNVVGKLKTIRLDNFTLRLQTRGKIEIATSTSTKVIAQYENEAIRLPEHETMTPIKAFYRIGITHALPWSYKMKHPDTGEWVWTGYCVDFAEKLAKKMNFEYEFIEPTKGTFGKKENGIWDGVVGDLASGQTDLAITAIIMTADREEVVDFVAPYFEQSGITIVMRKPVKKTSLFKFMTVLKLEVWLSIVAALIVTGFMVWFLDKYSPYSARNNKKAYLYPCRQFTLKESFWFALTSFTPQGGGEAPKALSGRTLVAAYWLFVVLMLATFTANLAAFLTVERMQAPVQSLEQLARQSRINYTVVKNSDTHKYFINMKYAEDTLYRKMWKELTLNASTDDSRYRVWDYPIREQYGHILLAINDSNPVENAEEGFRKVNEHLDADYAFIHDSSEIKYRISKNCNLTEVGEVFAEKPYAVAVQQGSHLQDAISKTILLLQKDRFFDQLHGKYWNNSAKGHCPNTDDNEGITLESLGGVFIATLFGLALAMITLAGEVLYYRRKRQHNQENKQPQSIRFLRQNPYPLESNMITIGSTFIPVNSDKTIERERHEIKMSYVTLYPLARPRVSPSAKY
>LdecIr21aJIC
MKLSGLVILAIALFSKGIYLESNKHAKKRALQKSHEKPRAEKWADSFQKKRKTESHDYIVKLLKTIAKEYLTECTPVILFDVFTEQNDRFLLEKILTNFSMPHVHGRISDDYKITLKESRKNIVPTCVSYILFMKDVMKSKEVIGEQSEDRIVVVCRSSQWRVIEFLSNEISRSFVNLLVIVKSERIMPTDEEAPYILYTHKLYIDALGSSRPDVLTSFQAGKFTRNVDLFPKKMTSGFSGHRFIISIAQQPPFVILSAEAVTRIVEKKKANIGISGMYITQDKLNRVGVSQWHSSDCAAFVSLSSTALPRYRAIMGPFQWTVWLTLIITYLLAIFALTYSDKHTLRHLLKNPEEIENMFWYVFGTFTNCFTFTGKASWSKANKLTTKILIGFYWLFTIIITACYTGSIIAFVTLPVSPTTMDSVSQLLSGSYQIGILGLSGDNTNLFCYIIMLHISSQCFALFNVALVFPKRSVYGEILNQGIQSIIQTGLLSKMKSDVEWEIMRSPTGKLLAANSRTTGLKILSYEDRALTLEDTQGMFLLLGAGFLIGAAALTSEWFGGCLKLFKRKSRPSTDSSIASNPRIQTGRNRRN
>LdecIr40aNJF
IFPNQDFGSNPFLLFIDDSENIRKKYGGDLSTAIFDIIIGFPLDHVAICFDNRTEIEFVEHLVKQLKNGTVLITIFNIAITEMQERYFEYLSYQTENHLESYNIFFGTHRLYEHLLLEIASRNFIRRNIIYIFYWGQSLFSRYFLRNIKYCMKIYAITNPRNDTYRLFYSQATSHREHHLEMVNWWNHGKGIFNHPTLPTTKSVYKDFKGKILHVPVLHKPPWHFVRHINMSSTKTNYSDNKSSIKVIGGRDDRILNLLSKKLNFRYAYFDPPERTQGTADSETGFFNGIIGIVWRREADLFLGDVEITYEKSNFVEFSFITLADSGAFVTHAPSKLNEALALLRPFQWQVWPAIGLTCFIVGPVLYLIIALPNFWQPRFRVRSHSRMFFDCTWFAITILLKQSEYYFHKSRFFIILLSISATYVISDMYSANLTSLLARPGREKAINNLYQLEHAMETRDFKLFVEKHGSSYGLLENGTGVYANLWNLMRKKQGNNFLIESVEAGVKLVRHSTTNAVMAGRETLFFDIQRFGPGNFHLSEKLNTAYSAIALQLGCPYIDEVNRILMAIFEAGILTKMTENEYEKLGKQKELSSETVENEQKKTSTETRRQTKANEESDKLKPISLKMLQGSFYILCFGNAFSGLILGAELLFYKHQLRYKPRRNNSKTVIKWRSFVRLKINRMCSSLRRLHRNIMHDAFLSTLEYME
>LdecIr41a
MNIYVDVLANLIIQQYFMNCRCLLAFTDYENRFYFNGVLPIVNIRVNISKTCVHPEVFLRYYGCQGIIVKSNKPTVVFRTIEHEIRLTTERFNNRKYLFLPGDDMMENMKDIFGMKELHYVADMVVANSEKDYNGTNTFFVPDEILSLWTHKYMGTEDNINGVFLDKWFSKNNSYKLNKYLYQNKLINQMKRKIQFATFQYEPYSVIGSSEIEHKGSEMMTALLFAKQYNMTPQLVINQEGYWGDIFENWTGYGLLGNLLKDGADVGFSALYTWEADYHFLDLSKPMIRTGITCLVPAPKLAAGWLTPLYSYSKAMWVAVGSMFFVCILVQSGMHYIQRKSFKCNTKYINGLKIFSQSVFCIAKLFVQQVVSRREMPEGSIGKYFMGFLFTFSLFLSSSYSSGLSTIMTLPRYSAPINTVEEFVNSGLLWGATQNGWILSIEKAEDPLYKTIVSRFVPTNEEKLRELSKTSNFAFSLERLPNKNYAIGSYIKKDVIGNFHLMKEDFYWEQCVMMTRKSSVLLPLLDSFILRVFETGLISHWQNEATRSSMDSSVQKAVKFYYYNHKNRNFVVKLKWIHVEGAFGLLYIGYIISFFAFLFENILQRYSCNTLKLSLVCSNR
>LdecIr68aNJF
FAEDLSEIKQDDSLSLLLQEVMLKTLDPYKCVVILKDQIHSQIFSEMWFRTFRMAISFIVINVDESEDLYSPSFEIQSNLLLSKTEGCQLYIILISNGVQVTRLLQFGDRYRALDTMSKYILLFDIRLLDKTLFYLWKRIINVIFIKEHAVIDSSGNDLSWFEIMTVPFPLPINNILIPWKVDIWAHSKFRKGAELFRDKTSDLQNQTLKVIVFPHLPGVTRTNASDGVRALLGRNENNTTTKFHGVEIEILQAVSKTMNFKCDVYEAENSDTELWGRKLDGGLYTGIIGEMVSASADIAVGDLYYTSYILDLMDLSVPYNTECLTFLTPESLTDNSWKTLILPFSPVMWTSVIMSLLFCILSFHYLARFQIHITSIKNKLDRSTYPGVNNNKVLKKKKVLTLSLYPELEKLDPNIKFTQMREKYQKPKAEGGPVGLYQFSEPVNSALYTYSMLLLVSIPKLPFGWSLRMLTGWHWLYCLLVVTSYRASMTAILARPAPKVKIDTLQELAKSKLTCGGWGEMNGEFFRSLNDSDLNALTKNFVLVNDSEEAVSRVARASFAFYENTYFLKSALVKRQQKLRLQLSEVSLDDIQNQSEERTLHIMKDCIINMPISIGLQKNSPIKPAVDKYIRRVLEAGFVKKWIDDVMQKVLNSEIQTDDAETLKALMNMKKFSGALVALLIGYFISIVSLVTEIVHFHSVVKKNPNFNKYSRRIENRMK
>LdecIr75aNTE
DAFSRHSTKTYLQAQDQNLFGDPFRWILWGKTNHSLFQDLFFGIDSRVYLIDEIDNGYHIKLLYKREENCKIFSENDIAKWNPFQGFIRYDEFSIAKTRTDLAGMNMNISFVITDPDTLNHLEDYRNKHIDPLTKLSWILVRHLMSFLNATSTNIFQPTWGYKNPNTSLFSGMMGDLQSGRAELGGTACFLTMDRIDVVEFFATSVPTYMKFIFKAPPLSYVTNVFTLPFDTHVWYSCFLLCILTFFVVFVIVKWEWKDMIFRQKLEQSNATSTMPLRPSFFSVVLMEIGAITQQGTDTEPKSNAGRIATIFTFIAFMFLYTSYSANIVALLQSTTESIRTLEDLLNYRISLGVHDIVYGHYYFETAEDPTRKAIYQQKIAPKGQKPNFMSLEKGISRVQKDFFGFHVETSIGYKVIGDTFQESEKCGLREVTFFKLNEPFFAMRKNTTFKEIFKVGCVLKELEMRKILESGLQRRESDRIYVKKPVCHSKGSNFGSAGLLDCYAAFLLFGIGLGCSMIFFIFELVLNKYNAKRNNRVEHVWKEDCCDTSLNKHLSGDPSEGHKFQEVFSSDLNALEDRHIICE
>LdecIr75b
MVGREGQVAISEFSCDKSESVKLFKKLNKQGNFIRKLSVNFKELVYPIPPNRHIFILNLQCDNSSNVLKRSNARHLFAFPFQWMLYFHNSSREEILEYFFLDIDILVDSNVNLLQLHENESVSIEKVYKRQQNSSFIIEKVGHWTSNGGFKDYGLRLSMWRRRNNLERIILNTCIVITNNDSLNHLTDKRDKHIDSIAKVNYVLVEHLSDIVNIRLNYSIQSTWGYMNNKSEWSGMIGELTRNEADIGGTALFFTIDRVDIIDYIAMTTPTRSKFVFREPKLSYVTNVFTLPFDDYVWASTIALVIIIGMMLFIILKWESKKKNYQQKKKNPTVPGLEDSVSGVALFSFGAFCQQGAPSIPLSIPGRITTIMLFISFMFLYTSYSANIVALLQSSSTSIQTLEDLLKSRLQVGVDDTVFNRFYFPNASEPIRRAIYLQKVAPPNKNDNFMPIEEGVRRMREGLFAFHMETGPGYKLVAEIFEESEKCGLKEIQYLQVVDPWLAIQKNSSYKKYLKIGLRKIQESGLQAREVGLIYTKKPICANRGSSFISVGLVDCYPAAVVLASGAIISILVLLIELVIHHR
>LdecIr75c
MSGFITQVKPLIAGDCDYDATEIAAVSFRDVMKCPEPQTTYKSYESELSTVKIGWKDEIALQQARICLIEIKYQRDTNDFEPSSAVAPQSSAASTGVSRAMEKVTPTAVSSHGIQKLELLKCVITKGLQFVITDLGRKTYHWLIMSLSRDISHIFEPLKLSINSDVHLVIPNEKENFSIFDVYNPASEHGGIVKVIFLGMYNKAVGYMAKYSGNKYWERRNMTGVNFKSAIVIPNLTMPLETYLASDEDRQINSMHRFQSTSINYCKDMFNFSLEMQITNSWGYIQDNGRFDGLVSLLERRLVDFGSSPLLFKLDRMPYVDYSYGNWILRSTFIYRRPKITQKSYEIFLRPLEKDVWITIMFLLGAILIVLKMAFSNEMKEFRKEHLGVDASWSFLVLFTLGAFCQQGATCYPRLFSSRILSVFVFLLCILVYQFYSASIVSYLLLDPPRTIFNLKDLLESQLQVGIEDILIDRNYFLQTTDPDAINLYESKIKGTANSSGFYTPSEGLDLVRKGGFAFHVETSTAYPIIEETYTNQEICELDEVQMYRTQPMHTNLQKDSPFREMMNYCMLKLVENGNMDRLRKHWNSRKPTCIQSAKKQEIHVSLSEFSCPPLALCCGILISMIFLIIEVAPQQKNPLLKVFKKPKKMKTKSKVYPYME
>LdecIr75d
MVSENIPCPSEFQNIPYCQDSERMLLLKTLLFGHQIISVANIQDATSTEFLKAQHNHIGVILDGDCNVGITSDFLKQCGSNRLFSVKHHWLIMTSNETFFEIFKNVELYINADIHVAHSSKANNSYPIEDVFNPAYGKGGELKRRIIGYYSRESGYSARQKERKYWLRRNMTGVTLKSRIVLPVPFKGTLMEYLNSEIHREVNTFNRFHYSLMSPCVNYYNFTPDVSLTESWGYLTENGKFDGLVGALSEQSVDYGSSPLFVRTDRATVMEYGRRTWTLRAAFIFRIPETKNSIDVFIRPLSLSIWLLTIFSFILVVLLLRFAQLHEKRNMNRITDTTWSYFVLCAVGAFCQQGMTVTPSSYSGRIIIMSMLTLSIMIYQFYSASLVSHFLMKPETQIKSIEDILKSDMKVGCEDILYNRDYFLYTTDEASKKLYSRKILGQKNNSNFLEPRKGLVLVEDGGYAFHVELATAYPIIQNTFPDKSICELKEVQMYRTQPMHANYQKHSPFRDMLDTCLQHLAEFGILYRELSFWHPKKPECITSKTVTFNIGLDYFYPAFLFLGIGMMISLIILTLEIAMNFKSSRFENEVIPMLPFIK
>LdecIr75e
MSFLKSNFRSEYPKMIKIRQNVSSQELEKFFRHSPTSNWFVMDFINCKNVDYILNHMNVSNLFRYPLKHLFLLDISSYYRFLSKIKYCDVFPMSEVFVAVFDHLEVNIYQPYKIRKPESLTLEHYGNWSSQNGLTYFYKNIPTTSRRRNFHKSEVIVSVVVNNNKSLEVANFDDFAEAKADEPYFFQDFPNVYSLLQYMNASFTFRVFTSYGYLNETTGKFDGMVNYVSEGKADIAGTALFLTEERHKVVEFIKTFDSWGSKFILKKPSMSYIENIYWMTFTNKVWIASIIILIIFGTFLFYLLNWEKRKCQSGRRTYTVSDITLMSFEAVCQQGTYIDSATYSGRLMIFMLFTAFMFLYVAYSAYILVLLQSTKPISSIRRLVDSRIECGGLNISFMMPYYHLTKDEALKDLYSKKIHPNQFFTLEDGLRKVQDGNFAFQVILGPAYNYILKTYTNYDICKLQELSGFMNAKMYVAVPKSSQYKKIFKIGLLRVEESGLQIRTKNRVSMKPKCYNEGGNFQSVRIYDCHSVFLLYLLGIILSLVILSIEKLLAKYSGKNC
>LdecIr75f
MRFLILLVFATLAEMIYTNKFNLILKFLEENDSKACIFLVCWNKYEMIHMQKLTQKKYLMKTAFPPLNTGVITQRNDDIYGKLSYVMDMSCNRSQDILKEVSEAGKFRFTYGWLMIHNISIREDDIKTLFTGLKLRADMNVKFAVPTLQEDEYEVFEVYKLGIGINVTVRKVCIFRNGTFEHIGKKLSLYESRKDMSGVLLRNGNKVNYSFETEEDYEQARRYREIQTFGKFHFQLFLFLKQIHNFHYNTTLRDAWFGNSSSGIDSGLASLINRKELDFMSSGGLLRCERIDYYDFLVPYYEFRTSFFFRNPGTVKPGVEVLKPFSIKTWYATIGAGLLMGIAIKLSYWVEYEYLQTNTRYSLFTSFVITISILAQQGSAILPSHLGGRIIFLNILIISMMLYNYYTSSLVSSLLSSKPTMLTSIKELYESNLRVAIENQPYTITYIIQHIDNIYIEKLNETKIYDSGKPNLLPPEDGIALVKEGKFAYHTEAATAYPLIARSFDQNQICDLTEINFITPGVIGLLVQKRSEYSEIFKISLMKMSVGGIFKRERDIWITRKPECLLSSRVVSVGINELFLVYLILFVGIIVSTIILIIEIVSFKYKTKHVDENWSFLD
>LdecIr76bINT
MGLIEIVLAGLCLNATCDFEEEQFNGELSGYTIENGTIQGTGIAFDIIGILQNKFGFNYTIVLPDEPLFMSVISKRGAKNLLEAKRADIAVAFLPIVQSFRTDITYSTSFDVAEWNVLMNRPKESATGSGLLAPFTTVVWILIIFSVLIVGPIMYLLILIRARFSREDHAVFSLPSCMWFVYGALLKQGSTLSPKSDSSRILFSTWWLFILILTAFYTANLTAFLTLSSFTLPITNPSDIARKNYKWVTNRANGIRDHIFFENQNSMALTTKLVDLIGPDRYYVDLPDLDIVEQYVAKRDMMFIREKTIIRHVMYKDYRLKTMRGVEEEQRCTYVMADFPIKKFPRAFAYAPNFKYAALFDRTIQYVVESGIIQFKLRENLPESEICPLNLGSSERKLRNTDLLLTYVIVGSGLGIATSVFLLEILWRLQKNKYKSRGKGKPLEFPVNSPPPSYQALFLPPFNFSNREGHKKNINGRDYWVIDKTNGLREIIPIRTPSALLFQYSN
>LdecIr93aJF
MLTKMVLWIVFSQCYPTESEIFPSLLTANASLAIVIDRGYLEDEYDSVKADIEEYLLYAKSEILKHGGINIHFYSWSAINVRKGELLGVECVCSSISKLSFNYFIDYLIAKQFFPESDCPRLPTDTSLTVPLIGRGQELPQLLLDLRIAGVFEWKSVVIIYDTTLNTDLTTRIIKSLTQPSNYAAKATSISLIKLKRNISKTNLKSILSMIDPKTVGGNFLVLASYYLVGTIMDYSKSLNLVDIRKQWLYVISDTDRKYHDMHVFRNMLKEGDNVAFIYNTTVLSSNCVGGRKCQIEEIIEAFTRALDEAVQEESDTASQIAEEEWEAIRPTKVERREFLLGKIKKYISKNGICDNCTFWEMKTGETWGQEYQNLGRNITSQLIPVGTWRPSDGATMIDELFLHIAHGFRKKILPMVTFHIPVGTWRPSDGATMIDELFLHIAHGFRKKILPMVTFHNPPWQILSLNESGDVTEYKGLVFDIIRELAKNLNFTFKLEVVNKSVFLENTTIKSASHNIIGNSLTNRIPVYILNMTKNKVVFLGACAVTITEDLKYVINFTRPISTQTHTFLVARPRELSRALLFISPFTGDTWLCLAASIVCMGPILYYIHRFSPVYEYKGIPMKGGLSSIQNCIWYMYGALLQQGGMHLPCADSARLLIGSWWLVVLVIATTYCGNLVAFLTFPKIDIPITTLEEMISHKDTVTWSFREGSYLENELKIADEPRFRSVYEGRSRQSNSDISNLVNSIQEGKHVFIDWKMKLQFIMKERFLETGQCDFTLGLEEFFEERLALILPQDSPYLPKINEEIKKLHQVGLIQKWLQDYLPKKDRCWKNRHLVEVNNHTVNLDDMQGIFFVLFLGFLLSLFLLIFEKVWFGKFNKQQQKTIQPFMT
>LdecIr100a
MLVVLILLITVYTTDSTKNATCYSNNNIWAKYSEYFKFSKTLTLRLLTMEKYDEEVDDFAKHLIRNIGNHTIVIKHNLLRPLEITPSSISTVNIYYTGKYSVEKKNSVTSFSSNFDLQIFVAKNEYVFHQFLYQNASMHPNPLYILIFLYSGPETCQISMASAELVEYLWKKYTILNAIVNAPCSCRPYFTYIYRPFKRVGNQWGRVRVGKNNFPKANILEDLHKKPFKVSVFERSPSMKFDGKNIRGMDYNVLRTLSEYMNFTLEFDEDKGVYFGSVLANGSATGSLGKIVRGEVDMGGNHRFIEDLGSADYQHTLPSFIEDLCIVVHKAGSKPRWLAVLGCFKWEVWLCILITYVICAISWSIRERMVEKDIDYTKAHLEIFAIAFSIPVKVKIRSKFILSVCLYLNIITVSIFQGNYIKSLNIVQYYKEIDTLEEFIHSKYQISTSLVNIFDGIDSVIYSKLKEKIIDSSDADIPSLYRTATSTNIAALLSKRNAEMFEKTIKDSEGNPVFHMVKQCPVTHLYGYLLRKNSPFIPKINAILQKLKEGGWMSKWLNDDYQYNLVDRVEMEYRHDFEFKGLDLSSIQIAIYILIVGTVLSVVVFCMELLWWRIIFS
>LdecIr101
MLPFKFFFLFSFAAFCEAKLEPLNLDTFQTRVSLGMCITEGVRSYFTSSFGTISYSLPLTEVKDPKSFYLLNQIVLRVIEETERVTVLVKNLRTYTINVKRLHDKTKNYIIQIRGHGEFSTVIEKLEKHLSWNPHARFLVVSSTIFPNPDEIAAEITASLWKYNVVNVAILLPEPENTTKLNVYTWEPYSNSSCGDNFQDTRVTDSCSFGVMETNNSWFESKIKGELYNCTIKARYIKWPPFVTTDVSKGFQKPNSLLNQGIDVNLLNMVASTLNLIVLYESSNVSFWGEAFVNKSFTGDLSLLDRNDVDVDILLGGYTKSYARSVYFDCSRSYIQETLVWCVPHELVTLGLKPLIDILNGPVWIGVILLYIIFTLGIWYLSTTDLNQERSVYSRLGDTSLNNFLVLLGFCANTLPKSGLVRFLMGLLIIFSLHLNILYSSYLTSILSSHNFKEKYNSVELIYKYNLDTYFINSEGYFQSYGKEEDNLVGGVPISLILHKWKECTNLETCTENLLTSKKAALCIPNLHKQYLFNNVENLASRKSLIYCLNDHVVTFPIIMIMRKGFPLYDVFQSIMNRISSAGFIAKWEYDILRDKHKSHIDLDEGTIKFVNLLPIFNILLVGYIFSTVILIVEIIASRKKVVGLFNKK
>LdecIr102
MYIFTLLLIFIFGADTKIEILSESEIQSTISLSRCLLEASKIYFSHLTFILPREETQQILNPMPLNNLLLSSLGIDQNVTYFVRNLDEESATELTNMETQNCIIQIRDMDGFEDIIIKLTRATHWKSNSKLLVISKIGVQDPQTLAEKILKILQEKEIMNCVILLPDLAIPTNYTVYGPFSSNEARCGGVYKPLVIDSCSYGTFTGNQFWFLERGEERMKGCEIKVNYLNWAPYAMNVEDSYQRSSYWINQGLEVNLLNMLGTLLDFKIVYSRSTTWGNVLENGSTTGDFTLLKNKTADILIGAYSITYSRSLYLETSVSYILEGLQWCVPHAPIWDGIKLGQPVVWLLIVLIYITLVIPLWLVSRRNSAELASYKNLASTLIVTFGVILGISPKDLPKTRKSKYFMTLLIFLGYYASTLYTSVLTSEVMRPGFEEKYSSMKDIYNHNLSTYFAINTLRYFEGNMINGVPKSVIESKAIYCHNITMCLDSVASGVSAYLCPTHPSTFIQKRVIRGKRMHCFAYSSVGVPIAMMMRKGFPFKDSFNTLIHRILSAGFLVKWERDILQSFDEGGDRTNGVKMENLREIFNMMVLGHLVSCGVFIIEIHFCVNKRNKINIK
>LdecIr103
MYLRTTIVLIYFFVLCHSKLKPMNQEHIKEGISLSQCIATASEGFFESKSESITYHLPPFRNNERDDIKLDFLILQELYHLGTKDIFVKNFDSESFRSYQKQKPVRFCIFEFRDEREIQKKVSKLKETTPLNSHLKFLLVSMTVFSQPFQIAQNVSRYLWHENIMESMIIIPKPRNRTHFLIYVYDPYGGESCSYDSKNFIHPFDVCSFGEVQSNISWIQKKSLKSFENCTLRVRYKNHPPFVFVKQNRYTGVEVQILNTIADRMKLNFSYRTSTRDRSNEVINPNNKTSVNVFESLMKKDFDIAIGGYPKICHISMFFDYSHSYIYDNLNWCVPALPRINGLENLIELISFHILVGILFLYITVTVIIWYLSTMSDEESPKYKNLMQVFMNLFRILAGSTVPRLPQTYRVRYFIFLFLIFCFYFNFTYTSLLMRNLTRPIFRQKYESLKDIYNDNLETYFFPGQEIYFEKETDGVPLSTIKARWKICENITLCLANISVKKDSSICISKIHRIYIKNHQNLPGIYCFKDKVTHPVGLILRKGLPILDMVDDTLLKLLSGGIFAKWKRDLLASGKYRTLEIESPRIKLKHLSPVLFLHCITLTAASFVFIMELMFHN
>LdecIr104
MTSTLLVILLIISPTKTVSYLKPIQNDASKASLNSCILKISSKYFDEDNGITVSLPSAKYDSPSVSDSTRQLLSDLSSQMKWSSVVRTMKKQYHTAASYSTLRSTSNNFIIFLRSNVEKDMTLNVHSWSPLKAKFLVTTLTIFNNASQIVEKVIEPLWKKTILNGIVLAPRLNDTKVFDIFKWYPYSDTNCGENAGKVKIIDQCSHGKFAKNTHLFKSGVVPKYFAGCTLVAGYFNVPPYIINVKNNSIHERDYIDTKHGIEVNLLNLVAKSLNLHVLYVETTGQGDIYSNGTATENLQLLAESKVHIALGTYSNTRSRSYFFDATFPYEMDDLVWCVPRFAINENSIADMHVGEISLSVIGLLLVTLGVLMFFFSKLANDGGQNPGKIFFWITSIITAMPIHRQPKSSTVRLVFITTVVLGFYLDTVFQTHLTSMLSSKSYSLKFDSLADIETHNLTTYFVPNIERYFEGPRFEKLRSKWLKCQDLTTCVRHVALRRDSAFCVPKIIAESISKNLVSLQNEPLVHCFGNIITMSKSMLMEKGSYWLQYVNSRIERTLSAGLIAKWERDVKNLRKRIESYDIDLGLENSNMLSSKQLIPVFLLLILLHCISFLVLLLEIMLPRNYSPFFN
>LdecIr105
MMKVLIMLFFVSVANGSISPVNGNPPMILSLHDCIFATGENYFTSHNIIAIFLRNSHYFENLLQGLSELMKWPLAVITEKESRITRYDPKLQVHLGNVIMIWQIDFGSEVLRTFFWLHPPIAKIIVVCDNSSLVDGIIQTLWRGKVHSAILLVLSEKNSEEFHVYKWYPRQRKNCGKAAGVVKLVDRCFYGKFDKKAKLPLKEYPLKGPSRCHLVAGYVNIPPYVIDLKNNTIGSGDYIDTKHGIEVNLVNLVAKRLNLNVTYIESEALGVINSDGVPTKGLRLLRESKVDIAMGSYAVTLERSYFFRTITPYKLDILVWCVPHYMVADIARYFLNYKVVIVTGVMLVLLSVSLWHFGKWLKTKKRNAMSPGEVFLCTVAVLAATAVKHKTKTSSIRLIFISAVFLGFYIDVILQSHLISVLSNTSYREKFGSYQDIQEHNLTKYYIPNIERYFQDTELKEIRETWIECHDRKECLRYVATRKDSAYCVPLETANVISKNFVSPTNEPLLHCFGKVVSLWKTLLVERGFRLFTDINKLVGKIKEAGLISKWEADIRHFRKRIEVYNVKLGSNEGRMLTLKHLAPVFKCLIAAHCFSVLVFVIELLVSRRRIPFIN
>LdecIr106NTE
RTSNSKNKYSQMDIGNTFENCTVNVIAKPYPPFVTSDGGGFEIEVLKTVGSILNINFNITMSKDSVDSWGDKLENSWTGNLNLVHDKLYLGIGNLDTNIELLRDFDFSQFYHMEPLVYVVPAAKFVPKWRVLSAIFTIEMWAICFAVLIIFGFIFYCTSRSKGITRIQDPLLYSLQVIIGHAVDRHPVHDIQRIFFVSLSIFSIILSSIYTCSLIYYLKNPIKQHQIKSSQEIFDVFGNMRYTVGGIAKYRMLYNVSYSDEIQKIFETYETISEENETVEYWLNLVSNREDLWTISSEFFVKYLLALNSNSTTYPDGQPKLFPLHQQLLSYPVSLIMRKGHPLLRKINPVITRLLCGGLVIKFCEKYLSEIGKDDSMDNMQNTTPFEALSLEHLQGAFAILTIGYVSGGITMLLEFFMKTFLADYIKI
>LdecIr107NTE
MYRFRVLWKNMVRWFNFEGKIMEMVFRSGKICFVHDNTSISPKLEKALTLTNFSLNSFSVDYFTSSQLSAVRSELQQACCDTLIILRQADDFLGSIFEKDFKKQIPDLIQPHSRMIFVYDKASEISKKLMMNLVNEFAIDVITVENLQPEKKSQFFSVESARGKNLRILQNEDKWNHTLDLVEQRERDAAVCSHWLIRSVSRRIHFTQPIYQVSITFLVKKPQLLPIATFLFQPLQVSVYCAIFGVLILMRVLLYCFRQWRSYRSFSETLHLGVRSINTLLLVLAVFSLLCSTYYSAGLTSNSAHPRVTQDIHSLEDMVAHNIPWVFDFEYYQKYFRSLDNPVLQRLAELYIPGRKILDRTENSAIYVKVLGDKYVNEIEDLPASEWKYYKLLGEYIGHYYAGLILQKNSPFSKVFSEVSQRLLEGGLVQNMFDNLRTESQGFMEVFFTKYVDSMEYLYIDLEMMQGALFLLCLGWLAGIVVFISECWYSRWIRTK
>LdecIr108
MSAILVICILSISSQVFASFPKIVSEQQQVAKCVNDILLKYAKATDLILSIDNDVRIAFPVVHYGEVDVSLPLPMKHKHPDVYIIQLKADLDEILLALFKSGTLNARGKFIILTPIVSKEVIRTLFIFNILRVVLIEIDREKNLNLFSYEHKIQQKLMLNEIGTCHNMRSVKLFENSIDQMNIKEIEIAWLPDPPYIINENMGITMDIIKLIVGHLRLSSNMIRTKVTNRFGKVFRNGTFTGIWNEVLDENYDMFCGIVGPKDVEVFYFDITYPVLEDAAVFVLPILDDTGLLLFEVYHVSAWILIALSSLVVGIQFYIFSKISLNDPQKGITQILTLVLELILEIASTIKPKSTSLRILLLSFLSTTMILNSVFKSKLYKISVAGKPQQVITSVEDIVALGLPIGLHKFVLDQFRDSEGYYEKYLIDNTIDCDATLECLNQTAYQKNLVTAKLVSSLSYYVPKLYIDEEGKSLINVVKNFRIVSNYYSYFFRKGHPLFPVFNKKLEQLREGGFIDYIYEVNDRENEKALKLAAAENHLRARPVSLKRFNEISKIFYISFSISVIVFMVEYWSGAKYVPCHK
>LdecIr109
MLRNLLFGFLLSCVSTKLTINNFRAQMKSKQVFEKCFEDIVHKEISNTFNVIINSRKTFIDFPVPYLGKTDIDFQNIDLLEKFEKAPSSFIITVEDVEEFNDTLSKISSANYFWKTHLMHYILILKYEIDLPQVVRILWFHNFYKSIILFDLQSKVEMYSIHFERCGEKILPMKINECYGRSFKKTTPVFEPDMRRKLHKCPFKVIWVKVPPWVNDVNGTEPGIFIEIIEVFKDVSQLDVIFMPENKVYAKELSERYSFDSMVDDFDNKKADLFVGLSIFVDYLRVSSIYSIDSHLYIIIPRPKTIPYWKNVLMLFSLQSWISMTLTFFLAAVVFHIVVKKSLDENRFGSSKEIVFYALTVSLNMGFHKVPKTTRLRTLIGSWMFYTLILAAIVQGKLFSFISKPPLEKPITNLEELAASDVPIKALEVTKRLFMFKDKTNDIILEKIEILEKVESLNIIAGYALKQNFATIVDDGVLILEPNFKKLMQYFTISNILMVFYMPFDHVLNEYFEKTLHRIVESGFFSQSISKWKHIYSLRSKIEEKEKTVFSIGVHQIESAFFVLAFGITSAFLTFILEHITHIFTSRLASKCDKTKTYTSLIYIE
>LdecIr110FIX
MLSATPLKHFVWIIMFLNVSSGLIITTRLNRFEIEFERYLTKFKTCNFTRESSCMFIQRSTSSKEIETAFVKYNKDCSSLIVSQGNVVIDKNMLFKIQHFFVFVASVEELMNHTMKLFENSLWNSRTKAYFVITSEVVDINTLTSILPSIWSTKMINFVVISVTTRYQVHTYNAYEKSPKIRIPRSQLFCERHFPDKMKNLNGNPLRASINDQIPYTVKENGEFTGSEIQIYRLLVYTLKASAHLIEKPSVNESIEALLNNEVDIFLLRILNVYYYINVDYSYPYDMVQKIIMVPKPSKIPPYMNMFYIFDNCIWIWLIIVINILPVIFVFFGKLYTMQKLSEYYLALWSNLLNVSTSSEVFHIKIKWLFFVWVWCSLILGAAFQSSLLGSYLKPNYEKGVKNLDDLRSSTLKLNLHPFFAASEDLSEILRLESRYIKMELVDARKFIESRDTSTAFLVSKEFAEFLMNRLKKKNGDPTYEILNENLISGVLVFHLQKHSPFLEKFDMSVLIFKQHGLIREDKYPDAKVYSEKVVLNLSHFLVVFCFLGIGLSSGLLVFFCEIYVFKLRCSQVALGNQRTE
>LdecIr111FIX
MQLILLNFLFIGSHSSILDTTENAIEQNMKKYAKLVGKRHPNIYCAAIIYVSTFVSTDMVDTFIRYYSSPSYITDNFDIKQYDLIFNNQEHFIFLQGLEEIPEKVDELINSNYSIFKRQLHIVISNAEPEVENTRPYLEFLWKEHIYFYDIVLLLKKRFSDMYGYPLKIVIFEYPPLLRKISGTWKGTDILIMNEILSILNATVEYSQSTIIVQALQKLTNKSSDFCPVSLFQYPSLQNGSTLNHKLDILYSESNKLVVLVPGGKLVPSFFRLFNRYDPLELSSIVSLITVSILYYKLFSKLYSLQKTFSDCLLESWRIAMQGNSERFHQNPKTVSTFLLAFIVFSFIATTVIKMNMIKEFIRPYFIRNINHLTELRDSDLDIYGKIEYVKIIPNEYGLHGQIKIVRQLELDEMIRNGTESAFILKESEAEYFRQSIRTVNRYPLYHIMKESLILGQDVYVFGKNSPYIDVFTSLMNFIKTRPIGKKSEKFNDIEYNQNIDFEQLNSAFLLLLLGCTIASITFVCEFFYYSYYVEKRQYLP
>LdecIr112
MRCLVFILLLKITTGVLHFNHATDVKNELKKYIEKIKNCHVSSSEVCGYLGINKNETRDIADWFISQQNCVAVLSSKIKVSSMFIFMSSIRELPEYVDIILESPNYESGVKVHFIIVVEMRDKTPLSKPLENVWSRNISRFVLVFIDEEYKVISYHHFKQKRAIRLINFGEKCERMFTDRAKNLFGANLNVASTERRPYIYHENGEWKGKDVILVNITARILNATIRHVRVDDAQNPNELVSYLHSNKADIALFRMFKVPYFINTSISYPMDFEYKVIVIPRPGKIPYYQNLLIMSSPSTIILWLLVISSMVLIFYLGLASETKIGLVYSFLIVLLTSLGEPTLYFSKIKGKLKCLLMLWIFCSFVICATFNTNLTNMLITSNIHNKIRTFADLRKSGLQIYINHFWANSPLIPEELGLQKQYVEVENTDLLLYEKNVSGAIFTRRSLAEYYINYYRAEYGDPIYKIIEEPLVPGVTVFSLRKHSPYLRQFNRCMFLFKQYGFEKKLTYKKMKRWSNEMQTLKLHHLHVLFILLLCALGLATIVFIIEIIWQKF   
>TcIr25a
MLKLVAFILYCTNLANGQTTQNINVLFVNEEGNLVAEKAVDVATNYIKKNNKLGVNADPVKVVGNRTDASGLLDSLCSSYNEMIANSMNPHLVLDTTMTGLASETVKSFTAALGLPTISASFGQEGDLRQWRNIDENEKEYLVQISPPADVIPEIIRSLVLSKNVTNAAILFDDSFVMDHKYKSLLQNVATRHVIAPIKEADKIGDQLRQLRKLDIVNFFILGSFENIKRVLDAADSVGFFNRKFSWHAITQDKGELKCNCRNATITLAKPLIDAQYQDRLGLIKTSYQLNAEPEIAAAFYFDLALYSFLAVKEMIADGVWKRNNATNYITCDDFDGKNTPRRAGLNLKKYFSKEVSETPTYGPISIVSNGYSFMEFTMQISAVGVRESSSDKSVPLGSWKAGYDNNLTLVDPQIMKNYTADVVYRVVTVEQKPFIIKDETAPKGYKGYCIDLIQRISEILNFDYEITPVGDQKFGNMDENGKWNGVVRELMEKRADIGLGSMSVMAERENVIDFTVPYYDLVGITILMKLPKTPTSLFKFLTVLENEVWLCILAAYFFTSFLMWVFDRWSPYSYQNNREKYKDDEEKREFNLKECLWFCMTSLTPQGGGEAPKNLSGRLVAATWWLFGFIIIASYTANLAAFLTVSRLDTPIESLDDLSKQYKIQYAPLNGSSTMTYFERMANIEAKFYEIWKDMSLNDSLSEVERAKLAVWDYPVSDKYTKMWQAMKEAGLPNTLDEAVKRVKDSRSSSEGFAYLGDATDIRYLEITSCDLQMVGEEFSRKPYAIAVQQGSPLKDQFNTAILQLLNRRELERLKEKWWSKNPEAKKCDKQEDQSDGISIQNIGGVFIVIFVGIGLACITLAFEYWWYKYRKGGKVVDVQAKHSDVATKINDGFHAKINKLYPRSRF
>TcIr8aNTE
VLKESGQDYVAEWLQQSLKAADLQIEPTILDLDGNDEDRNKICENLKSGIIVDLTWTGNEQAEKVALDVGILYVKIDISISPALLLLDKFLEYRNSTDVTLIFDNPEKVDEALYFWIDTTLLRMVISENLDKTTANRLKAIRPIPNNFAIVATSSNMEELLQTALDENLVTLPERWNLVFLDFQYQQFDKKRLKNMPINLLHMDEEICCRFLQSEKCECPHDFNLQENFLSLATNTLAKILKTLTMENLLRADLNCDDSRYSEATRTRFYELLQQEVDSNDLVFKENFGLHVNINGVIETGDEKVAEYNYKTGVTVLDGKKVEPITPFFRIGITHALPWSYKETDSSGNTYWTGYCVDFTEELSKLMGFGYEFVEPKSGTFGKKRDGVWDGVVGDLATGETDLAITALIMTADREEVIDYVAPYFEQTGITIVMRKPVRKTSLFKFMTVLKLEVWLSIVGALIVTGFMVWFLDKYSPYSARNNKKAYPYPTREFTLKESFWFALTSFTPQGGGEAPKALSGRTLVAAYWLFVVLMLATFTANLAAFLTVERMQTPVQSLEQLAKQSRINYTVVKDSDTHKYFINMKHAEDTLYRMWKELTLNASTDDTQYRVWDYPIREQYGHILLAINDSNPVANASEGFRIVNEHTDADFAFIHDSSEIKYEISKNCNLTEVGEVFAERPYAVAVQQGSHLQDEISKTILNLQKDRFFEQLQAKYWNHSGKGSCPTTDDNEGITLESLGGVFIATLFGLALAMITLVGEVLYYRRKSKIQNSETKKPKTVQTSENWKTDTLMPVSLINKDKQSVTIGTEFKPVNRNRDLSEFGHITLYPRARNRITQTSNE
>TcIr21a
MQRGLIVLKLCLTALALKSLDKRALQKSHEKSQLEKWEDKFLNRDPSFDQTASLVNLISKVALDELSGCSATILYDKFTETSSDLLLEKLFRTFPIPYLHGQITDKYHMKVPKLQTSQDTCTGYILFLKDVMRSKDVVGPQTNNKVVLVSRSSQWRVYEFLASEQSQSFMNLLVIAKSEKIVSSSIARLICLALHLKFGTALAIYAPNGGKSAVYPSVIANVPKLGFRSAESVTSVITQNGANLGIGGLYITDTRLKATDMSHIHSQDCAAFISLASTALPRYRAIMGPFHWTVWLSLTLVYLFAIFPLAFSDKHTLRHLLDKPEEVENMFWYVFGTFTNAFSFFGKDSWSKTDKFATRLLIGFYWIFTIIVTACYTGSIIAFVTLPVFPATVDTPEQLVRGKYTVGTLDKGGWQYWFENSTDPITQKLLTRIDFVPDIESGLKNTTKAFFWPYAFLGSRAQLDYIVRTNFTTINKRSLLHISSECFVPFGVSIIYNKNALYSKIIDQGVLQAVQSGIVDKIKNDVEWETMRSASGKLLAANSYGKSLKALTVDDRALTLDDTQGMFLLLGIGFLLGGASLLSEWMGGCLHLCKGNRNQSATSIQSNYRSHEVPTPREKLDSMQFNSFENHKIEEEIVEERNCIIHRQDDDDIEEHINRLFDFEGVFGEANPDSRTGPEEELSEENGKK
>TcIr40a
MRRDHGGDLVSASFDIVAGFLFEEICICFDKNTNINFLQHLLVRFVSNNIAIKLFNITTVEVQDKYFAFLNYQVTNHLGANTIFFSSHKFYEHVLLEINERDFIRRNLIYIFNWGRRPFSRYFVRNIINVMKVFVITNPRNDTFRIFYNQAVPYKKHHLEMVNWWQHGVGLFNHPTLPAKYNNVFKDFKENVFKIPVIHKPPWHFVQYGNDSIKVTGGRDDRILSLLSKKLNFRYDYFDPPERIQGSSASENGTFKGVLGLIWKRQAEFFIGDVALSHERANYVEFSFITLADSGAFITHAPSKLNEALALLRPFQWQVWPAIGVTFVVVGPVLYAIIALPNAWRPRFRVRSHARLFFDCTWFTTTVLLKQTGKEPSSSHKARFFIIILSISSTYVINDMYSANLTSLLAKPGREKAINNLNQLEKAMATRGYDLYVERHSSSYSLFENGTGIYSRLWQMMNRRQTHFLLESVEEGVQLVRDSTNKAVIAGRETLFFDIQRFGASNFHLSEKLNTAYSAIALQLGCPYIEEINKILMAIFEAGIITKMTENEYEQLGKKKQTTSETEKELIPGVKKENRRVAKVSEDNEKLQPISIKMLQGTFYLLCIGNIFSGFILLAEILVYKHRKTYKHKKRRHRFVYLRKIRHSVASKFGAVVDAVRRVYRRAMHDAFVATLEYLE
>TcIr41a1
MLFNNFCINILVNFIINNYHKNSRCLLIFTDGDFDYKGEIPTVRIKATNGSFNSYLIFNYHGCQSVIIYTSNVTALLIKFETEIRLKMERFNERKFLIVPQNPSEDFDKFFNLKQLYFISDLLLVLPTHNDTIFDLKTHKYVGVIDNNEPVLLDRWFSQNQSFLFGKNLYPNKLQNQLGRPLKMATFTYEPYSIIGNVFEQFFENDFILQGKSVGEHHGSELMSAVQFALKYNMTPVPVINEKDYWGDIFPNWSGNGLLGNLVDDKADVGFSALYTWEFCYHFLELSKPLVRTGITCLVPAPKLSERWLTPLFSYSSYLWFCIILTLVIAIFVLSLVLFCYNHNKTLNLNYPLKRKTTYIHFLESAVTIVLKPVFQQSLTLRELPIEIASKLLMGLVLLLALFLTSSYGSGLATVMTIPTYENAINTVEDFANSGLDWGATQDAWIMSIQNAEEQRYVKIVSKFHPISEEELFQFSKSGKFGFSIERLPFEDYAIGDYIKEDVIDNFHLMKEDLYWEQCVIMLRKNSVLLPALDLFILKIFEAGLISHWQNEAVDLYMNPKVQRAVKFYRQGQEHTVVKLQWSHVKGPFALLLIGLCISFIIFILELTLKKKRNQF
>TcIr41a2
MTNLNVLLQILLKTYFLNTRCIFLFTDSTIDLQVETPIVYFKVSNTLNPSLIFQHHGCQNILIHHENASDIFVQFENLIRLNNERFNERKYIVTGHNSLKILLTKQLEYVSDLLLVVPKQTGHYELITHVYRHQNRSKINEPVLLDVWYSQNHSFRQENDLFPNKLTNQNQRVLKIGTLSYEPYSVIGKDDYSFDGTETSLVYEFVHKYNLTPSFTIMGDDLWGDVYANWTGIGLFGSVLNDEIDIGYAAVYTWEEYYKFMDYTKTLIRSGVTCLVPAPQLAAGWVTPLRSFSLGMWIALVIVLLSNTIVLNLLFYRNQNKRFFIDSLTTAIKLYVQQPLTLTLKRGLLKYFIVTNMIMVLFISSSYSSGLSSVMTVPRYGKSIQTVKDLASSHLNWTGTTDAWIFSLRQVEEEDYENIKNRFVVKTQNDLVTASKQYNFGFSVERLPYGHYAVGPYIQRDVICNYRIMQEDLYWGQCTFLLRKNSVLLPLLDKLILRVFEAGLEAYWENQVVYQFMDMSVQRGIMFYTRHIIEHDTIKLTWEHVEGAFAVLVLGYAASIFTFVIELILDKVRSN
>TcIr41a3
MTNLNVLLQILLKTYFFNSRCIFLFTDTAIDLQVETPIVRLKVNNTLNPHLIFQHHGCQDILIHHENASDIFVQFENLIRLHSERFNARRYIVTGQNSLQILLTKELEYVSDLLLVVPNDGEYFEMITHTYGHKINEPVLLDIWYSHNYTFERGNDMFPNKLSNQNGRTFKIGTFTYEPYSITGTDDYSFHGTETSLVYEFVRKYNLTPSFTVIGDELWGDIYDNWTGIGLLGSVLDDSVDIGYAAVYTWEDYYKFMDYTKPLTRTGITCIVPAPQLAAGWFTPLRSFSLEMWIALLVVLLSDAVVLSLIFYGDHNKRFVTDSIMTLIKLYLLQSLTIPLKGKLLKYFIAMNMIMVLLISSSYSSGLSSVMTVPRYDKAIRTIKDLASSGLPWGATSDAWLISLRQVNEEDYKIIKNRFVVKKEDDLTASSRLHNFGFSLERLPYGHYAVGPYIKPDVIANYRIMQEDIYWEQCIFVIRKNSVLLSLLDNLILRVFEAGLEAYWENEVVSQFMDMSVQRGIKFYTHHTNEHDIVKLKWVHVEGAFAVLVLGYITSVLAFLIEFLRDNTTNKKRVYVE
>TcIr68a
MIKNLLPYKCVVLISDDIYGGTFTKSWYRRFGPFITFVVIRVDEYEDLLSPFEETQACLDTAKNEGCQMYLILLSNALQVSRLLRFGDKYRVINTRAKFVLLYDNRLFDKPLFYLWKRIINVIFIRRYSGQKSDTKKNMPWYEITTVPFPTQITSILIPRRLDIWTKSKFRKGIDLFRDKTSDLRNQTLKVAAFSHIPGTTKSLQEKTARTVIGNFSGTEVEILQTVSAAMNFHCELYEPVNVDVDLWGGKQSSGKYTGLVGEMVSTNADIALGDLYYTPYILDLMDLSIPYNTECLTFLTPESLTDNSWKTLILPFKYFRPAMWAAVLVCLLICGAVFHALARFHETISQNKSQVLEIHTKRKKIIILSICPEIEKLDSNLKYTKMREQYKPPRFEGQSIGLYQFSEPFNSVLYTYSMLLLVSLPKLPTGWSLRMLTGWYWLYCLLLVVAYRASMTAILARPTPRVTIDTLQELVNSRLKCGGWGEINRQFFKSSLDPITKLIGENFELVNDSNEAVDRVAQGVFAFYENSYYLKEALVKRQLRFQIARTTQNQSEREMRDIAREDRNLHIMTDCVIKMPISIGLQKNSPIKPRVDKYIRRVLEAGLIKKWLQDVMASILNAEVQSTQEEMKAIMNMKKFFGAIVALFIGYFISVVVLIVENVYFHFFVKRNPHYNKYTRSIHHVKKAE
>TcIr75s
MINDLIEHFNKTQIILAYLCDKNGTNLLLIRNNNNTNFRRLSVNVLSPNSRDMPYPTPPAFLTYVLDAGCSNTKQLLLLVPASEQKQFATPFKWIVYYNNPVELSFFIDEYFTKTNILVDSDVTLATINPTSGTFDLNKIYKRKINGSIIIENIGIWGRGLGVTDTGYEKITYKRRRNLTKTVLKSCIVITNNDSLNHLTDKRDIHIDSIAKVNYVLVQHLSDTINASLEYSVRGTWGYKDNKSQWSGMIGELTRNEADIGGTALFLTSDRIRVIDYIAMTTPTRSKFIFRQPKLSYVANVFTLPFDASVWASVCGLLVIIAGLLYVVVRWEWKKKDYVQVNESNITEIHNSWLDVVFITFGALCQQGSSSVPFSIPGRITLIFLLVSLMFLYTSYSANIVALLQSSSSSIQTLQDILNSRLDVGVDNTVFNHFYFPNATEPIRRAIYQQKVAPPGQKPKFYPIEEGIRKMRQGLFAFHVETGPGYKFVSEIFREDEKCGLQEIQYLQVPDPWLAIQKNSSYKKMLKVGLRLLQENGIQEREVGLIYTKKPQCLARGSSFISVGLVDCYPAAVVLAGGIGAALAVLILEIYVHQRFVGFLLQ
>TcIr64a1NTE
ILSKTETYIIKSCLSNAIVDFAILANVAFSLRISCYKLFMHIKLIANVFYNQLDQVLNRNHYHLAVIIDSGCIDYADFAIQDKKYFYETYHWLVPTTPQNLNNSLNFLQKSPLNINSDVNVAILNGEGTKWSILDVYNPASSHHGQFTVTKLGLCDETNGYQAKIAGNKYWSRKNMTGVQFKSAVVVPDPSIKLNDYLTSDKNRQLHSMHRFQSVTVNYCREMYNFSLEIQRTNSWGYLTPNGHFDGLVGLLERRLVDFGSSPLIYKLDRMPVIDYSYGNWVLRSTFIYRRPKIIEASYKIFLRPLSRTVWICIVLMMVLLMLFLKVVFSREKRLLQKRNLVDSSWSFLFLFTLGAFCQQGATCHPQLLSSRTLSIFVFLFCILTYQFYSASIVSYLLIDPPRKINNLKDLSDSNLRAGIEDILIDRNYFVQTTDPVAIELFNKKIKFSNNNSGFYEPWDGLDLVKQGGFAFHVETSTAYPIIEETFTNEEICELEEVQMYRTQPMHTNLQKNSPFREMMNYCMLHLVENGLMYRLRKYWDARKPMCIESAKKFTFNVGLKEFSSGLIVLSYGILISLGLLLREVIVHKKVYIKDLFRKKNAKNAVQPFTN
>TcIr64a2
MSPPLPFMILLSVLTQTHALLDINLIENYFTEKSIKSATVFGCFRKTEQLNLVKIFSRGSSPISVLNLNQAGVYQSIKSNHQQIGVVLDGDCPESESFLITCGQLKLFDVKHHWLILSKSIQFLEKIKNAVVNINADIHVAVQSGTNWTIFDVYNPASEHGGSLKYTRVGFYSRGRGYNAQTNEAKYWRRKDMTGVTFKTMVVLLVPFEGPLEDYLHNDDNRNINTFNRFQNKLLRFCRDYYNYSMIVELGSSWGYPFPNGSFDGMVGAMEKKLIDFGSSPIFVREDRARVIDYGRNTWSWKAGFLFRSPKSRTSIEIFLKPLSTSIWLITGVLATASIVILKMVTTFERNRYHSTSETSWSLSFLFTLGALCQQGSPWVPKMACGRITAISIFLLSLIIYQFYSASIVSHLLMKPTNKIRNLKDLTDSSLKVGCEDIIYNKDLFAHTTDKVLKDLYAKKIYGKGNTSHFFPPEKGLDLVRQGGYAFHIEVARAYPIIETTFPDNAICELREVKLFKNTDLYNTMQKGTPFRDMLESCFQRLAEQGILDREKKHWHPRKPECIQSSQAFVTFHVGLDEFYPALLVLLIGIVISLTVLVVEKQIHIAREKMEREKGVVFPFTE
>TcIr64a3
MERLFFLSVLAVIIYTTNCTDNHDIITSYIKEKSVKYATVFGCFTKKEKINLVKIISHICPISVFDINRLNIENRMESRHFHTGIILDGDCPSAEKFLINCGRSYLFDVKHHWLIVASSEKIREKFNNVILNINADINVIIPEKPSNWSIIDVYNPASQHGGVLNFTRVGFYNKHDGYKIKYTGVKYWNRKNLTGVTFKSMVVLPVPFEGTLQHYLDSDDNRDVNTFNRFHSRLISFCRDYYNFSLDIEVSKSWGYTNEDGTFDGMVGALERKIIDFGSSPLFLREDRARVIDYGRNTWILSAAFIFRNPKVRTSLEIFLRPLPSSVWLITGLLAIVSIIILKLATSFERRRYVYDVETSWSISVIFTLGAFCQQGSPSTPKMACGRIATFFIFLLSVLIYQFYSASLVSHLLNKPLTKIKNVRDLLLSPLKAGCEDILYDRDYFLHTTDKVAKELYAKKILGKSNSSNFHTPEAGLKLVAEGGYAFHVETATAYPIIESTFQDQAVCELREVPLFRTQPMHANFQKKSPFRDMFDTCFQRLAEHGLLVRERKHWHPRKPECIQSSKSIRFNVGLDDFYPALVILLVGIVASLLILVIEKEFRILTENPAPPPILVLEAEDAPYPYVD
>TcIr75q1
MSRNLLYYLLLSNLYLSKLQNLAEVKLIANYVKKQEYPQHVTLFTCWNKRTILTVYKQLAEKKIVLNVLTNHWKINQTKLSQHTFLVGDTLCPQFNSLLSHAKLLQAPNKWLVFDQNSTVNTNDLLLDSNFAVASQISNGRFHLKLCYKRAPNETIKFNEIGVFSNGFEYYNHFIPTRNRSDLSGVNITVSYVVTKPDYPFDVEDYRFRHLEAFSKLSYAMVYPMLEMLNCTKKFIQRSSWGYKGANETQFVGGMFGDIQNGTAEIGGTVSFYTVDRMSVVDYLSVTTPSDLKFILRAPPLSYVNNLFTLPFDTKVWYCLYFIVGVTVLILYVIVRCESTYENALERRNNIDNIKPKFFDVVMLQIEAITQQGSENEPKTMSGRIAVFIVFLVLMFLYTSYSANIVVLLQSTSANINTLQDLLNSKITLGVEDVVYSHHYFETQTEFTRKSIYEKKVAPKNQKSNFMTTEMGIEKMKDEFFAFHVETTAGYKQIMDTFQEHEKCGLIEIDYLNVLYPSITIRKNSPYKEIVKVNFRKIYESGIRHRQLNRIYYKKPHCVGKGGSFKSVGIVDIYFSVEIFAIGCFMALWLLLLEVLFKKKIKFLVQTTLSRDNL
>TcIr75q2
MKILIVFICLLINETTQNNFTDNLIVNTFNFIKILNVPVKISAHICWTRANTIHFIKSISDKYNTNLIKNVSPKYANPEHQLFIIDLKCNDSLSVLQQAEKFKLFKSPFKWLLLGNSESLPNLYFGTDSQIFVTEPRSQLDDIKTIYKYSPMVPRFVQHSFDRFYTNTKRTNLMGTTIKISYVITNLDSLNHLWDYRLQELKKKLYHFLICRNSHIDAINKLNYILVHNLMDFLNASRQFTMQPTWGYKNSTTGLYSGMAGDLQKGLADLGGTPLFFTPDRIDIIDYIAATTPTYMKFIFRAPPLSYVTNVFTLPFDSAVWHYCFVMVAVVVVCIYVIVVWEWKETKFEEKDTHSHIDTLRPNIFDVVMFEIGAITQQGTNAEPKSNSGRIITIFSFLTLMFLYTSYSANIVALLQSTSDSIKNLEDLLNSRIKLGVEDIVYAHYYFENAQEPVRKAIYQQKVAPKGQKPNFMTAEEGIRKVQQGFFAFHVELSTGYKIIGEVFQEGEKCGLKEIEYVNLIEPWLATQKKSPYKEVMKIGMRKMHETGVQNREIRKIYTRKPQCHSGGSNFGSVGLIDCYSAFLTFGVGIAFAFLLFVMELIVRRYFIRREKERLKTPN
>TcIr76b
MGLFEIALAALCLNATCPGEEEPPEFPEVQYLAPDSNDRKTLFAQLTEQLKNENLIITTLKNDRLSGTEKRNNTILGKGIAFDLLNILQDKFQFNYTLIEPKANVWGAEKFGVLDLLKDKKANLSAAFLPVLTQYSNHISYSPSLDTGEWVVLMKRPKESATGSGLLAPFNLPVWLLILLSLVVVGPVIYFIIYLQAKLCKDDNNKVFPLPACIWFVYGALLKQGTTLNPMTDSSRLLFATWWIFITILTAFYTANLTAFLTLSKFTLPITEPKDIGEKRYKWVTTKGNALEDTVTVNESLTELGKILGQPQRYLYVSDSDILRNYVHKRNWMFIREKPIVEYVMYDDYKEKTRNQIEEAKRCTYVITKFSVVSFSRAFAYSKDFKYKPLFDSTIQYLVESGIIKFKLREELPDTEICPHNLGNKERQLRNSDLLMTYEIVGGGFIISAIVFIIEVIIRRQKKPKTKSLPLQNPNKHTFEINLNNNYEKFGHFPYSSKFVTPPPPYHTLFNPPHKSDNMKKRNFNGREYWVYDSISGETKMIPMRTPSALLFQYTN
>TcIr93a
MLLELVLSSAFVCVIRGDSFPSLLTTNATLAVIIDREFLSNEYEVIKHAIESYLVFAKREILKHGGVNVQYYSWTTINIKKDVTAIFSIASCPDTWRLFRQARDANLLHMAISESDCPRLPPDEAITVPLITRGEELPQLLLDLRTRQTYNWNSAFILYDDTLSRDQVTRVVKSITAQYSNLRVNAAAISFVKLETRLPMDEIRRQVKEILSSVSIKTVGGNFLAIIGYELVELLMEYAKMFGLVNTRTQWLYIISNTHFRHKDINRFRQLLSEGDNIAFLYNNTVNNDTCTGGIQCHCEEILSGFTRALDEAILFEWETSSQVSDEEWEAIRPSKLDRRNSLLQGIKTFLLQRGQCDNCTSWLMKTGDTWGREYQQNGTDSGGLISVGNWRPSDGPSMSDELFPHIVHGFRKRNLPIVTFHNPPWQIIRSNESGAVSEYAGVIFELIKELSKNLNFTYTVELAKIGQEFSANLTKNEAQVVTNFIPDSILDMIRNKSVAFGACAFTVTEESKRLINFTSPISTQTYTFLVSRPRELSRALLFMSPFTGDTWLCLSASIVSMGPILYYIHKYSPVYEYKGLSKRGLSSVQNCIWYMYGALLQQGGMHLPQADSARIIVGAWWLVVLVLATTYCGNLVAFLTFPKIDIPITTIDELLAHSGTVTWSMPKGSYLERTLKYTTEPRFRYLFDKKVEVGNFKNMIEDIENGKHVHIDWKIKLQYIMKQQYLDSDRCDLALGLDEFLNEQLAMVVSQDTPYLEIINDEIKKLHQVGLIQKWLTDYLPKKDRCWKNNRHIVEVNNHTVNMDDMQGSFFVLFLGFLLSFFITIGEKLWHKYVTKKKMKIIQPFTT
>TcIr100g
MICFAFEINKIKQYFVFSFETPLNRPSLKSIINYNVHRHAPNYLNIEQFFVLSTTGKIATQLRYLKNRWVFINRQLCFNMVYVFCVVILVLCQTHCLYFLNITLNQSSTCAISSEKFWLILRKHFTLVSFMTITILHNEENISEVNQITEEFLSLLFGNYYHTNLYQTVKIQEKFARTNNKTGAWYENVALDQKLDPPIDQNWQRVKLRTSDSFEGFIIIVWDPQTLDQFLNQNFSLVVPRARATYFLLFVFSIYENCKLVNHILKRFWSEFSVLNIIAQTPYCCNKVYIHRPFVKTTNSWGVTQSYTLTEVTQNLALITNPLLDLNQFPLRIALFEKNPTAIRKLPKALQNNPIYRNLSRSKGFAGSDGFLLSAMVEYLNFDPLIDETLEPMNFGHVLPNGTVCGVLAEVVHKRTDYAGNCRLMTYFGTDGYEFTAPYSSEKIAMVVPKAGKVPRWRSLFNCFNALSWSLIFSIAIVSTVFWCFLRRSQHLKRASWEMFAHFVGIPCRVVPSRGQFMFLTACMMFNIIILGIIQGSFFTDFTTTSYYPDLNTLEQVLDSNLPIMAFAWRLLRTNSSPILQKLEQRSIPYEDNVYELVALYRNVAALDRRLDLELEIKTKYSGRDGVSPLHIVDESLVTFLTTSLVPKGSPFLVVFNHVIRSMFEAGLTAKWYDDVVTSLIIEHKHKTPSFGVKYRPFTLQDVQAAFYVIAFGYSCSVFVFWCEIIVKFSGKIKHFHYYFVLI
>TcIr100n
MNKSSQSKSHRFLLNCNYGVVSTNTISTPAMVKYTLSTLLIIWQVLEVDFLQVPPNVFKDCLIYDDTFWIVYQTHFLLTDYLTLHILETEDHKFELRQFTQNILKRVNKYGYFLSVRITKSSLNKRNKSYHFPSTAYAPSQNLAKLSDDQEFYKAKRLSTDSKHGFALIVWDLTTLHLFLDQDYRTIVPEGRGTYAIQVVSKQCDVKNEIAFTLQRLWTEYQVINVVAQTPCSCDKTHIFIYHPFVKREGFWGLATSHTLDQIKGDSRLISNTLSDFNGFPLRISIFPRTPTAMQTLPKLLHYNPIYRNLTWSKGFAGLDGLVLATLAEYFNFEVVLVGSLLEDDFGKVLPNGTTVGSLADITERRAVYNANERLVAYFNLDQIDFTVPYTREDICLVVPKAAKIPKWKILFQSLDPQSWCFTLFAYVSCFMFWYNIGPSRSLPKVSWQMFSFFLGIPTKSFARKLDQVLFLIPCMIFSVVMLGVVQGSFFTKLTLFSFYQDVNTLEEMADLELPIGAFIWNLIRDDSDVIRRLKSKSVKPPDNIFDMIAAHRNIATIETRARAQLLIGSKYVDDDGFPLLHIVNECLTTFLNANIVPKGSALLTVFNAVLGKLFESGLTRKWNNDVVDSLIAEKMISVNRKRVRTKSFSLYDAQGAFFVILVGYACSVFVFLCEIVLKR
>TcIr100f
MQVWGLIILPSCCGYLDLAKSNDRSDNCFNEDDFWVIFSTHFLLATSLTFITVQTNSKQYDLRLLAQAIIQSMDKDQVMTTRHVILHNYAENINFNVVFKTGTKKNARDFVTDLLAKTKKLASDSREGFVIITWNVNVLQKFLAQHISEINPRTRATYLFILISSSDSLRKIKHCLHFLWHKYDILNIVVHVLGCGTTTTLIYRPFCKTKNSWGEITAHQIEEIVQQPLLLTNSLQDLNQYPLQVSLFARDPTALTQLPKLLQNNPIYKNLASFYGLDGSMLSTMAKILNFEVVIVENHDRLPFGRVWPNGTASGTLGDVVNRRVALSSNSRILADYNTQEIEFTVAYNGDSICVAVPKSLKVPKWRVLFECFDAASWLLTLSVFIVCLCFWYCVALKNFARILWDVYSFLMGIPTRIVPSRQYFFLSSCMVFNVIILQLLQGWLFTAFTKTVFYPDLDTLEVLEKTNLPVATNMWFLFKDNSEVIQKLSSRGIGKTPNSLDLVAYSRNICVLDKRQDLELYSQAKFVGPDGLSLLHIVNQCLTSVLLVNIVPKGSPFLPVFNDIMSRLFESGFTKKWYSDVVTSRVTEKMVSLGRKERNFSFKIKDLQAAFYVMMAGCVFSLFVFVGELVTHCFCNE
>TcIr100ePSE
MTFLLLTISTFLVGTLFGNTLNHCCFYSDDFWRVTKNHFLLVNSLTIQVLQTEEHQYDLNQYTVTLLKRLNSLNLLVALRMQEKFLSGRNFPKHSVTNHTFSTTKPKFDPIGGEELTQLKRLSSDSSKGYFIVIWDVESLHNFLDEDFQVVVPEARAXYMIHFAFTYSTEACKIVKLQVSSVLTRLWIDNNVFNIIAQTSCLCDLEVYVHRPFVKRGGFWGLTNSYQMSEIVENPRIIANPLINFNQFPLKIGIFPRPPTVIETLPKLLTDSPIYKNLSFSKGFAGVDGLVLGTLAECLNFDTTVITSKPNSYGYIYKNGTATGAIADVIDRRMVFSANSRFLLIYNTDQLEFTVPYTAEKMCLAVPKALKVYKWSSMFRCFNKLTWVSIICSFGICTIFWYLLKWQKLVTALATIAQFLLGVPANVRPNVPQMLFLNSCMGFNIVIMGIIQGFLFQSFTTTSFYPDINTIEEMVDSELPLRSSIFYFLRIDNSSLIHKLKSRTMAAPPNVYDLVAFHRNIATTDIKSHVDFMVRSRYLDEDGWPLIHTVDECFETFLIANIVPKGSAFLTVFNNVITKLLEGGLTQKWYEDVINSLILENWINLNRNKSKTHAFSLYDLQVAFYVIIMGCAVAILVFVAEIVHKRRN
>TcIr100j
MPLHVFTLIVVLTLVQVVICLLEVSHYDNEKFVNVYQHFTLVRYLTLTFLNDGVHRIDLNNLVVDLMSRLNFSMMIKEKRLGKNSTTFQESDPFQGHIMVVYDVKVLLAFLEESTEVVPKARGSFAILFTSLKCPTHYETNHALKQLWTNHGTANLIAFCDNIYVYHPFSKNDSTWGATLDYSPATETPNLFRNFNGYLLRVSLFKRPPTALKQVPSYISNNPIYRDLKPGDFAGLDGTLLRFLSNYLNFTVVIDESHPTHGRVLKNGTITGSLSDVVSHRVDFSANDWFLIDYQTPEIEPTVPFSYDQVCPVVSKALKVPQWKAFFFIFDLTSWVLIFFMWLCCVFVWHVLNPFRDLSTIIWEICSVLFGNPVNVVPLSNQHMFLGSCMVLNIIIMGIIQGSVFTDFTTTTFHKDINTLEELDEAGLKIASSAWYLDFDTTDLIKRLKTKQIRNYIGSYKDTAFKRGMAVLGRKQDVEHMVKVEFVAEDGSPLLHVTSECLQTFLLVSLFPKGSPFLPTFNNVITRLFEAGLTVKWYQDVTSTGTMLQQMKNFANRRPTGLFSLNDAKLAFYALFVGYIASFVTFLTEILTSK
>TcIr100l
MPRKLFLWIFFLLVSCYGNLSETHLQFLKRYFVSANSVAISMLQTHHQEVKIRDLAEVISRKLNSIGTPVVVHENHKSGSLNIIMIVWSLKILRQFLDSLVVPEEKGTYYIIILEQDCATVHSDFAQILEQFWCEHNVLNVVVQNPCSGGTFYLFLPFEHRDNFWGSCKSWDFNEQMPNKLRNLNQFPLKISLFLYNPTLIAKLPKGLKTNPRYHNLSASKGYGGLDGFLLRELVDYFNFDPVIVENLEEYGRVLPNGTAFGSLGDVVNQRVHFSINSRFLMDYGTKEIEYTFPYISDEICMLVPKSLKVPTWKTLLKCFNTLSWVLIFVSCLCSTFAWYFVGPSKNLHKLIWQIYCFIVGIPQKIEPSFSQFVFLLSCFFFNVTIFGIIQGSYFTEFATTSFYPDIDTLEELYESNLPVATHFWFLLDGDTSDLMTKLKTHKIEATGDCLEQTARQRNIATLGRKSESDLIIRTKYTSRDGTPLVHIVEECHTSLYLCGIVPKGSHFLAPFNQIITRLFEGGFTTKWYRDVFDGIISEEKPQLDETVSFNSLNMNDLQTAFHILTIGHLFSIMVLIGEVVIKGKHNKKLLT
>TcIr100k
MMCLSLPKIQTCPIKINHLKEHFKQVKSARIMILQNEIIVTDWLIMELIKDNKITVTVQKAIRNFEPFNTSNLTRFEALEFNDTIPTLQTDSTCGHLIIVKNEERLYQYLKSDPGFLILNPRHFYAIVAMELFKTNVLREFWSLQVSNILLLDCDTSYTVLPFNGTTIRINAYTQRKLLRNFHNYFLQVSMQPKPPTAIVKFPKPLRENPIYKDLVPFKDYAGLDGCLLKVLTQRLNMKYVIVGNGQKYGTVLKNGTTTGTLAWIASNKVQISTNGRFLMTYGTNKLEFTVPYSSDQVCAVVPKALKIPKIIMLAKSLTPSSWFMIFLIYVICVLIYTLMGSTGSTWTLYAIFHGFPVKIVPTSRQSFFLTSCMLFSIIIMTIIEGSFFKTFTTTTYYKDINTLEELDESELPIAETFFSFTNDKSRIMTSLKRKKLVINRDDILEQVARKRNIAKLERKRDIKVRLKTEFLDEEGESRLHVVEECFTTFYIGFIVPKNSIFLPTFNNVIRRIFESGLTQKWYGDVEFSIFLEKIFKLENNIKHHSFSFDNIVSALCVLFIGLSLALLVFFWEVTKKSKLP
>TcIr100a
MKPNFQLLLLLLNNTINNCLEELDQISDKSVRLVLLQTVNDVTLSDHLDVITNRIGGTNSLQIEKKNLNDSGTTPDFGTTTTHVIVTRDASTLDLFLDTRPEIVVPLARHSYKIFFTWTSGTTAILRRFWADFGVLDVCFCGGGGTTCGGTNQRDLHRLPLKIAMFVRFPTVMTVVPELLRANPIYKSSGLVGLDGCLLSTLAGFLNFDFTTVGDMGHEDFGWVLPNGTVTGSLGQVAGNRAQIGTNGRFITNYGTTDIEFTVPYDSDKICVLVPKSQKVPQWLMVFTCFNAIAWACIYGTLVVCTIVWYRARGECRVFWEMFSVIHGIPVKIVPTVGQSIFLFFCMVFNVIILSLVQGSFFKSFTTPTYFREIDTLEELDRSGLPIASNFYSFDGVGSKTIANLKRRKVPSVPHIMDAVAYKRNVAKLERKRDIEAFIKTHYLDKDGTPLLHIVNECLTSYFISYIVPKGSALLAIFDHVILRIVESGLTLKWYQDVEYTEMLVKLQHLNQKKNLWEPFSLYSLQGAFFLWVLGTLLSVLGFLGEVLVVLVKKTAK
>TcIr100b
MNQSFCKIFFLQMMNITNITKCLQDISETISSGSIRLLVLQTEEYPKYELADVTEIVINNIHKLNTETTFFIANRSLTKLNFGSLIGVHMIISWNTPILNNFLNIHRKVVARNVYKIFLLTSNQPSNESGILHNQISCSKSLLTTTNTDRFPLKVTMFVKFPTAILEMPKLLRQNPIYKSHRTIGGLDGFLLKTMADYLNFDVDIIDDFNPIIYGEVLPNGTITGSLATIANNEAHISTNGRFLVDYGTDKVEFTIPYETDRICAIVPKSMRVPQWLIFVHCFDTSIWLALGTVYLVCCTFWYYIGPSRHHQVFWQIFTIFVGIPANITPTHKQLFFLFGCIVLNIIILSVVQSSLIKAITTPTFYKEINTLDDLDKAGFPIATKFYTFDNASITHRNLRKKQVGPIANILDIVAYQRNMAKIERERDLSFFIRCNYLDEDGTPLLHILKECFTTYFISYIVPKGSALLHIFNKVILRLVEGGLTIKWYNDVQFSVILEKTYASDGNKSLWRPYTLYDIQTAFFLWLLGSIIAILTFVGEICRKKLANYFKQRLLKLNCM                                                                                                  
>TcIr100c
MRILEVIVCFHFCKSLTMGDHKIFKVYSRYFAQNAKISVTQLSKNLDTDNSLMTELIRDIYFHRRDVTIKVRNYALNKITKTSRNYVSIYRHKQRLQSPYYYDDHIIIVREGNILERFLNDMPLDIIPNNRANYVFYVMTDHFLARIKAQMTLLWTKFQVANMIFVTSCNYVHIYRPFRPFQSLSLSAFLHRNFTNNPIMKLNGHVLKISMFARNPTAVKLNANKSSAAFSGVDGNVLAQLSQGMDFVADISSEFPFYGQTLRNGSVTGTLGAVAKGVVDLAMNGRFIVGQEYDSVEFTVAYSNDKICVVAPKSGRIPHWAEIFHSFRLRVWLLIVLVIIMSLLIWCAFERSWGKVWIEMCSIFINVPVKLSLNWERKIYLTFLLQFLVIINGIFQGNLIKTFSAVSYYPDINTLEELDKSGLKILTSLGVFNNNESELFKHLQGKVVDRNQSAIERVAYCKDIVALERKNDANLFKSVYVSSDGTSLIHLVQECPISYHLGFIVTEGSPYLPRVNQLVRRMFECGLTKKWYSDMSQKIIIKMRFGQKVKKNRKVKAFSLYDMQLVFLTLILGLMCSIVVFVGERGLYCYRKYLIVYEIVQ
>TcIr100d
MKHNLFKFVTFLAFLKAKSLLIKKEETKHFTPNFVAFYSKYFTEIKSADLILVTNGTPNPHLDTFCNKFIEKILASNTARRVRTKNLNNCDVKPDPEFENYLNETFVLDYNFTLDANPQIIREKHKNLQTHPGLNNGCVIISESFTHLVTFFNGSYNMCAEKRVLYSIFVLKDQFGQDFVRQLLVKLWTKFQVLNAVLYFSENLYIYKPFRKTLRSWGVINVYKIRKERIFLNALKNLEGYPLRVKALFRFPTALTGIPENMKNDPIHTKLYKYSGFSGVDGNVLGEMAKQMNFSVMLINKKQRNFGKTVTKGWLTGSLGYVVYDLVDLVANGMFVTDHENVNFEYTCVYFHDKISVVAPKAARIPQWLAIFKCFQWQTWISFIFTCGVSLLFCFLVVTKRRVKNTLVDTFLLLVFDSDKIHKVKDKNLFLASCLLFNSIVIFTLQGNLVTYFSTKSYYSDINSLKELDKSGLGISTSLPVFHNYGNSTLIKNLHGKVTNKYRVSMKQAAFGKNVVALERGKDAKLLTLLYVDAEGNPLLHISREAVISYYLSFMVPQGSPYLPQFNFLIMGFFESGLVEKWYNDIAASITTSFKFRYTGDERVLKPFSLHDVQSAFIILGIGLSVAILFFVYEITATKLRNGYILLCCIQNSV
>TcIr101
MTPTIIVLLLVITPTFLHIPPSSFEEKQITQSLTQCIYNAVKLFLEKGETIFYFLPLSESVTLLDQVLLPQLTHEFFWSLVVKNVTLDEPKIAQKPTFYIIHMQNQREFSETINILRSSQNWNPFAKFLVITGSTLTKPRQVASDVINKLWKYHIVNGVVLLPDHLNPTVFNAFSWFPYHGGNCGTTNQIELIDSCSNGSSTKVVNWYPPKIPIKFNQCTIKVRMIQWPPFVINIPNGSWSGTYTHLRGIDISLLDLVAEFANVRMFYYEDQVPHNWGDVYDNGTITGNLKHLYHELDDITVGAWAKTMRRSPFFDDVQYYHEELVFCVPFETVNSSLGEIMGLGTLGLTLLLYLMVTTMSWLVSGQDHAHYQKFDTCAIATYQILLGLSIRQQPTSTKVRFFIAMLIICSFFMGLAYQTFLVSALAKGSTRQEIGTTEELLNRGLDIYGVKTLIRYFVSDGSGSTTSRTNAAVLKKFKFCSNVVKCLDLVAYNRNVAVIAPKSFTSLIINSYKTSSDPLIYCFDESVVTYPITIMMKKGLQFYQRIGTLIGRILSSGFIQKWKNDIRRTRFEKFTFVDPEVKKSSDELDFNSLKLIFYIWGVGCLISLLAFVCEVIYCKWFEEINLALKKFKPNNILN
>TcIr102
MPQTITILLLLITPTLLHIPPLPLQDQLVRKSLTQCVYNAVERFFEKGKTIFYSLPLSEVPTVTVLDQVLLPQLTHNSFWPLVVKNVSQDAPKINQKPKFYIIQMRNEAEFSETINILRGSQNWNPFAKFLVITDGILTKPRKVAIDVITKLWKYHIVNGVVLLPDHLNPTVFNAYSWFPYHGGTCGTNNQIKLIDSCNNGSSTKVVNWYPPKIPNKFNHCTINVRMIQWPPYIINIPNGSWSGTQTSTRGIEISILDLVAQFANIRMFYHQDQVPLNWGDVYDNGTITGNLKYLYQERDDIAIGAYGKTMKRALFFDDVPYHHEGLVFCVPFKTHNSKLQSVGEIMGLGALVLTLFLYLVVTTMSWLVSGQDHTHYQKFDTCALDTYRILLGLPIYQQPRSTKVRFFIALLITYSFYIVTAYQTLLASALANVSTKQAISTIEDILDHGLDIHGIKTTVRYFDNDNSGSTTSRTNAAILQKWRNCPNMRQCLDLVAFKRNVAVCAPKLFTEFIINSYVTSNNDPLIYCFEKPAVTYPITVMMRKGLPFYERIHTLIVRIFSSGFIRKWEQDILRMRFENVTSVVVEEKTTSDELDFNSLKLIFYIWGVGCFVACVVFVCEVVYCNWVEEIQFCIKKLRKNKI                                                             
>TcIr103
MSPTSTVFLFFITPTFLHIPPFSFEEKQITQSLTQCIYNAVELFLEKGETIFYFLPLSESVTLLDQVLLPQLTHEFFWSLVVKNVTLDEPKIAQKPTFYIIHMQNQREFSETINILRSSQNWNPFAKFLVIIGSTLTKPRQVASDVITKLWKYHIVNGVVLLPDHLNPTVFNAYSWFPYHGGTCGTTNQITLIDSCSNGSSTKVVNWYPPKIPNKFNHCTIKVRMIQWPPFIINIPNNSWSGTQTSTRGIEISILDLVAEFANLRMFYQHDQVPENWGDVYDNGTITGNLNYLYHEINDMAIGHYAKTIKRIRFFDDVSYYHNQDLVFCVPYKLINSKLTSLSEIMGLGPLVLTMILYLVGTTMSWLVSGQDHTHYQKFDTCAIATYQILLGLPIYQQPRSTKVRFFIGLLITYSFYMVTAYQTLLTSALASASTRQEISTIDDILAHGLDIYGISSRYFTTDGSDSTMGRTNAAILKKWKRCPNMRKCLDFVAFERNVAFCAPQSYTKFILNNYQTSNGPLIYCFEKPVVSYPTTLLMRKGLQFYQRISNIILRLFNSGIIGKWEREVFRTRFENFTFVSVEVEKTNHELDFNSLKVIFWIWGIGCLVASFVFLCEVVKTTMERNKGFY                                                      
>TcIr104
MRPNITLSLFLLHLSDKSKNFNHLVEKFTEFGNTVIVDIDQNFANPIETIFTNPDLVFVTINKPNLQHTLKNPNQVFVLGVTSLEELQKKITKLKLLQFWNSRAKFLIVTLETLPLEEVFQKLWSFNIYKIVVYVEEKTYLWYPYHGSLTIGTPFGGGAFTGTPPRAFTPNPLKVQVVVFVPYVLDPSHGSDISIIQHLGEILQTGVVITHSETPYDFGTSYPNNTVTGMVSEVYHQRVDLALGGFILQPDRFALLDSSYPYSNEVYSWCVPQAGRSISWRQVVVALRPQTWVLIVLVFLQVTVICHRIEKKGVQVWVFTNFAILLGISVKNRSKSYFVLFWTLICLTLTIIYQTEFISLMQRGVKDSQVDSMDGLWASKLEIQIKHSTYSLFGESKALRRFLKRYTKCLNPVECINKVAFGRNSAFFASRSFIDFVKNRLFDHKNQPLIHCFNGGINFSPIFLAMRRDFILRDFIDGVLGRFVEAGLVDFWKKQTFLERKFIKGGDEFKSLDLKFFEAPLFCWVVGVGVSGVVFVMEVLIQKICAMWFS
>TcIr105
MLLLILLLTETSPHPNPSLSKCLHSITTKFSTQFSTLWLSHNQTDLFDSNFVKSVSQNRPIAISSDFNPNLDQNFRQKIANYLIEAPDHLQLESTIQNLKYLHSWNSKARFIIGVDNETETNLAKMVEILWYEGIYNFILVIPSCHNPLVVNLYSWYPYKKCQNGYDKLQLIDTCQFGFMTRGTNLFPAKIPKTLRFCKLGVGAVVWPPYVMSPKKRVANTDRYVITDGLEVRLIQTISNQLKMNVSYTISEKPLNWGHLSVNGTGTGLMALLRQKKIDVGIASLTPTFERLKFFETSQSYYFESFRWCVPHAHAQPTWRKILDAVSADLWGAFLVSFAAFSWLLWNLSRGRAETTYRSFANCLVNFYAMALGISVPSYPKSHFLRCITCFWLIFCFNFAILYNTRLVSVLTRPTYDAQIKTMDQVVENRLGLLFPSSFFSHFDKNLSMSDDILNKSLECSDMRDCFKRVAYDRDSALCLSSTYIYYVKKSYISDNKPLIYCFPNNIATYPVVLLMKKGFPLKSRLNGIISRLVEGGFVDFWARQVYSHKWKSEEMSKLNATSDSSYVNMERLKSAFVCFLVGLTISFVVLICELVYYVVNFVKNKHIFIV      
>TcIr106
MPLTIIFLLFVINPSFLHIPSLPLKEKLISQSLTQCVYNAVERFFEKGETIFYFLPLSESVTLLDQVLLPQLTHEFLWSLVVKNVTLDESKIAQKPTFYIIHMQNQREFSETINILRSSQNWNPFAKFLVITGSTLTKPRQVASDVITKLWKYHIVNGVVLLPDHLNPTVFNAFSWFPYHGGNCGTNNQIELIDSCSNGSSTKVVNWYPQKIPKKFNQCTIKVRMIQWPPYVINIPNGSWSGTQTSTRGFEISILDLVAEFANVRMFYHDDQVLLNWGDIYDNGTITGNLKYLSQEIDDIAVGAFGKTLKRSLYFDDVLYHHHEGLVFCVPFKTINSKLHNLGEIMDFGALVLTLVLYLVVTTMSWLVNHHDYTHFYTCAIDMYRVLLGMPIYQQPRSTRVRFFVAMLIIYSFYVLTAYQTLLTSALASVSTRQEISTIDEIIDRNLDIHGIKQSSRYFASNGTTSTISRTNAAIFKKYKNCANMYKCFDLVAFNRNVAVCAPKYFTQFIKNSYKTSNNDPLIYCFKEPIVSFPIGIVMRKGLHFYYRFKALIGRIVSSGFTRKWKKEIRRTRFENFTSVDIEVEKSGDELDFNSLKLIFCVWLVGCVISLIVFICEVVKRVLFKKN                                                                                                            
>TcIr107PSE
MSPTLTVFLFFITPTFLHIPPFSVEEKQITQSLTQCIYNAVELFLERGETIFYFLPLSESVTLLDQVLLPQLTHEFFWSLVVKNVTLDESKFAQKPTFYIIHMQNQREFSDTINILRSSQNWNPFAKFLVLTESTLTKPRQVASDVINKLWKYHIVNGVVLLPDHLNPTVFNAFSWFPYHGGTCGTNNQITLIDSCSNGSSXVVNWYPQKIPNKFNHCTIKVRMVQWPPFIINIPNNSWSGTQTSTRGIEISILDLVAELANLRMFYQHDQVPENWGDVYDNGTITGNLNYLYHEINDMAIGDYAKTMKRTRFFDDVSYYHHQGLVFCVPSKSVNSKLTSLSEIMGLGPLVLTMLLYLVVTTMSWLVSGQDHTHYQKFYTCAIATYQILLGLPIYQQPRSTKVRFFIGLLITYSFYMVTAYQTLLTSALASASTRQEISTIDDILAHGFDIYGLSSRYFTSDGSGSTMSRTNAAILKKWKSCQDMRKCLDLVAFERNVAVCAPQSYTKFILNNYKTSNGPLIYCFEKPVVTYPTTLMMRKGIQFYQRISNIILRLFNSGIIRKWEKEVLRTRFENFTFVSVEVEKTRHELDFNSLKVIFWVWGIGCLVASFVFLCEVVKTKMERNKCFC
>TcIr108
MHAKHCSSERHNIMNNYIILTATVITMSRPLLNPKGPIHENYALNCLEKIATKQFYKNYFNLDVRLLTIMTTNNMTSPGHQIQKNIIKILNNLLVFNIEVIDDERSDCETTILPRFYLLVVDSINNFDTKLQVLTELNTYNPRALFLVYYSGLGNNYKTKAQHILEQFWQNSITEAAVLIPSNLKHFIVYSMDFSLKAQHHCLKNHKIVIVDYCTRGEVKFNSNFYKRKSLTPFNNCTLEVVANQLEPFVINENEGFEIALLKQIGQTLNITFNVTITGEDSWGVKEEGEWTKGLGQVYQNSAVGIGNFYVAPEYIHDFSNTDAYYLSGLVWIVPIAQYVPKWRVLTVIFSWYLWILCLGLVFVCALLLKVTSLSRNENKHYKKFGNDLLATFQVMIVTAVDRQPRSDFSRIIFIALNFFSIINAAVYTSSLINYLTLPQREPQVDSIEGILAQNWDIGGLPVYHDIFNVTDDEKAVQIYDIFQVNESLYIWLTSVGDDRDTASIVNYVFLDYLLSKNDPLVTDSRGRPKVFVLEDRIFTYSVVMVTNRGFPFLSRFNKVINLMTTHGLPSAMARRYTNVLHRKKHGEGGFVKALTMHHLQGAFLVLVLGYICGFGLFLFEIIFGLIKVRQRKKIKPAKNK
>TcIr109
MYTILSPILAFLTLQKNNTCIRKIIENDFSKIKNLVVLSDNSRDIYVPKVPVTFTKFETFGSKNFLVYGNPEIDQKLDPKARYVFVTENKSKILKLVAENQLKKFLVVQTGRIFYPQNTKSCTTFKLVASKNCNYPRDIFKPKKFFAGDCRLKVGYIETPPYVINVTHPQRPGIMVSLVNLISKKSGFQLEYHQNSERYQHELLTNGTIHKISHDLEESTIGLAIGQLALNDTKTNPFDYGPVIYSDCLHLVAPKPKKLKSYRKLFVVFNLELWKRIFVGIAIMVLIFYVFALCEDHKRATFFNSMFDVFMICTGGGVSKLPHWLSFRILLSFFLLFCLSLDSIYLGNLSNIFAQSSYDVKVNNWATAGAVKIVLYVDWLSERHLLLVYVTSRYKAAAKARLFVTNHSQTYLMNHTALTKQNGTFLFKSVLEAYPSEESLLFHFRVVTDYLTFLVAFYMNKNIPFGEALAFWGQEIMERGFLVKWFNDIRRSNIRPEILPEEEKKMVVLKLAHFEESFRVLLGGYALGVIALFLEFVFLKLEKTGVVQAVTNNIVFLVGLLKPPEKVFKERIA                                           
>TcIr110
MYAILTPILSLLTLQKNTTCVKTIIEKDFSAETNLVLAADNFTDIFYTPDIPVTIVDFYNFANNIQTRNFLLYGDQFTTNRKFDPKGKYIFVAENTTKILQVVGENRIRKFLVVHGGEIFYPHDTKSCTPLKLIKSGNCLYPFDIFKGKKQFEKNCSLKVGFIETPPYVINITHPQRPGTMVSLVNLISQVSGFQVEYRNTSRYQTEFLNNGSIHGISNDLEKNLIDVAIGQLGLNDTKTNPFDYGPVIYAEHIFMVIPKPKKLKSYRKLFVVFNLELWKKIFTGIAVMILVFYLFALCEDFKNATFFNSMFDVCKICIGGGISRLPHWLSFRILVSFFFLFCLSMDSIYLGNLSNIFTQSSYDVKLNTIAAAAAVKVVIFTDWRCERLFLLLYVTARYKATAKTRLYITNHTQTYLMNRTALTKQNGTLTFSSILESHPSEESLLYPLRVGTDYLTFLVAFHINRETPFNEALAFWGQEIVERGFVVKWFKEIQRRNIRREILPKEEEKLVVLKLAHFEESFRVLFGGYALGLIALCLEFVFLQLEKVGVVQKVKNKVMFVVLLLKPPERIFKQRIE                                                                                     
>TcIr111
MFVVTSAQLLFLVLNWKIHFIKSAIIIDGENSNLKSCVTKIVEENFNLSRTVIITDNQLDTNIHNFSGIIRIDDSNLDALRQIDEKINHFIISLANTDRLNETLSVLKQSYCFNSRAKYLVTVESLDDVQLISETLWFYRLYKSVLLGHDGEIFEIDLKNSKCGSDIRPVSRGNCHDTNSTSKLFTPDMKNNFHECPLKIIFSISEPWITNNSSGIFIDVINLFAQKGGFELVFRPEDSVYDDELQESYSFNAVNEDFERGYADIFLGLGNNLPYAIFETTGTIYDDNLYWVVPKAQRMPFYKAMIKYFPSSFWLSILLSLVMMCLIFGIIASNFRKESRFQDGTRNVLYIFSIGFNMPVPKLPKTDTLRMLVLIYCWIALLTCAILQGSLYDIFKNPIYDNDITDLDKLLESGLPMKFNDGLAILFIHNGPQNRRVFDRYTGLNVPLVECLDTLIAEKNFATIVDTGVLIMRPNIRQSVNIFDIVYFQTVFYLKKYHELFSVFDGTLKRIVESGFVNKFVSDMRWNCFLKHKTDYEHDSSQLSLKHFQGGFMILLSGWVLGSFVFVFESIYYIIIKKFKKENSKNTQIIS                                                                                   
>TcIr112PSE
MIRLTPIKLLILVLNWKMNFVESAIIIDRENSNLKTCVTKIVEENFNLSRTVIITDNQLDTNIHNFSGIIRIDDTNLDALRQIDEKINHFIISFANTDRLNATLSFLKQTYCFNSRAKYLVTVESLDDVQLISETLWFYRLYKSVLLGHDGEIFEIDLKKSKCGSDIRPVSRGNCHDTNSTSKLFTPDMKNNFHECPLKIIFSISEPWIINNSSGIFIDVINLFAQKGGFELVFXPEDPVYAEELLESYSFNAVLDDFERGYADIFLGLGNNLPYAIFETTGTIYDDNLYWVVPKAQRMPFYKAMIRYFPFSFWMCILLAFFLTCAIFSIIVGKFREENRFKDMTRNILYIYSIGLNVAIPKLPKNFTLRVLVLIYCYISLLTCTILQGSLYDILKNPLYDNDITNLDKLLESGLPMKFTDGLSVLFIYNGAQNRRVFDKYIGMNVLLVECLDLLISEKNFATVVDTGALIMRPNIRQSVNIFDIAYFQTVFYMRKCHELFNVFDRELKHIVESGFVDKFVSDMRWKCFLKYKTDYDHGALQFSLEHFQGGFMVLVSGWIAAAVVFALEFIHSVVIGKLNK
>TcIr113PSE
MIKIIVKILSLHAVYTIENFITENFHNKIIVLMSSNFDFDEKLQFLFKLNQTKILTNPIPSQCLEEYHNYIIVEQNIDNLVYLQELKFSIDTKSRFLLILENTTEDDLKQIFETCWHLYIFNVVIYNWTDFVTWYPYDITSKCGTSVNLVTESPNPYANKIPKKLHNCPVNITWEMQPMAIKAPFDKTDPGYNIRLMDTVAKQINLNVTYLIENINYLTLGRIKGEYSDLRNEIIGRNIDLGFAFGENGKQVGTELELSLPFTDTNCFFILPPRRKIQSSFSTLVVFSIPIWGLIFLSIFLMTTLWKILTGVSFGTSLFQMVQLLLQCVIIHQPKNTLQKLAFVLFFCYVLNLNWIYISQLSGILSQPSYEPKILKLEELAKSDKKLDYVDVYNTFLLEKDFYDDLVKHZMERKKGKSFEEEMIDFVQQLDHGIISNDVRLLMFENFRKIEIVSHDKVGTLFFYLVMKKGFPLLENINGVILRIREGGLMTRWIYESQINIKKFKIPEYEETDGTLDMKRIFFALIILGVGLLGAIIAFVGELVVNSYKVKTNLIKI
>TcIr114
MRLKKTILNLIFQITTFQTLENFINLHFTNTPIVIFSPNLGNLTKKLHFLLKLSQPKIITNRNFATKLDTDVTSFIFIENNFDDLTTSFKLQHRNFRTRGRYLVIYQNSNTTEDVLKKTFETLFSYNVYNVVILSNLSFHTWYPYDKDSYCGTRVNLVTNRGNTQSLFQNKLPRTFDNCQFNATWNNYSYAIRTPFDKEQPGYAIRFLNTLAQKLKIKINYMELRKRHRTVKQDAYQKLAEEMTSRNIALAIIAERTRAYFQKEVRMLTPIFLTKQFFVFPPRRPMKNNNKIIEIFSPKVWGIILLSVGIMVLFRKFQTAELLSDNLFYIFQLTCQTVRLPRDKYRWLFLLFVFYVVNLDWFYLTRLSSVLTQPGYEPKLKTLKDLIKYDKKVKFSESTENSLKSFGEEIYHNLLTRRLDDLQNANFRKMLQDFAVEMNHGVPIAETEMAWFKNPKTLQVVSHDEVIFSKLCVRKLHDFCRLILLPWVYIRETGLVLKWVHDAASKVEKIKLPDNSMSGNVQLSLNHIASAFFIFMIGNVLALVVFIIEVFVLRKCKHIV
>TcIr115
MWFNTAMSRYFYILLWTVTAHSNKIKIPIETKTELDGIFGAEEITFATSTTFENCDNLFKIANTRLVRNYNTITTFEQFDRNYNYIIIDQDFTKFNQTIYGLMSENNLKIHGKYFVAILEKLSKPEIELFFATLWQNDVYNVILKSGNNLYTWYPYQNCGQITVSLTNLNQGFANKIPKKINCVLRIGWSPSSIVIKNAFNKTDPGIFVLYANEIARRMGSLFEYSAQAFDLNKHFFTIGQEMLHRNISLTIGPFINLYGKNFTLAELSTFVSPLVTFLVLPPRKIIPKWRAFFKFDSVTIFLIMGAVLTCVCLIRKFAKVGFVKSVVLTFQLFIQLSIFLNPRKLSSRVFLISMLVLSMFVSFFYQSMLSGVFTRPNYEREIKSLQDFARTEIPVKCWVDYCALIFQNLDEEVQDLLVKKSFYTKERGVQQLFAFLNRSDHAIVSTNLHLYYVKNGDHVGKIRIVSSYYSFLYRARFHLKDKIDYHIRDIEEKGLRQNFELMSSLYLSKQVLKEEDDVTVLKINDLFGVFLIWILGCVSSSSIFISELLKFHFS
>TcIr116
MKLYLFLLFNTISCKLLKKLTSNDTVFLQFLPPDEDVTIATSGDFKQFNAVFETPNPKLIKNYQKQSEAKCNNFRKYNYVIVDQNYTDFKNTVTNLLNEKNLNVHGKYLVILPNLAEVVKYFALLWQNEVYNVVVQTHQGYHTWYPYKHCGEITVRPTNLQEGFLNKIPNKLNCWLRINWSKGSIVVKNPHNDTNPGTFVLIANQLSQTMSAPFQYINSTTDFTKMLLKGEMIKFSEKMVQENTTLALGGFTFGLKLPENNDYTTFVSTMDALILLPPRKTYPKWREFLNFSTTAIVLLVATLILNALVLHTGIGKLSLGRSFFQSYQIFVQLTLPTVPKKTHQKVYLQSILFFTMLVNSIYLGVLSGVFTKPSFENKITTVEEFLQTDVPLKCNPLHFDIVINSSVRYNYIKTKPNKIIKSFERGYDLTMEFLKNPLRAVCSTSLHLNYVRNYKNLEMIRTSSVYSIFLVRQRSHLKEKINYHIREIQERGLVQKFEQITCMFTEKKELVKGELIKTLNLDDFVGVFVLLLVGCFLSTIVFVIEKAKHF
>TcIr117
MSLEQTQSKFYNYNEFISFLLTNYKTMARFSGLLIVLILHFLLLTITGNPLDSFLKQQFGKTTVVIISSNYHNWDSKLVFLLKLNRPKIVVNPKVSDIQWFKNYIMVENDLNDLIATIDKINYNFNSRAKFLIMFQKNFTDDELKHAFATLWSYYYIYNVVIVTNTTNFVTWYPYKRKSKCGTVINLVTNVKSPFDGKIPKKFNNCPVNVTWTALGFAVKSPFEKNDPGYSIRYLNTIGEKLNLEVVYLTKNIDYIALAIKTGNWTDLIQHMKQYKIDIAPVFENLGGTYKEVEWVKPFYQAGQYFVLPPRKIIRNTWKIYTFPPEIWLTLILSLVIMSIFWTKIAKVSLETAFFFIFELIIQCGVTKVPRKILARICFIIFLLGVCNLNWLYQTKLSSELTQPRYEPKIENIADLMKSDKKLCYFGFYDKVLKLFGAEIYQNLAGRRLQKSEFLEAKTSVLYDFVEDLSYGTILGETDFMFFKNPEILEILYQDNFHILAITNRVRKGFPLLELFDEWTFRIVESGLQFRWIQDSYNIPKLLIPDQRNDRLVALKLEHVLSIFIIYGVGMSAAFLVFVLEILYARK
>TcIr118
MTVLFINLVVLTPTLVILTGGNPLHKFVKQQFRNETYVIISSNYQAWGDKFEFLLKLNQPKVVANPEITEIQGFANYIMLENDLNNLLATIAKNYYRLNSRAKFLIIFRKKHTKEELKHVFATLWSYYIYNVVILTNGSNFVTWYPYKSASKCGTVVNLVTNTESPFGGKIPKTFGKCPVNVTWTSLSFAVKSPFNKNNPGYSIQYLDTIGEKLDLRIVYLTENIDYVALAIQAGNWTHLAQHMKRFKIDCAPVIEHLGSTYTEIEWTKPFHQWGEHFAFPPRKMIRTSWKLYSIFSHEIWLTLIVSFVVMSLFWAQISKMSLGSAFLVIFRLIIQCALASVPRKILPRLTFIIFLLGICNLNWLYLSKLSSELTQPSYEPKIKNIADLIKSDKKLSYFKSFDESLKQFGTEIFRNLANRRLKKPDALNPSMKLITDFVESDYGIILGDVNLFLFKNPEILEVLWQDNIFLIATRYGVRRGFPLLERFDEWTFRFIESGHNFKWIQESYTIPKVVIPRQKNNQFVALNLDHVLSILIIYFVGMSAGFLVFISEVVSGRKFSEIVIQE
>TcIr119
MMIKLLVALNLALVPCICTTNKLLPQKHQNKLSNCVNQAVNEYFEWGKVAYFFDSSRGNFFPKGFDQVIINTDFKTSLHTPLTNVVFFVNNSDGVHKHFHYLKKNNLWANGQKQKYLVVAVKEASLTEISELFFAHNIHIFAILTGKLQIYQWNGHFCRKNSRLSYLGTCGARFKKEETNIFANCRLKALVLHKYNAFPFVKNIHSDQPGLYVEILRILAQVNNFSMSYLSASKQETTKYIQNGTTNLFENLLNRGKIDIFAAAYSFRSAHFLTEMDTSNIFYNADSFWLIPKKTQKAFEVVFNIIDTKLKIATALLVLASFLLCYFDEQKSSRIFWFFGTLFENTSRISWKWHSSKITVAFFMLFCLIFGVIYKAKLSSILSEPVFDDGVETLEQLANTNLTLFAKRTTIRSLRRVNDSDIIRKKICDRLQEAPPTLLYEDQFKTLIKHKNISVGIDEIMWHIIEKEVKSSLTIIKPPNYLTPRKSVFVLRKGHPLLKTIDLVIERLRENGVLYKMIREIYHPQISTQIGLGTNEEVTPLTLEQLEGAFYIYLMMTAISVLVFLGERLLHQSARAQVICKIKKLKRR                                                                                                                                
>TcIr120
MRLYYFIFLLKYFEISSCTNLKLLEIEPYLLSNVMKEFMVRIIMENSHEKDGFLYIAINEVEPDFSDFAIKKLNELASVIIINFGINRNIKPLLNPNHFKFVLTDPEGDLSYANDIFKRVRVSRAKIVLILTRKPLPIFITYLLNSYAKIKCFNVIVVYESDGKIEVMTHNPFLPTFDKIVNLTNSPLPFFYDKTRDLHGSTINCLFTFHDRTKIKKVRRNGKVDFEGKDYNAIATIVAHLNGKLQIETMDNAFINPWFEAINWPDRASRKIKILEKRDISILIKSEQFTVDDQIVENLYPHTQNDLSILVPKASEIPVGELMAAIYKPSTWALNVTISLIVTVRKLCKQRIIIKDVFFEVWSVLVINHVIHFPRHSLERLLIFGWILSCFVVNMFLQTKITSFLAIRLNHPDINTIEQLFESGLPLYSLPNYAEEVQKKYNGTQYEKFTLALLPLASNEGLMDQMTYKADVSQLPAFIIEHDIALFVSRCKNLRRNGAQMYHLVKESIIPNYQSYKVIHNSPLLPVLNKKLRRLGEGGFIELWAKRSIHNATLEGFLSPEGVADADAVKPLTLDMTLFLFYGLLLGLLFATMAFLAEVFVYEVTKPKQFIFLH
>TcIr121
MRSILWCTLVNSLCVIGLMPRSDPENVKSLYTCVDNILNTVNRKKIIYAVNLTNQIKHPIININPTKQFTLWFQYEKSDVCIINLTEGNLHLTLIKLFKNPNINPRGVFLVIVSDVDRALFVAASIFYITNLIVIETNTGTDIKLYGYKPYLQQNVNNPLTSFYNVATCRNGTLNHAISWSHDAPSLWKNTTINILNNVSPPYTICHNCTKDRGIEFDIFDIIVEKLQFVPNFTRNGEFVVWGDKINGTYDSILGDLEMRKGEMVIGAFHLKSEEHIDFDMTFTHMEDATYWLVPKARPLPLWKRLNLIFSLEVYFLLLISIITTMIVCHVLYKQSFSSALVMLYQILLECSLNRMPTFKTLIITWIGFCLVVSTVFKSKLMNVMTENIYEHQIESLSEIVRSNLMITIDHFIATFYYHHTNPDEEFVVKNYVYCGDHFGCVRRTAFEQDTVTVDFARSYQYTALFMDSEGNLLLHLCKTPIFPVQMHLFFVKGYPLFPQIDELLIRIKSSGFIQYHYNKVAYYTQIALNRKKHNLAAQVLSVKHLQIAFVIFGIGILLSFVAFLAEYFINKLSVSV                 
>TcIr122
MFLIFLSYVMLVSGKITLPDKKPNYLSACLHELIDTSNTLYVVNVDLQFNRPVVRLDPYKPFVWFKYQKSETVLIEFVDDFESLLNHLVQTQTYDPQSTTIVVTDKAQQSIFESLSKYYIGRVLVVETVSEKLQKIYSYEPYEFENVNEPITRFFVWNSCLGGVLNANKTLPPLPKRWRNTTLQILNNVVPPYAMSTNGGIEVEAFEIIAQYLRLSLNYTRNEFDYWGSRVNGTYTHILGALQRREGDMALGVFHSKFDEHYDFDITCTFMEDGTRWLVPKAKFLPYWKRIGLIFTPQVYFSLLVSFTAMVLLCRSLMQCSSAGFMLFQILVESSLKRLPVNYRSLILVWVACCFILSTIFKSKMFEIMSKNRYERQIDSLRDIVESELVILIDHDIAKFYRFNSSPFETYVREKYKYCPNPRDCIARTAFVQDCVTVDFQRSNEFFLSSFIDSEGEVLFHLFKKPIFPVHIQLFFVKGYPIFGQIDGLLMQLRDFGFIEHFYDQAGHNARKALSQKSGFKAQVLAFEQTESAFFMWMMGVVGSLVLFLLECALGRQKMK                            
>TcIr123NTE
ETIQFLAELTTFNPQGKFIMILEQSIDESIFKMAARYYIGHVVVLEAQSLDLYTYHPYVNQNISSADTTVVPLGSCFKYPLKSLTRAMPPVWGNTTVRVSYKRTPPYVVDPFSALKGMEIYTLETISKYYKFQIEYFPYNGSYYNEKDRATYYAAFGALLAHNIDVTVGAYYLKNTEIFDFDVSYQYLQDSLFWVVPKASELQKWQRVALAFSFNTWMAFLASFFLYNVLYALHLRLSQMKVSTKIFFYLFGILIEQAVTMPVKYTVKALVLTWIFYCLIISTAFKSQIINLLSGVSYGDDITTVREITDSDLIISLPVGYANMYDHDDPLERYIYDHNVQCVEIYDCLQRTATKRDTASIAIGRYIDYYSPYFLNEHGHRTIHVMKERVCLMPIHMIVSKGFPLFAQINSLIMLMEANGLIDYNYNYMDNLFKSQYFSQLRLTDKVEHNDLETMALPFLLLCFGLVLALVVFLGEVVWCLVRGRVGSDS                                                                                                                                            
>TcIr124
MCIQMKISFKIVYLFSLCCTKLTLSHTENVHCECVERILHKTNTSTHQIIMIDTTLRLSYPVIRISTSKNRIKIFDFSRPDVYVIEIKNDNLENVLQYLEKFNLFNSRARFIIIFSNHNPKEIFTQLPKYFIYNTILLDDGHNIYGYDPYKYEDVSAENTTPKLLGPCQHVETFFENKLPKFWRNTTVAALRASLFLHHQKQGRTYDSMFCPQIVQEKLGFRFLIQEGNGRAFGANNETLGECAKSKTGSKFSVSDALRSRNFSLSINHFLLNEDQHLHFDLVPLHVVHSRLWVVPKATLVPYWKLFLLCFGLSLWLLFAAFFCILTIVWTRFEKNFKTASIILHFQILVENSNAHLLQVTKSSSRVLASVTLIIFLIFSSVYKSEMIRVFTSRVYEHQIETLDDLLEYNLPCYDYPDIKQLYVLSNDMSRYVNKCKVIPSEFERVEILKRILRGEKLVTTFREKYFRGMLRELLKQGYKMLVYLTKETVAFDYGYLYLTKGYPLYDRFVDVYQRLQSAGIMKHYELSFNTVEDKLLYARESSSNVLQSDKFSIQFCILLVGLTVSIVVFITEVLYHRYRK                                                                                             
>TcIr125
MLPAKVVSVLLLLTKVYTTRNQFDLNFGPVGPNECVDKIMEQYYIAPWIILLIDTDMQLPYPCIYQKTSQENFSKIIQRPADFYIITLANRSLENIFDLLQEFEIFDPRAHFLIILAEPYNPYIFQILAQYFIYKVVVITLDDDLITYDPFIYEDVNATGIEPTDLGKCATFDVSVNIFNKTLPLLWRNTTVLATYVTHFPYMWTLSNRPPSGQFYKLFEVVAQKMEFKTAFNAIEQTTNKPYNIMLSNVZFTNKFKKFZSDLLQSKKSHIMLNFRHLDVHSFSKFDLIGTYLLIDYYWVVPGCNNMDIGKIFLGLFDFSSNVFILICFIILSIILHFLSDNNDFTLAVMFNYQILLESVSSKLVKIQKYSTRVLTTFTLCAFLIISTLIKSKLIDFFRTHTTECPINTLEDIMKNNLKCYVRAHIKELYRFHNIYSHYVLNCLELQDKSVLVNYLEIGKQVSIVKDSVFVLDTPDYLYLNHYFQKFLGFSDFNVPVLHCLKPKIKSEFLFAHFTKGYPLRDRFEEIILRMSSMGFMQKIMNVKYRYGNTTLSQNEILISKNITFHTISFCFYIWLMGIVVSTVAFFIEIISAKQQTK                     
>TcIr126
MYFVCILFTTIYATRNQLKFNFDSDGPNKCVSKIMEQYYIAPWTILLLDTDLQLPYPCIYQKSSQENFTIMTERLPNIYIITLENRSLENSFDLFEEFEIFDPRAYFLIILTEPYNPYIFEILVDYYISKVVVLTLEDDLITYDPFIYEDVRANGIEPTNLGKCATFDVSSVNIFNKTLPFLWRNTTVLVTFVDHFPYINEGYDKWNHLWEEITGNYTTFNASGLFYFIFEIVAEKMQFETNLKAKYFKTLRPDLLQRNERHVMLNYRYFDVYSSREFDLVGIHLAFDQHWVVSQCTEKDVWEIFLGKFDLFSLILILFCLLVLSVFFHFLTDSTDFELSVVQTYQMLFESAISILTTFRQNSIRMLTAFTLCGFLIISTLIKSELIDSFTTNAVKCPINSLQDIVENKLDCYISDEIMEFYDQFDNIYSDYTSNCSKLDENNDLVEQIVIGITTAFDKNRTFVTDSLKFRYISHLTEVAADNKLYLIKPHIKSDFLYAYFTKGYPLCNSFNKILQRMNSGGIIQFHRNLEAKTMELLTVRHREKLVSRDITFERILFAFYAWLLGIIVSIITFFIEIVKGKIISN
>TcIr127PSE
MYFENTVSLFSLSIAIYATRHQLDLNLDPGGSNECVYKIMEQYYTAPWTILLLDTDMHFPYPCINLKTSQENFTKNIQRFADLYIITLENRSLGKILDLLEKFEIFDSRAYYLIILTEPYDPHIFEILVHYFIYKVVVLTLEEDLITYDPFIYEDLFANGIQPTDLGKCDNFNFSSVNIFNKRLPFSWRNTTVVATFVEHFPYLHKDYQSEFDNFWIESMNGSKLSGLFYYIFEIVAENIQFRTSLQALKERHVMLNYRQFDVYSSTKFDLVGIHLAFDQHWVVSQCTEMDVWEIFLGKFDLFTLILILFCLLVLSVFFHFLTHTTDFELSVVQTYQMLFESAISTLTTFRKNSIRILIAFTLCGFLIISTLTKSELIDSFTTSAVKCPINSLQDIVKNNLECYISDEIMEFYDQFDNIYSDYTSNCSKLDENNDLVEQIVIGITTAFDKNRTFVTDSLKFRYISHLTEVAADNKLYLIKPHIKSDFLYAYFTKGYPLCNSFNKILQRMNSGGIIQFHRNLZAKTMELLTVRHREKLVSRDITFERILFAFYAWLLGIIVSIIAFFIEIILSKIKLYSN
>TcIr128PSE
MYFERTASLLLLFTTVYATRHQLDLNLDTGGPNECVYKIMKQYYATPWTILLLDTDMHFPYPCIYLKTSQGNFTKIIHRLADFYIITLENRSLENILDLLEKFEIFDPRAYFLIILTEPYDPYIFEMLVYYFICKVVVLTLEDDLITYDPFIYEDVRANGIEPTDLGKCANFNFSSVNIFNKTLPFSWRNTTVVATFVEHFPYLHKDYQSEFDNFWIESMNGSTLSGLFYYIFEIVAENIQFQTSLLALKERHVMLNYRQFDVYSSTKFDLVGIHLAFDQHWVVSQCTEMDVWEIFLGKFDLFTLILILFCLLVLSVFFHFLTHSTDFELSVVQTYQMLFESAISTLTTFRKNSIRILIAFTLCGFLIISTLIKSELIDSFTTSAVKCPINSLQDILKNNLECYISNEIMEFYNQLDNIYSAYTSNCLILDDNIDLLDQFLLGLTMASDKNTALVTDSLKFRYISYF
>TcIr129
MYFENTASLLLLFTTVYATRHQLDLNLDTGGQNECVYKIMKQYYATPWTILLLDTDMHFPYPCIYLKTSQENFTKNIHRPADFYIITLENRSLENILDLLEKFEIFDSKGYFLIILTEPYDPYIFEMLVYYFICKVVVLTLEDDLITYDPFIYEDVLANGIEPTDLGKCANFNFSSVNFFNKTLPFLWRNTTVMATFVEHFPYLHQDYMFEYNWDNLWNETLNESFKASGLFYSIFEIVAEKIQFGTNLKALKERHVMLNYRYFDVYSSTKFDLVGIHLAFDHHWVVPQCIEKDVWEIFLEKFDLFTLILVLFSLLLLSVFFHFLTHTNDFELSVVQTYQMLFESAISTLSTFRQNSIRILTAFTLCGFLIISTLIKSELIDSFTTSAVKCPINSLQDVVKNNLDCYISDEIRDFYNELDNIYSHYAVNCSKLDENNDIITQILMGISTAFYKNLAFVSDSLKFRYISYLSEIAASPLFLIKPQIKSDFLYAYFTKGYPLCDSFNKVLHRMDSAGLIQFHRDGEAKTIERLTVNTEQFVPGDITFEKILIAFYVWLLGIVISTVIFFTEIVRVK
>TcIr130IJ
MYFENTVRLLLLLTVIYATRHQLDLNLDTGGPNECVYKIMEQYYMPPWTILLLDTDLHFPYPCIYLKTPQENFTKIIHRLADFYIITLENQSLENILDLLEKFEIFDSRANFLIILTAPYNPKIFKTLLQYFIYKVVVLTVESDLITYNPFIYEDVLANGIEPKNLGKCTSFNFSSVNIFNKTLPFLWRNTTVVLKNSHVMLNYRQFDVHSLTKFDLVGIHLAFDHHWVTPQCAQKNVWKIFFGKFDVYSLTLTLLCLILLSVYLCYLSDDKDFTSSVIVNYQMLFESAISTFWSFRKNSIRVLVAFTLCSFLIISTLIKSELIDSFTTGVTECPIKNLQDIIKNNLTCYVSNEIKEFYNQLNNSYSRYVKNCVQFDEDSDLFAQLDVAEKTALYKNAAFVTVSLKYKFIVFFMVASSSSLYFIKPQIKFDYLYAYFTKGYPLCDSFSKVFQRMDSAGLIQFYYNQEVNAIDRWTLTVKQLVSEDIKTFERVIIVFNVWLVGITISIATFLIEIVRGKMK
>TcIr131
MNMKHIFITFFLLPISSAKPTVNEDAFYNKCIQKIIEKIGAAEAQIYLVDTTVKIPLPVVYQSSSKPTFDIFEFRRPDIYVIHLQNKTLDEMLQFLEKFDFFNSRARFIIIGPHNNPGEIFSQLAKYFIYNAIFLDKEGNTYSYDPYKFEDVTGRGVTPTLLGPCQSLGKIFENKLPQLWRNTTVLALRSSQFLPKKKTGILDFPSIVQQKLGFQFLFQAAKTRAFGKNVESLSKSMWHLYFDLVPLHLVHYRFWVAPKATQIPYWKLFFVCFNPTLWTLIAVTFCILTIIWGFFESHFATSSLELHFQILIESSNPFILNITKTSSRLLAGVALVGFINFSTVYKSEMIRFFTSHVYEHQIETLDDLVKYNLPCYDYPDIKYLYILSEEMSRYVNKCTIISSENERESLVEEIIKGKKLVTTFRYFHFRGVLHDLRKKGHKNIPVHLTRQIVTFQYGYYYFTKGYPLYHRFREILRRLQASGITTYIRYSYGRQKYASDKKIILEKEEKSDILNADKFSVQFYILVIGLVISFVVFVLELACFSYKNKQTIN
>TcIr132
MFLRKCLLDYHTQLLQLLEVTTEHSLNMLLAKVVSVLLLFITVYATRNHFKLNVGPVSPNECVNKIMEQYYIAPWTIVLIDTDMQLPYPCIYQKTSQENFTKIIHRPADFYIITLANRSIENIFDLLQEFDIFDPRAYFLIILAEPYNPYIFQILAQYFIYKVVVLTLADDLITYDPFIYEDVRATGIEPTDLGKCSTFDVSKNIFNKTLPFLWRNTTVLATYVTHLPYMWKFPNRPPDGQFYRVFKVVAKKLEFETAINSIEETTNKPYNVMLSNSKKSHMMLNFRNLDVHSFGKFDLIGTYMVFDYYWVVPGCNNLDIWKIFFGLFDFFSNVFILICFIILSIILHFLSNNNDFTLAVMFNYQLLLESVTSKLVKIKKYSTRILTTFTLCAFLIISTLIKSKLIDSFRTHTTECPINTLEDIMKNNFKCYVREDIKELYRFDESYSHYVSNCVELQEKSVFMNYFKIAKQVSIGRDSVFVAEAVDYKFLNRYLQDLLGFTEFNVLHRLKPKIISEFLFAHFTKGYPLRDRFQDIILRMFSAGLIQKFGNPLYRHGTTYLFQNEILFSKNITFQTISFSFYIWLIGIVVGSVVFFIEIAFAKLQTK
>TcIr133
MNMLLAKEVKILLLLATVYATRNQFNLNIGPVRPNECVNKIMEQYYIAPWTILLIDTDMQLPYSCIYQKTSQENFTKLIHRPADFYIITLENRSLENIFDLLQEFEIFDPRAHFLIILAEPYNPYIFQILAQYFIYKVVVLTLEDDLITYDPFIYEDVNATGIEPTDLGKCATFDVSVNIFNKTLPLLWRNTTVLATYVPHFPYIYRLAQRQPGGQFYDVFKVVAKKLEFETAINSIEETTNKPYNVMLSNSKKSHMMLTFRNLDVHSFGKFDLIGTYMVFDYYWVVPGCNNLDIWKIFLKPFDFFSNIFILICFIILSIILHFLSDNNDFTLAVMFNYQMLLESVTSKLVKIKKDSTRVLTTFTLCAFLIISTLIKSKLIDSFRTHTTECPINTLEDIMKNNFKCYVRADIKELYRFDDSYSHYVSNCVELQEKNVFFNYFEIAKQVALVKDSVIVVETVDYKFLNYFLPHLRGFSYFNVPTLHRLKPKIKFEFLFAHFTKGYPLRDRFEKMVLRMFSTGIIQKLSKRRYKRGNRVLFTNEIITSKNITFQTISFSFYIWLTGIVVSTVVFFIEIVRAKIQTK
>TcIr134
MYFENTVSLLLLFTAIYATRHQLYLNLDTSGPSECVNKIMEQYYAAPWTVLLLDTDLHLPYPCIYQKTSRENFTEIIQRLADFYVITLENPSLENILDLLEKFEIFDPRAYFLIILAEPYNPYIFQILAQYFIYKVVVLTLEDDLITYDPFIYEDVLANGIEPTDLGKCANFNFSSMNIFNKTLPFLWRNTTVVATYVEHFPYIQKHHTFEFNTDNETLYGSYASGVFYSIFEIVTKEIQSETNLTDLKEKHLMLNYRQFDVYSSTKFDLIGIHLAFDHHWVVPQCAEKDVWEIFLGKFDLFTLILILFCLLLLSVFFHFLTHTTDFELSVVQTYQMLFESAISTLSTFRQNSIRILIAFTLCGFLIISTLIKSELIDSFTTSTIKCPISSLQDIVEKHLQCYISNEIKEFYNQLDNIDSSYTSNCSELEENTDMVNQFVLALIMIYEKNITFVTDSLKFGYISYLTATEEFSLHLIKPQIKSDFLYAYFTKGYPLCDSFNKVLQRMNSAGLIQFLRDREIKTMELLAVHTEQLITKDITFERILFAFYVWLLGIIISIITFFIEIVRVKLKQFLIAIISIN
>TcIr135
MTKSCSEPETIATMFTKLVTSFLLFSVVLCTKDQLKCVYKILTKYYTPPWTIMSIDTNLNLGFYPIICHNSSVERFIKVTHRLPNLYIITLERKNLSEIFHTLEQIEMFEPKAIFIIILTRASPHIFQNLAQHFIYKVVVLTPQNDLLTYDPFVIEDALAKGVAPKNLGKCINFDPSRKIFTKSLPFYWRNTTVSTTFIQHYPYVFLEGGSLKGQFFDILDVVAKKLQFQAGGSHMMLNHRRTDVHNYFKFDLSQINLPAHFYWFAPNCSYSPVWRIFFRQFDFLTLFFTTFFLVFLSLIWYKVSERNDLVYTTLLNLLMLVEAPIFEFAKIRKISGRILATSMFGFLILSAVGKNELLRSFTTHLTQCPYKNLQDIIKNNLKCYVSSDMKDYYQFHDEVHSQYVSNCVSIDENDDHRTIFKRIATHKDTAVISRMLKFKFASADLYKEGFQHMIMHAIRPQVKFDFVFTYFTKGFPVCDSFNLIIQRMDSAGLIMFFRDQAFYKINQNLSRRVRLFSEIVTFESISFAFYLWLIGLGVAVVVFFIEVVNNKFK
>TcIr136
MKWQYFCVTFVQMCWCNETKCVNKILETHYEPGRVILLKNSPHLQTTLPSIRQNGSQPVKSFIHQMPEIVVITATEIGQDLTTLEKTELLNPRAKFVIISNETAKFPELFQTLALYFIYKVVVITQGREIVTYDPFRNENINNKVEPYPLCDCFNHNLAKIFDKKLPKFWRNTTVRVIFSEHFPYLYYEKGALLGENFKVLNLIKEKLKFKLVIEELDEHKSWRFVDLLQDRKFHQIANLQTLKVHNHLKVDLVPIDLAAHFYWVVPNGGQVPYWRIFLQNVDPLVWLSIVFFQLVVTLLWCFIEGKDLLYSFFTHFQLFSESNSFNVLKIRKTSSRVFIASSMFACLILSTSFKSEMLNSFTTIIYDYPIKSLDDIIAKNLSCFVAQDMKLLYKSVGDFYYKYVSSCEVLDDLDDQQDILLKIALEKKSATISRNLKFKFAANTLLQMGYKKPPMFLIRKQVKFDFLYIYLTKGFPLYDRITEVVSRMHSSGFTAYFRRIVDYKIASALKSNEKIQSKNLELENVSMGFYVLYIGLFCAFIAFVVEIVLFKRKCSKEIN
>TcIr137
MSLILIFLLLAFDLSKSLDCLDQIITKNIFPKSVIFLINCDFKISLPAIYQDLSHNFLHIFQVRKVDLYVIKIKNDLVQVLETLTHYNNYNPRAKFIILIELFDKEIFAQLCDYFIYNVLVLETTSQKLITYNPYIYENIFNRKIEPKTLGNCENFGENVLKTQLPKLWRNTTIRTIYYEFFPYLYLQDNAIKGGEFTFHNFFIEKTGFKADQLILKKDIATGFAKQNHSFTRKAQILMNFRQANLAAYFDFELVPLNLGATYSWVVPKARRVPFWKSIFLTFNIFLWLVILVFLVLLATTWRFLQNQGFVTSFLTIFQLILESTTVEITRLRTNSARIVIYSTLLPFLVISNMFKSEMIRSLTSFSFEKQINSLRDIVENGLSCSVTNTVKLSYFHSNDPYKDYVQNCAVHQFEEKKDEIFDRIAFKRDHATVSRTTQFKFALSKFYNMGHKEPLLHMVPGPMAYYYIYVAKGSPFYHRFLDISSRLQAFGFKKMLFERNKSKAETVLKIHERIKTDDLTIEHIAVAFYLWFFGIGLAFVAFLGEIIDKKRVSNKLVFIP
>TcIr138
MLWTVIVISCLVPYSSAKDYSLLEPTFGNNVEIDNCLEKILSKVILPDSEIFLINSQFKVPFPVVYQNLSLKYFRVFKFRKPDIYIVTLDASIATIIESLLQFQIYNPRATFIIVLETDAQNVFPQLLKYFIHDVILLERNNLTLTTFEPLKNEKIFDGNLEPKILGNCEAFDLSKRDKKVPKLWRNTTVSAVFHDFFPYLYDAKTRLRGGEFYLYQQFFEKVAFKNQTFLKIDFAGFGKRNGTYEGTLKSLYNREATILLNLYEAHENLIHDFDMVPLYMDISQYWVVPHAKPRAYWKAIIYSFKYDIWLIITSLLVSLSLIWQCLDNRSFIASFLVMYQILIEASLPSVVKIRSNLTRLFLFAVLLPFLVISTTFRTAMIQSLTSNSYEAQIDSLEDLIESKVSCNITESIQKTFASSDDNVAKYVKNCNTHKSEDVNNAIFDQIVAGRKVATISRLTQYRRALTRLYQEGFKGPIMHVIPARVSQNYMNLYLAKGTPFYHRFCEISGRFQFNGITTNLFRNIVWQSKRVISSHQLNKSNKLSIKQVAVAFYLFLIGLGAAFLVFLAEVLVKMYL
>TcIr139PSE
MEEASIEIFFTPNYATKIFPLIFATIHKPVPYTEKQSVHKZNHQNLQQSRFTNYLIDSNHVITYPVIHQNTTLKNLIQFQYRRPDLYVITVKGDLKPTLEYLASFDIFNPRAQFIILIKTTNYKFYFRELAQFFIYRAILVDTKGNIVTNNIKIIRCTQAKEFPKDLTHHLWKNTTIPVVFYQDYPYLYVKNGKLGGFFYNHFTTVQKFLKFRTEMFEFVNGGYDNRSTTLELLKSRKYAVMINFENANYYTQFDSVSLNLGMQYFWVVLKADYSPGWKVLYRSFDLFTWLSILFFLIFLSFFHKKNDLVRMILLHYQLLLENGLNLNNLRKNWITLATLFAFMVLTTTFQTLMIVSFEKRPKERQINTLRGIIDSGMKCYTSAEVKLLYATLKEPFKSYIGNCTTLTDTHRNLLVQEFAQKKPTAVTLRRIESKHFAYKFYEMGFEDGLLYNIPARIKLDPAYIYFAKGHPLVARYRQIVARMFDCGFRKYLLAKADYKIDRLLQAKSYIRPHNLTFEQISVAFYVLLAGLGVAIAVFLAEMCLKFPLSITRIDKQLTK
>TcIr140
MGVLLFCAFLLFPTTSSLDATEKCIEKIINFSYKPDSLIYLIDTGLKLPFPVVYQTSSSPVLQLFEYQKPQFYVISDKTNLANLTKFEIFNPRAKFILLVNSTEYGTYFQELANYYVHSVVLVTLDGQVITPSHKILNCLDNKLGVFDQGNTQQGNSSHKVIFFQDYPYVFYDRRNNLRGFFNRFLKTVSEGLKIELKIVENLQNETDNRTAALERLLRREFPFMLNFNTAKRTDFYKFDLVPLYLTFYFYWVVPKSEPLPAWKSLHRNFDICTWTLIISTLLILSLLRRLLIKKNLNNSFLLHYQILVENSNFAVHGIRKSSTRLVVFLTIFSFLILSTSFKTLMIRSFTNDLREQQIDSFGQIVESQMSCFTTDEVKEIYDLWYVSNCATLSDRNKKQVLARFARKVPTALTLRRIEYKYAEYEFYLMGFNEPLLHLIRQRIKLDYAYIYFSKGHPLYFRFKELVKRLANSGISSWLVSKANYRIDRILKTKSAIFSKTLDFHQISVAFYLLVTGLSVSVLVFSVEMYVRFHK
>TcIr141
MKTMLYCALFLVSTSEPTSITKCLEDLIEIYFETNSVIHTIDTNLQIKFPLIKLDSGRKHKFFHFRKPDFYIITTKNLELLHNLSQSDDFNPRAKFIFLVEATNHTLYFNQLSQYFITNVVLIDVRNETILNETHFVKCSDISDVDFFQPKTWRNLKIGELFYQDFPYLYRNRNELSGVYAYYTKIVREILQFEPTVEEITNQTSALGHLLDRNLTYLINFEHITLQTYFKYDLVPVYIEAAHNFIVPKAPILPIWKKFLHNFDLATWLLIVLFLALVTLTRVIFFRRDDVVIAFLIQFQSLVENSNFRLLLIQKASARVMVSLTLLSFFVLSTMFKTVMIRSFTRHSHEVQVTSLKGIVNAKMHCYTNDFVKENYYLSNDLYRNYITNCTTLKNDEKDEILKRISENENIAMTVRGVEFRYAAYKFYLMGYHEPLIYFIRDTVTRNYFFIYFTKGHPLYPEFCQVVGKLFNSGISRMLVNKAYYNIERVLQAKAKEPPNVLSFHQISIAFYLLLVGWGVAFLVFLLELVIR
>TcIr142
MKLLFACISLTLCVNESHFIDMETTCVERIITKFPNSVIYTIDTNLKLNYPVIYQTTIRQYLTLFQFRYPDLYVIDLEALDIDQMLQFLEQFDIFNSRAKYIILSKNAKPGVILQKLLKYFIYNAVVLTPNGTTVTFNPFINENVSPDDIQPIVLGSCLELEPSELFNTYLPKVWRNTTIPAVFFNMYPFLYADQNNEIQGMAFRNFKLIQDVLKFRINVTRTKVGAFGAVRINRTYTNVLGLLQTRQQHLMLNNFMLLTSQQVLEFDLTTFWGVLSQHWVVPKAQPVPDWLAIFYAFNPIIWVLVFFSLIVLSVVWHYFGNDSLLESLELHFQILLESSNSKVLKITPLSSRVLACVAIFSFYVVSTAFRREMVRIFTSYLYQDQTNSLKGLVKKRIPCTVYGEIKELYQSKEEIFGDYVNNVCSTIVPNTDIADTFTRIASGENLATVLTKMTFKSLKNRMYLKGGKEPQVYLIPKAIKSEFIYSFLAKGHPFHQRFKIVTGRLVSSGITSWFRKQFQQSLEKELESKEIVNADDLSFEEVSAAIYILFAGFILGFVTFVLEVLTEKKIISRLKNTILQKIKFYRK
>TcIr143PSE
MYISMFSKKASTFLFLLSLISASRNNMKLNFTNSEPTKCVNKILEKYYVAPWTILLIDTNMHIPYPCIHQNTMKESFARMIYQLPNIYIITSETQLGNTFDSLQKLEMFDSRASFIIILTAPYNPQIFQILVQHFIYKVVILTLEGDLITYDPFIYEDVLASGVEPTNLGKCALFNFQKNIFNKIVPFLWRNTTVLVTYTQNFPYLFTYENALSEIKVDGAFYSIFEFVAKKLQFGTIFNLVDTNNSLPVMLGSHRKSHVMLNYRYFNIHNFTNFDLVGTHWTFDHHWIVPQCSEKEVWNVAFVQFDFFSYVSLAISLIVLSVFFHFLFGGSDFTTVVMVNYQMFESGIPTFAKFRKSSLRVLTTFTLCGFLIISTLIKSELLEAFSTRVTDCXSNCSKIDENSDTDSQLEVADRTAFDKDTAFVTELFQYRYIFYDIVTSGSSLHIIKPHIKSNFLFAYFTKGYPLCDSFSKVISVXMNSAGLIEFHKNVEARTIDRWSLQMKHFVSKDITFERILFAFHIWLTGIVIAIVIFFXEVISVINLSFWLRRKKD
>TcIr144
MQVSKILLLSSLLLNRDETSKCLDAIFKQPVVVLRGVPKNLQNFDAWKPETYLILAPNATVLEQMLEKWSTIESFNPRAKFWLLTHWHEIKPKTLTILAKFYIVNVAIVTRTGQVFTYYPYKYENIAQPDTKPVLLGQCDNVPSFPDKLPKFWRNTTVQVLTKCLLPYVDCSDLDQGLETQIFDLVQEFLKFKVRRIFDKSFKFGLAKINGSYSASFRFLQEREVDMAMGSFRSVGSTQFRDFEFSTNHMEDKLVWVVPKARPMVHWVRLVKIFEPSFWGLLVVLTVAMARVFEKMARFTDEPMGIYRKSGFRVAVLILIGSYLKKTPKRFEMRIIFIFWIYFCMVLNIVFNSNLTNVFFGTFNTFQVNSFDDIIKSNLEMGLTDDVMHILSQEQNWPEITSTKVISSCAFGPACLNRTIFQRNLVCCWGERSIKFRMAKFYTTQVHYVDDHLLFFYLLFYFVKGYPIVPQISKMIVQLKSAGFVQFIKSKVDKLEPRQGNELTTKILTLKRLEGPFYFLLVGWVGGIMIFGYEVVTYERKRRKKVRQEVTKILKKKKMRQNEKVKILEI
>TcIr145
MWRSLFVLIVFVPPTYCYLHLTPRKPILDQLKKYFTYYVQKNYTSCSYINPHLPLTEDVANWVMSYIQCPSIVATRLFQMPEYISTQGNFIFLEMDTDVGKTITQLHQHPFWKNRFENHFIVCTAVTKIESISHILKVIWEYKILNFVLVFVHKHLEIFSYNPFSAEKILNLTKFPKEDFFPDKTNNLYGHSLRVSIFDYPPTMEKFDNQWYGKDYQHLKMVTSMINATYTLYELVRNDTYHFERAYDEILNNKTDLCFVSHFQEMTPFTGVEYTYPHQSDALVLLMPVTQDIKKKRNLLSIFATKTWVLIVVLIGAVFLSMQIANKKYKSQDTSWVGLIHVWAAFLGNSIPHFRSKQSIVQQQLLLFIFMCLVFRTAFHTSLIGSYISPNYLDKMTNISEIKDTDLMIYTGRSFGKMVPQASGLRDKLVFITKKERYRKLYEFDPNIAYLLTASYAEAILAKLRSVRKKVPYYVLKEPLVPGFDNYIFQKHSPYIHKINECLTKETQFGFWANYVPSNSYYPRTNGTTEDNIVLNLQHLQLVFYLLVAGLFFSIAVFLVELLYC
>TcIr146PSE
MNNNKTRNLKIRILFGFKLLVLLLIHLQVLKMLSTCLSVVIFFVMSECRLKPPPVPFVEQQLQEYFINYKNASDKSYSLCNYINANDDSTKDISNWFIKFNSCPSITSTNLSHEVNYLPLIDAIFVFLNKNLNFDEYINQLRGTFFWDSLAEFHFILCTVRTNTNFVPHVLSFIWKQKILNFVLVLVSDELQIYSYNFFKNHEIVNLKRDSNCYKNLFVDKLSNLYGYEFRVALFEENPLLVKYEGKWYGKNYNMLELLTSSLNATFKTVEYESNSGFLDAYHSLLNDETDFCLNIIFILRKTLVTNIEYTYPHSYDKVVVLLPVDSNIARRKSHNIITIFTFTVWISIAILTVFCALVLVLANKKHSFSLFLLYSLGSLLGYSFEGFKKAQSYIKFQLMTFILGAIIFRTAFNCLYRNRRFLYIKKLF
>TcIr147
MSWSLPKLCVNLMIINFTQTFLNAPVESPTNQHFVEYVRKYQSHKQLAFCSYVNINHDRTNDISNCFIKNNACPAVTAGVSFNASGYVPKMQATFIFVENITNINVTIDQLREYSFWEPRLETHFIICETVTNLNFLTKFMETIWERHIVNFVVVLAFKRLEVFTYNGFKNEVINLTRNSCVGCNLFHDKLSNLYGYQLRVSLFNNFPLNMKENGEWVGQDIVRLKLVTSMINATYKIIEPPEHTYFTGAYEDAMSDVTDLCFISHYYMNNLYQDAEYTYPHETNQISVVIPVQEEEFTLRKHLSSFDFSLRILLLTTVLTIPLVTNLARHPRQQTYVVILLRCVNSVFGNPFIHFDHQEFIIKIQLVLFFFGCIIFRTAFQSSLVSSLVTPKPSEEIATISELRNTNLKILTSKSLADVIPQDYGLCDKITIITPRERLKKLYSLDTRTAYIIVTTFADTFIETLKSKYERPPFYVMKEKLVPSINTYILQRHSPYMRKLSNCLLRQVQYGLSEMREYETRVKEISDSQIVLGMQHLQSIFYLYLMGLCCSTLVFLIEIGYSWLCNNTVA                                                                                               
>TcIr148
MIMTNVMCATLLFFLALLYPSKTIFQNDFVKNHLNKYQLFGNYTSCSYFNVNLPDTRHISDDFLKRNLCPSLTISDFFTETSIMSKTQAAFIFIEDLNEIERDIQRIQNYTLWNVRGETHLIICKRIDSVAFLQNFVKTVWKNHILNFVVVFVQETLQIFTYNPFIDRILNLTHTPGYFPNKLQNLHGYNLRVGFFINFPLVNKSHDKWIGRDYNVLEMVTEKLNSTFQIIEPPENTHYQGCYNDILNGLTDFCFVSHFRGPHAYENAEFTYPHEINGLAILLPFNETSSSATVILFEVIPMILFLVVIVTVSITSLLGESNFRKLLLVTVLYIYSSLLGYPFPNLNKKRCSAKIQICVFIFGSIIFRTAFQCFLITNFMTANPSNQINSVEELEQSQIQIYISHPLANRISEEDSLRKRFIYLDNRKKRTEMIYNDLNTSGAYGLSWSSAKSIELMMRNEHKRTVFYVMREVLVPSHSTYIFKKHSPYLDKISEWLLREQQYKVVKDVPKYNYDSFSSDNENVLKFHHLKHVFWFLATGLGVSFLIFVTEILTKAFFNYVHLYLGTYCKIYNE                                             
>TcIr149
MLMLISVLLLNKLDLVTSKQNKIDALSKKTLLESEIEHFFTEYSKTEDLDVDITIIITTHTVVINDLVNSFLNTNQFEYIITTNCTENTTKNRQVSPKIFIFLQINDLVLTLDQMETCNLWSPKSRIFFIIAGTVNNFSVIEESLEIIWSRKILNFVLVFVNTQINVLSYNGFAQEKIVNLTNSRDFFPNKLLDINGHVLKIGMFKDTPRNTKNSKGQWYGPDYELLEAITFMMNATLQIVESAQEEHFNGLYDNVLNGIVDFSFIPLYKFDTFSQIDFSYPRKLENLVVLVPKAGQIPQESYLFLIFDYKIWLSVLVFLFLISCVLKQAQFVVKKRQNSFIYWLFEAWKCFIGSGGTTSFGRKETPVKFILTVWMLGSIIVSACFQCSFTSSFTKPKYFDEINTLDDLRQTGLRIFCADYYKNYLLKVESYGLHTQLVFVSTRKMYEIRKGKDAGKVSFVEVFSRAVILAKLYGYHIVKEPLATGYTVNYFQKNSPYMDEVHRCVLLDQEVGLSKKADQNLIIPPDHEDAITSVNITFSHLKSLFLILLCGYHVSFVVFLCEFCVKAKNKF
>TcIr150
MIKFRMYKQSKHHYAPRKFFVISDHKMPLKNIFVIFRLVIFAISLSQNKAQNEILRQYISEITSTNQQRTLVLIYNNVGTFRDFSSHFYGLALPVYNVYLGELRKFNGKYGEKYDIAVTYEESKLYFVVLNDLKQLYTALPLIRKIYFWRDRDRVVVLINEKFREQEAKATFRHCFQFYIINIVFVFVKDRIEPFTYNPFSGRLATPGRFFPDKFRDLFGYNLKISMFPSVVNTFSNKTYHGRDGKMSLTIAHHINATYTYLRPRATPLAPVLNQYDDVAERVAEVGFNTRYVKFNFRNLIEKTYPHDRDDLACLIPQEYVQKFGLLPAGVWGLSVAASAVFFCYVLVANRRFDVVNVLMTILLLLFNKPVKESRNFNFRLALISYLTFSAFLNTLIVCRLASIVTAPKYLAGIETVKELAGTEHRILTIDRFQELLNASLVPPLRAKILPRLTIIKEEQYLSEINKHRKIAFICKDHLANYAQIQKENYPNGIQFYRVMKERILPALSCYIVSYGSPFLTRFDSLIQRIVESGIHDYWKTKTWEKLGIHHQFRTNQDNYKGRVAEASLQIAQKVLLYGLGSAALAFLLELQSGAEASKRLICYISVIFKKVIISRIKLFRNKNEKH                                                             
>TcIr151
MLIIIILIFIIVQFSDLKADEIYFILQIVKSVFINQHCIYYISNNTDFDIIISKVLANTSIQFTNIEKNVSSDFLCSGYIITTEDITELGDIILQDLETNGTIKPYERFLIFYDSGESLQIEKLLIATMLYAIDIISVQFQMANQKCTKIYVKSIYKKKTLASWNQTFMHLDTAHLVQPLWTPQLSYKHSKPFVVSTFNCSPYFYFDNGNRISGGVEFQLINTILGKYPKRFEMVQSEQIFLKWVLGAEAVANKSADLATCSHWFMAQNLTKVDTTYPLTQICVTFIVPKPRLLPAFTFIWQPFPAPVWALTLSMFVLVWFAILQTSRIYKGFKKDDFQIRKLRDNRIDTFLHLLRLMTLGGSNFMSRSSETALRLLFATWFLVCLVYSTYYSAGITSSLTNPRLTNTIKTIKDMVQYNVNWLEEPYLKKSFQKSHSQKLRKLGELGVPQKGSDVARIVKQLSNLYVTDTEDLDNYEKKHLMVLKECLGEFYIVFPIQKRSPFKVLFDKYYARFQEQGLISFWLRNITYFDNSHARFASMYSLYSDDLNHHNIDVDRFIGAIYLLLIGYLSAFVVFLYEYLASVLSKRANL                                                                                                                                                              
>TcIr152
MQCRYFYLLSAFFVLKSECFNYNQNIQLLIDLINLNFENTSCVYFIEDYVSYSNLISKAIQSLQIISTTLDNIKILHTLPYTCSGYIILCSNENTLLTLFSMKNVNLYFKPHNQVLLFMDNSTKVDKKEMKAASELHNLNLFLVDTFRDNNMVLRSSDENFRIISLHYDKIINDGFQIRNEFLRKQEWMPQKVLNRLNQNFSVVLFNCPPYAMFNERKKMFEGVDIKILNEIVLKWPTQYLFLTTHRDSSEHLHAKALQKVVDNKYDIAICSQWLAAAYQYNTANSVQYTTTCRTLLIHRSKLLPNYSFIFQALQLDLWSLYMFILLLFSSIFFLTSNIIDQLFKTKSLLKHDISLAITYTLRICSLGSIYRIPSTVHFTLKILLLSVSIFCMLISVYYCAGLTISLRFPRFSKNINTLQDVADNRIKWLDPDDYLKNWMLDTNSELFQQLSSQFEMQTSISECNRKLRDGQHALMVQIPPTDKESYVMFSEILDQYGRNNLKLLSEKIACFYCLFPLKVNSPYLILFNRAIHSFIEYGFIDHWYDSFVNKRKFRFMKRFFQTYSQEVFQIINLDKLEGIFFVLLLGHGLSVIIFCFECYLNNNSQHLQIC
>TcIr153
MNFIRLMLLHTVIGNVVFADNTNWISNLIKCGFKDNCICVISSNNLITDYTKSLQNVQMVTLYLGDFRNTDESLFVCNGYVIFSDEVEEINKLFLIADINLYFQPHTRILLITKCSKQLNMTEISEATELQHLHLIIIEEEYNCNNSQEKKTTFYSSSPKLQANFVHNLTILDRKKSLAAITKMPTWSPAKTLTKFNRTFSVVLFDCSPFVNFNESTNKYDGVETRMLDEMLKGLPTSYNFLKPSFSGEHLYGKALAPVRENKNDMTICSPWEQAVFNYKIAKTVEYSVICRQVLVPRPQLMPNYSFIFHSLQANLWGLYFFTLFFCSFVTYAIASCFTTSNFETVVLYYVRIFSLGSIEKIRCSNIQTIRILLTSVLIFCLLFSTYYSAGLTLSLRFPRFMRKIDSLQDVIDSKIKWFEPNEWMKIWMKNTSNEVIQQFADLFEGFNNITERNAKIKHESYGLLVETIMGVKENQRYVMFSESLDEFGKKHLKIITESIGCFYTVFALKRNSPYVDKFNKDILSFIEFGFTNHWLIEFSGKPEIRYMEMFFQKYSDEMDQLIDMEKLQGAFYFLLVGLILSTVVFFTEYFFKIGLKNEIYTE                                         
