# Supplementary material for: A model species for agricultural pest genomics: the genome of the Colorado potato beetle, Leptinotarsa decemlineata (Coleoptera: Chrysomelidae)
Source: Sci Rep. 2018 Jan 31;8:1931. doi: 10.1038/s41598-018-20154-1 (PMC5792627; doi:10.1038/s41598-018-20154-1)
Supplement: Supplementary file 5 — Dataset 4 [file 41598_2018_20154_MOESM5_ESM.txt]

>Scaffold276|ref0007947|ref0009008
CGAGTCTAGTTTCAGATAAGTTTACAACACCTTCATAATATGAAACTATTGAGAAACATAACAGGACGCATATCTGCACCACCTTAACAGCTTGAGAGAGCTTGAGATGAAAGTCATAATATAGTAGGAACCCCCAATGTATTTTGGTTACTATATGTGTTGGTGGATAGAGCCAATAATGAGTGGAAACATTTCAAAAAAGTAAGTCATTACACAGAATCACGAATACGACAATCATCAATCTATAAAAAAAAGTGATATTTCAGATCCATGAAGATCGTTCAGTCAGCAACACGAAGGAAAGTTCCAACTGAAACTGAGCCTCTTCAAGAAGAATATTTAACAAAATGGATACTTCAAAAAACTGGTGTTGGCGAAAAGGTGACAACAGTTCGGAAGGAAAATCGCTACAACTGGTACTTTTCCTCTCCTATTTCAGAAGAGAATAAAAAGAAATGGATCTGATTATAAAATTAAAACTTGCTTCAAATCCGTAGCAGCCTCATGAAGGCCACAAACGTGGACAAAAATAACGGCTTACATTTACCTATTACCAAATGAATGCAGTTGGTGTGTGGAAAAAAATGTAGTGGAGAAACGGTATCAACAATCTTCAGCGAGAAGAAACCAATTACTCAGGAAACTTAGAACTTGCTTTCACCCACCAAAACAACTTCAACTGAAAGTCACTTGATCGAAAGATAATTCATAGGAACTGTCTATACTTATATTGAATAATTGTGCAGTGGATAGATATACAAAAAAAATAATGCAACTCACTAAAACATGAAAATCATGGACAAAAATATATCTTATGAAAATATGAATCAGCTCAAAGTATCAGTCATTTTCCGATCACACTTGTGGATCATAACAATCGTTAAGTCGTGAAGGAGCTTGATTTTTCCATTTTCTTTTTCTCACTATCATTTCTTGTCTTTTTTAATTTCTATATCATGAACATTTGAACTCATTTTTAATATATTTGTGCAGCTTTTTCTGCACATATGCTGTCTGTTCAAAACATGAAGTGAATTTTAATTTTTCCCAAAAATATTCGTTTATTCATCAATTTCCATTTTGTTTCCTTTGTAGTTGCCGTCAGGTATAATACTCTTATGCTAACGTTTTTTCCACTCCTCAAAGTAATTCTGATATGCACTTTTTGGTATGTCATTGAGCTCCCTCAGCGATTCGGTTTTTGTCTCCTGAATCGTCGCAAAACGTCGTTCTTCACTGGTTTTCTTCAATTTTGGGACCAGGAAAAAATCACAGGGGTCCAAATCTGGTGAATACGGTGGCTGAGGCATAATTACGGTGTTGTTTTTGACCAAAAAATTACGAACAAACAATGACGAGTGAGTATTATGGTGATGCAAAAGCAATTAATTTTTTTTCCATAATACCGGATGTTTTCTTCGTATTATTTCTCGTATCACTTCAAGATAGTAATCCTTATTGACCGTACGACTATGTGGCAACAACTCCTCATGAACTACGTCACGGTGAGCACAACCTCAATCACTGATCAAAGTTGGCATGCTATTTTTGACCTAGGCTCTCCTATGGGGATGATTGGACATTGGTTTCGATATCATAAACATGTACCTATTTGAATTGAAAAAGTATATTTTTGGGAGAGATTATTTTTTGGGAAAGAAAGTTTATAGCCTTCTACTTCTCCATCTTGATTCAAATAATGTGGGAATCTTCTAAAGAAAGGACGGAATCAATTTCAAAAAATTAACGCTATACACAAAGATGTGTAGATCAGACATAAACTGGAAGAACAAGTCCTCTGGAAACAACTTTTTTCATATAAACATTGAATTACACGCAAGAAAAATACTTCACCGGTTATGATCCTTTTAAGCAAATCTGGATCATTGTTGACGTCATGCAACTATTTCCAAGCGATGCTTATGCGACGGTTTTCTGTCAAAATTTGTCAATTTTGGAACAAACTTCGCTGCCATACGCTTCATGTCCAAATTCCTCAAAAATATTTGAATGGCATGAGTCAATTGATATTCAGACATCCTCATCAAATTTTCTAATAGCGATTCGACGATTTTTCATGAAAAATTCCATATCTTGTTCATATAGAACAAGTAATACGTTGGTGAAGTTATTTAAAAATAATAAAGGCAAAATATTCAAATTCTAGAAATCAGGAGTATATAAATTAAAGTGTGGAACGTGTCCTAAGGTATATATTGGTCAAACTGGCAGAAAATTCGGGTATCGAATCCAGGAACATCATATGAGCTAGGTAAATAAGAAAACAAGTTCAACATATTCAAATCATCTTTCAGAAGAAAATCATATCCTTAAAGAAGAGTTCGAAATTTTTCACATAGAAAATAAAGGTTTGAAACTGAATCATTTGGAAGCAATGGAAATTAATAAACTTCAAAATTCAAACATTCTAATTAATGACCAACTGAATTTGAATTGATCACCATTATTGAACTTGTTTTCTTGAAAAATCGAGGAAGTATTATTTATACTTCAGGTAATCATAATTGAAGAGGTACCTAAGATATATAAAAATGGTAGAGGTTTAGGTAATTTGATGGAGGGGCAGTCTTAATTGTAGTTACCTGTAGTATACAAATATTAGCGTAAGAAGCAACTTGTAGCATTCAAATCACTTGTTTGTGATCTTCATTTTCTTCAGGTTGGAAATTTTTTTCCTTACCCTTTCAACTGTCTTTCGTCAGAAGGACGATGAGTGGGATTCAAATCACTGTCGTGATATATTTCTCGAAATGAAGTTTGTGGAGATCAAATCTCAAGGTCTAATTTATGAAAATAAATCATTAAGAAATTCCATACCGATGTGGTAATTCCTTAGTTTTTGAATAATGGAACAGTAATAATCTGAAATTGTTCCATGACACTATCAGCAAACAATGAATCACTAATCCTTACCTTCATGAACGCCAGCGGAAGTTCAGGTTGGAGATACAAGCACCAGGGGTGTAATGCTTTGACGCTATAGAACACTTGAATACACGACACATTGAAGGTACGCAACACTGATTCATCCGAGAGATTATACAGTGAGTGTATCCGAGTGAACATACATCTAACGAAATCCTGTTTGTCACAAATACCACAACAACCAACAATTAAATTACATGTGAATCGATAGGCACACCAGGACTGGGAATATTCAGGAGTTCCTTTATTATACTACCTACTCTACAATCGTTAAATGGATATGTGATAATTTCAATCAGTAAATAACTCATTCACAATAAAAATCAATGGTTAAAGTGACTCAACTGATTTTTTTACTTTTCACATAGAGTCTGTTTCAAGTGGAAGACATCAGGTACTAGGTGTTTTCAGCATTACAGGCCACTCGTAGAAGAAAGCGGTAAGAAAATGAATTACTTAGTTCTTCCTCAAGAAATTGCTTGAATGTATTTTCAGCTCTGTGCAATTTTATGAAAGTTTGAATGTAATTTTATTTATAGAAATACGAAATTATCAGTTATGTGAAGAGAAACTTAAAAATATTGAGTGATGAGATAATTGGATTTGAGTAAAATAATTTTATTTATTATTGGATATATGTGAAAGAGTTAACGTTATAATTCATTCTGGTGAAATTTCAGAAGTGTTTCTACTTTGGAATTTATGTATGTATTTATCAATGCTAAGCAGAAAGGCACAGATTTCGCTGAGGTGGTTAATATCTGACCTTCTATTAAGGCAGTTGTAATAGTAATGACATTTTCAGGAATAATCTTTCAGATTCATTTTTTCAATTGTTAAATTTTTAGTGAAATTGTAGTCCATTATATGACTTTCTTCGAATTTAATTGAGAGAAGTAATCCTATCTTTGGGTAGTCCTGATGTTTGACCAATATATTCATTTCTACCAATGGTAGATATGATAGAATTACCAATGGTAATGGGTAAACTAATTCTATTTGGAAATTTACAGAAGATTAATCTTGTTTTGAAAATGATCCATTATTAGTTAAAATGGTTTTGAAGGCTCTCTTTACATTGATAATTTTTGAAATTCTGTCACATAACGAATGTAAGGTAGAGAAAAGAACAAAATGTAATCTGGAGGTGGTTTAGTCTCATTTGTATTATTATTAGACTTTTTCAATCCAACTGGTTATTATTTTAAATTGAACGTCAATGGTAGAGTTATTGATGAGTAATTGTAATAAAATATTAAGGTTTTTTTGAATGAGATGAAGTATCGTAAATCTGGAGAATGCGATTTTTCATTTGTTTGACAAAACAACGTCAACTATTTGTGATGTGATCAGTAGTTGAGTAACTCACCAGAAGTGACAGGTTTGCGATACAAATCAATGAGGAGGATATTCTCAGGTGTTCTGATGAAATTAGTGTCAATGAAAGAATCCCATTGTTCCTCGATTTCTGTTTCGATGATAAACTGTGTGTAGGGGTTTCAACTGTTGAAAATATTCACAATCTCAGATATTCCATCTTTAGGGAGGGAGATGATAATATCACATACATATTTTTTATGAAAAGAAGGTTAAAGGGAAGTATCTGTAAGACCAAATCTAGCAGGTCATCCATAACGTATACAACCAAAAGTTTGTTCATATATTTTATCATTGAAAGATAAATATGTATTGTTGAAAGATAAAGTGAATAGTTTGAAAAATTTGTCTTCATGAATATCACAAAATTGACAAATACGTCCTTATTTTTTGTCAATAGATCTGAGACAGGCATCTAAATAGACATTTCTGAAAAGGGATGCACCATCTAATCTGATAATTACAAAATTACCAGGTAGTTCGATGTTGTTGAATTCAGAGAAAACATCAAAAAAATCTAACAAAATATTGATTATCGAATTTATCAGCTTCAGTAGAAATTTCTATCAGAAAAGAGGCAAGTTTCTCAGTGTTTCTCGTGTAATATCAAACGTGAATTCGTTCAGCTGAATACTTTTAAGTGAAATAGTGTTAATATTAAATTTCATTGGGAAATTTAAAAATTTGTTTTATTTTTTTATCACATTTATGAATGCCCAAATAGAAGGATTTCAGATCTGGCTCGAAGAATCAGGAGTGGTCGAGGAATAACAGTATCATTGCTCATGGACACTAATACAAACAGCAAAAATCAAACCTCACTTCTACTGAACCAAAGCAAACCACATCATAAACTACTACTTCCAAAGAAAGGTCTGCATCTTCATCGATAAAATCATTCCTAATTGTATAAAGTGTCAAAATTTCATCGACCAACTATTGTATACAGATAGGTTGAAAAAAATGGTACTAGAGCTGAATTTTTGTCACCAATCAGTGTGATAAGCGTTTCGCCTTATGTAATGATACAATAATTATTCCGGTATTGTTTTCTAATTTCTATACCAAATATTTGGAATATGAGAAAATATCATTCAAAGAGAATACAGAACGTAATGAATGGAAGAGTAGCGATGTATCATTACAGGTTCCATATGAAAAGTCTCATTTTCAACTTATTAGCACTAATTGAAGAAACAAATTCACGAAAACAGTTCAGAGAATTGTTCATATAACTAGATACTCCAGGCCATAAATGTCGTATATATGAAAAGAAACGAGGAATAATTATTAAGAGAGTAAAATCCAAAATTATTTTTTAAATTCATCCTTCTCAAAAACCTGCTTTTTCATTAATATGGGTCTTCAGGAAATTGTTTCCTGTTTGTTCAAAATATGTTAATGTGGAGATATCCCATCTTTATAGGTTCCGAGGGATTCAAGTTGTTCTTTATGGCGTAGCGTAATCCAGTGCAGATTCATGTTTAGGTTGTCTGACTTTTCAAGAGTCTATACCTATATCTCTTGAAACGGAATACATAAATTTGAATATTCACACAGAATGGCCGGAATATACTCGAGTACTATCGAATACATGAATTAGGCAGAAGCTTTCTGTAGAATGAGACAACAAAGAATTGTGGAAAATGGAATCCGAATATGGAAGTTCACTGATCTGAATTCGAACTATATAATATTTAATAATGTAGTTTGCATCTCCTCTTCAAAGATGTTTCACTTTTTTCGTAAGATCTGAAGGAAACGAAGACATCATGAGAAATGAGAAATAAAATGTTTTTTCGCCACTTGTACAACGAATACGATGTAGCCGTTACTACCACGTAGTAACGGCTACATCCTGCAATTCATTAAAAGGAGATATAAAAATACTTGTGATCAATAAAAATTTCAATTCGCAACAACAAGTGGCCCACCTAAGGTCAGTCGATCTTTGGGTCGTGAGATCCTTAATGTTTGTCTCTCGCCGCTTCATACAAGGAAATCCATCTAAAATGAAACAAAACACTTTAAATCAAGGGTGGCCAACTTTTTCGGCACTTGGGCCAAAATTCGGAAGTAGAATTTTACCCTGGGCCGCATTACCAAATTTTATGTATAGTGCGCGCCAGACAAGTCTGCACACAGTCAAAATCAGATTCTAATTTTTACTATTAGAACTTAGTTAGCGCTTAGAACAAAAAATGTACTGTAACTAGCAAAGAAAACACCCCAGTCACGCGCAGAGTTATCTGACATGCACTCTAACTAAGCAGCGCACAAAAAAAACACTATATTTAGTGTTTCTTAGGAACAAAATGTGACACATTTTCATTTCTGCATAATTCTCGAACAAAATATTTTAAGTTACACATTTTAATTCTGCAAAATTCTGTTAGGTAACTAAATAGTAAATTAATGGGATATCTGACTTTGTTTATCAGAGCTAAGCTGATCAATGTCAACTTCGACTGATGTCGTTGCTACCCGCAAACAATTTTCAAGATGAGCATCAGTAATCCGTGTTCTCATTTGAGATTTGATATGATTCATTCTAGTTATTCACACATGTAAATGTTACCAAATAATGAAATCATGAACAGAGCATGTTTGTGAAACGCAGGATATTTCTCTTCATCAAAATGATTTTTATAGAATTCTTCCAAGCGAACCTGATTTAATTTCTCTTTTAGCTGTGCATCACATTGCATTTCGCGACATTCCATTCGTAAATGACCCGGCAAGGAACTTACATCTGTAGAAAATGGTGTTACAAATGCAAAAAAAAGCAGTCGGTGCTTATTAAAATCTAGGAATCGGCTTTCGAATTCGGTTTTCAAATCAGATGTTAGAGATGCGTATTTAGCCGCTATCTCTGATGTGATATCTGGTCGCTCTGAAAGTGTAGGAAAATGAGTGAAGTTTTTAGTACGTAGCTGCTGTTCCCAAAGCACAAGTTTCAATTGAAACTCAGAAATAAGATCATATATGTCATTAATCAATTGACATCTGCCTTGTAAACGAATATTGAGTTCATTTAAGTGGCTAGTTATATCTACCAGAAATGCAAAGTTGGATACCCACTCGTCTTGAAACTCGAAAATACTTCTGGATTTGCTTTCAAAATATGATTGTATTTTTTGCCTCAAATCAAAAACTCTTATCAACATTTTGGCACGGGTCAGCCATCTTACTTCTGCATAAAACAAAACATCACCATATATTTCCGCGACACTTTACAAGCACTCTTTAACAATTTCACCGTCTGAACATGGCTTTGATTTTTTTTACATCACATGTTGACTCTGAATTCGCTCTTGTAAATAGTTGTTGCTGTGCTGAAAGTTTTGTTTTTAAGTTGTTGACCTGGTCCTTTCGAAATTGCCTTTGTATTTATAAAACT
>Scaffold6979|ref0010123|ref0013674
TATTTAGCCGCTACCTCTGATGTGATATCTGGTCGCTCTGAAAGTGTAGGAAAATGAGTGAAGTTTTTAGTACGTAGCTGCGGTTCCCAAAGCACAAGTTTCAATTGAAACTCAGAAATAAGATCATATATGTTATTAATCAATTGACATTTGCCTTGTAAACGAATATTGAGTTCATTTAAGTGGCTAGTTATATCTACCTGAAATGCAAAGTTGGATACCCACTCGTCGTCTTGAAACTCGAAAATACTCCTGGATTTGCTTTCAAAATATGATTGTATTTTTTGCCTCAAGTCAAAAACTCTTTTCAACATTTTGGCATGGGTCAGTCATCTTACTTCTGCATAAAACAAAACATCACCATATTCTGAGTCCAAGGAATTAAGAAATTCATGAAACTGATGGTGGTTGAAATCTTTCGACTTCATAAAGTTCACTATCGTCATAACATGATCCATTTTGAGAGATTCGGCACATAAATCCTCTTGATGAATAATACAATGAAAATTTTGCATCGACGTATTGCCAACTTTACAGACCTCATTTTCAATAAGTTTTACCAAACCTTCAGGTCTTCTAACCATTGCTGGAGCACTATCAGTTGTTACACCCGGCATGTTGTTCAATCGTAACGAAAAGCGGTCTATGGTTGATTGAACAGCCTCTAATAGATCTCGTGATTCAGTGGTATCCTTGAGTGGATACAATGCTGCTAGTTCTTTCATTTTATTAATTTCCGCGACACTTTACAAGCACTCTTTAACAATTTCACCGTCTGAACATGGCTTTGATTTTTTGCGGGTATTGCAGCTACTGCATAACTCTCTTTTACATCACATGTTGACTCTAAATTCGCTCTTGTAAATAGTTGTTGCTGTGCTGAAAGTTTTGTTTTTAAGTTGTTGACCTGGTCCTTTCGAAATTGCCTTTGTATTTATAAAACTTATTTGCATGTTTGGTGTTGTAGTGACGTTTAATGTTATACTGTTTCATAACAGAAACCGATTCATTGCGTATAAACGCTAGCGACGTGCTCGCGGCTCGGGGGCGGGTGGCGGCATGCCACGTCCTGCCGGCAAAAAGTAGGTGAGTTTGCGCGGCTAGCGGGCGCTCAGTGCGTTATTTCAAAGTGAGCCCCACTTCATGTAGATGAAGCATGTGTTGATTTTAAACGTAAAAGAGAAGAAGTGTCAGTTTGCTTTTTATAGTAGGTATGATAATGTAATTTTAGTATTAATTTTTTTACTTTAAACCCTTGCTTTAAATGTTTTCAGCATTATTTTTTGAACAGATCCTTCAATATCATTCCTAACAGAACTAATCCAGATTTAACAAAGCATTTTTGCTGATTGAGAGATATTGACATATATGGGTATGAATATTTTTCGCATCCGTCTGAACATAGGAACATCCTAGGCGGAAAATCCCCGAGTTTAAGAAAGAAAACAAGTTTTTTTTTTGTTCAAAATGGGCTTCATTCATCAACGTAATCTCCATTAAGAGTCACACAATCATTTCAGCGCCGCTCTTGCCACTTCAATATCACTTTTGTAGAACGATTCATATTTTGCTTCCAAATAGGCCTCAGTTTCAGCAACTGCCGCTTCATTTGAGCAAAAATTTTTTACCGTGAGCATTTTTTGAGGTCTGCGAACAGTAGTAGTCGCTGAGAGTCAAATCTGGTGAAGATGATATATGCGGAAGCAATTCGAAGCCAATTTCATGCAATTTTGTCATCGTTTTCATCAATATGTGACACTGTGCATTTT
>Scaffold12|ref0007455|ref0023290
ATATCATGGATTGAGTTGTAGATATAGCGCCGGGCGCTTTTCCCGTCATCAAGCTGTAAGTGATGTTATCAAACGTGCCTTAGGTTCGGCAAATATACCTTCCATCTTAGAACCCCCAGGCACTTGCTGCGATGATGGAAAACGACCAGATGGCATGACTCTCATTCCTTGGTGGAAAGGAAAACCGGTTATCTGGGATTTCACATGGGTCGATACTTTGGCTCCTTGTCACGTTCCTTCGACTTCTGTATCCAGCGATGCAGCAGCTTCATCAGCAGAATTGTCAAAAACACGGAAATACAATTATTTGGGAGATAATTTCACTTTTTATGCAATAGGAATCGAAACATTTGGTACCTTTGGCCCCCAAGCATTGGAGTTCATTCGTGAAATTGGCATTAGGATATCCAAAGAGACAAATGACCCAAGAGCTACCTCTTTCTTGATTCAAAAAATTATCATTCTGATTCAAAGAGGAAATGCAGCTTCATGTTTAGGTACAATTCCTCAATCAAAAACCCTAAGTGAATTACCAATGTTTCCCATGAACAAAATATATCGGCATGTACAGACAGTGCAAGAACTGGAGTTGTGCAGTTTGGTGGAAGACTCGCAGCAAAACGGTCAAGCTTTGACAGAAAAGGAAGTTGGAACTCTAAATGAGGCTGAGTTTGATCCTCTGGCTGAGCCCTCACAGTCCCCAAAAGAACTAATATCTAATTCAGTTTTGAGCAGTTTTGCTTCGAATTCCTTATCCTACCAGTCCAATGAAGAGGCGAATCATCGTATCCGTGTTTAGTCAGAAGAAGATAGTAGTGGCAAACGTAGTTGCAACAATAGATCGGTGATACATTCTTCAGTCAAAACTCTTGGGTTCAATGGGTTAAAAAATCTTGGAAACACCTGTTTCATGAATAGTATAATCCAAAGTTTATCAAACAGGATGGTTGCTGGAATACCTAAAAAAGGATACATACATGGAAGATATCAATACTAGTATTTCTAGTATGAAAGGTGTTTCAATCAAAGCGTTCGCAGAAGTTATCAAGGAATTGTGGTCGGAAGATTCATCTGATAGAGTAATTAACACAGTCTACTCAAAAATCATATTCAAAGATCTGCCCCTCGATTCATGGGTTCTGCCCATCAAGACGCCCACGAATTTCTTCGATATCTTTCAGAAGGTTTACATAAGGACCTCAACAGAATTACTGAGAAACCTGAACCGATCTTACCTGAGATTGACGAAAAATTGAGCGATAACGGAAAAGCAAAAGAGTCCTGGCAGAGATATTTGAATATGAACAACTCCAAGATTGTAGACTATTTCGTTGGTCAGTTAAAATCCACTATGAGGTGCACACACTGTGGAATCAGTAACCTTTGATCCTTTCTGGGATTTATCTCTTCCCATACCACAAAGAACAGGCTTAATCTTGAGTTTGTCACATTGCTTGGATTATTTCACAAGAGAGGAAACTCTGGATGGAGATGAAGAACCAATGTGTTCGAGGTGCAAGCAAAGGAGAAAATGTACAAAGTCCTTAACAATCTATAAGTTTTCCCGTATTTTAGTAATTCATTTGAAAATATTCCCTCCAACGGAAAGATTCATAGCCAAATTGAATGTTTCCATTGACTTTTCTTCAGATGGCTTAGATATGAGCAGTTATGCAGTAGACAATGTGGCTCCTTGTCGTTATAAGCTATATGCACTTTCAAATCACAGTGGGACTACTTACAACGGACATTCCACAGCATATTGCAGACACCCATATAGTGGCACGTGGCATGAATACAACGATCCACATGTGTTCCCAATTTCGCCAAAATCACTTGTGAGCAATGAGGCATATGTCCTCTTTTATGAACAGGAGGAAACGAACTAGCACTTCTGATTATAGTTTTTTTTCTTTCCTTTTTTTATAATATTAGTTCTTTGAATTGATTTGTAT
>Scaffold269|ref0016982|ref0015011
ATGGATGCATTGTAGATATAGTGCCGGGCGCTTTTCCCGTCATCAACCTGTAAATGATGTCATCAAACGTGCCTTAGGTTCGGCAAATATACCTTCCATCTTAGAACCCCCAACCACTTGCAGCGATGATGGGAAACGACCAGATGGCATGACTCTCATTTCTTGGCGGAAAGGAAAACCGGTTGTCTGGGATTTCACATACGTCGCTACTTTGGCTCCTTGTCACGTTTCTTCGACGTCTGTATCCAGCGGTGCAGCAGCTTCATCAGCGGAATTGTCAAAAACACGGAAATACAATTATTTGGGAGATAATTTCATTTTTTATGCAATAGGAATCGAAACATTTGGTACCTTAGGCCCCCAAGTATTGGAATTCATTCGTGAAATCGGCATTAGGATATCCAAAGAAACGAATGACCCAAGAGCTACCTCTTTCTTGATTAAAAAAAATAGCATTCTGATACAAAGTGGAAATGCAGCTTCATGATTAGGTACAATTCCTCAATCAAAAACCCTAAGTGAAATACCAATGTTTCTCATGAACAAAATATATCGGCATGTACAGACAGTGCAAGACTGGAGTTGTGCAGTTTGGTGGAAGACTCGCAGCAAAACCGTCAAGCTTTGACAGAAAAGGAAGTGGGAAGTCCAAATGAGGCTGAGTTTGGTCCTCTGGCTGAGCCCTCACAGTACCCAAAAGAACTAATATCTAATTCAGTTTTGAGCAGTTTTGCTTCGAATTCCTTATCCTACCAGTCCAATGAATGGATGGATTATCCTATCCGTGTTTACTCAGAAGTAGATAGTAGTGGCAAACGTAGTTGCAACAATAGATCGGTGATACATTCTTCAATCAAATCTCTTGGGTTCAATGGTTTAAAAAATCTTGAAAACACCTATTTCATAAACAGTATCATCCGATGTTTATCAAACACGGGATGGTTGCTGGAATACCTAAATAAGGATACATACATGGAAGATATCAATACTAGTATTTCTAGTATGAAAGGTGTTTTAATCAAAACGTTCGCAGGAGTTATCAAGGAATTATAGTCAGAAGATTCATCTGATAAAGTGATGACCACAGTCTACTTCAAAAATCAGATTCAAAGATTTGCCCTTCGATACATGGGTTCTGCCCATCAAGACGCCCACGAATTCCTTCGATATCTTTTAGAAGGTTTACATGAGGACCTCAACAAAATTACTGAGAAACCTGAACCGATCTCAAAACTGAGATTGACGAAAAATTGAGCGATAACGGGTAAGCACAAGAGTTCTGGCAGAGATATTTGAATATGAACAACTCCAAGATTGTAGACTATTTCGTTGGTCAATTAAAATCCACTATGAAGTGCACACACTGAGGACACTCATCAGTAACCATCGATCCTTTCTGGGATTTGTCTCTTCCCATACCACAAAGAACTGGCCAACTGAGTTTGTCAAATTGCTTGGATTCTCACAAGAGAGGAAACTCTGGATGGAGATGAAAAAACAATGTGTTCGAGGTGCACACAAAGGAGAAAATGTACAAAGTCCTTATCAATCTATAAGTTTCCACGTATTTTAGTAATTCATTTGAAAAGATTCTTTTCGACGAAAAGGTTCAGAGACAAATTGAATGTTTCCATTGACTTTTCTTCAGATGGATTAGATATGAGCAGTTATGCAGCAGACAATGTGGCTCCTTGTCGTTATAATCTATATGCACTTTCAAATCACAGTGGAACTATTTACAACGGGCATTACACAGCATATTGCAGACACCCATATAGTGGCACGTGGCATGAATACAATGATTCACACGTGTTCCCAATTTCGCTAAAATCACTTGTCAGCGATGAGGCTTATGTCCTCTTTTATATGAACAGGAGGGAACGAAGCAGCATCTTTGATGTGATTTTGTTTTATAATCTTAGTTCTTTGAATTGATTTGTAT
>Scaffold769|ref0018786|ref0004448
GATGATGGGAAACGACCAGATGGCATTACTCTCATTCCTTGGCGGAAAGGAAAACCGGTTGTCTGGGATTTCACATGCGTTGATACTTTGGCTCCTTGTCATGTTCCTTCGTCTTCTGTATCCAGCGGTGCAGCAGCTTCATCAGCGGAATTGTCAAAAACACGGAAATAGAATTATTTGTGGGATAATTCCATTTTTTATGCAATAGGAATCGAAACATTTGGTACCATAGGCCCCCAAGCATTGGAGTTCATTCGTGAAATCGGCATTAGGATATCCAAAGAGACAAATGACCCAAGAGCTACCTCATTCTGATTCAAAAAATTAGCATTCTGATTCAAAGAGGAAATGCAGCTTCATGTTCAGGTACAATTCCTCAACCAAAAACCCTAAGTGAATTATTAATGTTTCCCACGAACAAAATATATCGGCTTGTACAGACAGTGTAAGAAATGGAGTTATGCAGTTTGGCGGAAGACTCGCATCAAAACGGTCAAGCTTTAACAGAAGAGGAAGTGGGAACTCTAAATGAGGCATAGTTTGGTCCTCTGGCTGAGCCCCCACAGTCGCCAAAAGAACTAACATCTAATTCAGTTTTGAGCAGTTTAGCATCGAATTCCTTATTCTACCAGTCCAATGAAGGGGTGAATCATAGTATCCGTGTTTACTAAGAAGACGATAGTAGTGGCAAACGTAGTTGCAACAATAGATCGGTGATACATTCTTCAGTCAAAACTCTTGGGTTCAATGGATTAAAAAATCTTGGAAACACCTGTTTCATGAACAGTATAATCCAATGTTTATCAAACACCGGATGGTTTCTGGAATACTTAAAAAAGGATACATACATGGAAGATATCAATACTAGTATTTCTAATATTAAAGGTGTTTTAATCAAAGCGTTCGCAGAAGTTATCAAGGAATTGTGGTCAGTAGATTCATCTGATAGAGTAATTAACACAGTCTACTTCAAAAATCAGATTCAAAGATTTGCCCCTTGATTCATGGGTTCTGCTCATCAAGACGCCCACGAATTCCTTCGATATCTTTTAGGAGGTTTACATGAGGACCCCAACAGAATTATTGTGAAATCTGAACCGATCTTAACTGAGATTGACGAAACATTGAGCGATAACGGAAAAGCCCAAGAGTCCTGGCAGAGATATTTGAATATGAACAACTCCAAGATTGTAGACTATTTCGTTGGTCAGTTAAAATCCACTATGAAGTGCACACACTGTGGACACTCATCAGTAACCTTTGATCCTTTATGGGATTTATCTCTTCCCATACCACAAAGAAGTGGCCAATTGAGTTTGTCACATTGCTTGGATTCTTTCACAAAAGAGGAAACTCTGGATGGAGATGAAGAACCAATGTTTTTGAGGTGCAAGCAAAGGAGAAAATTCAAAGTCCTTATCAATCTATAAGTTTTACCGTATTTTAGTAATTCATTCGAAAAGATTCTCTCAAACGGAAAGATTCAGAGGCAAATTGAATGTTTCCATTGACTTTTCTTCAGATGGATTAGATATGAGCAGTTATGCAGCAGACAATGTGGCTCCTTGTCGTTATAATCTATATGCACTTTCAAATCACAGTGGGACTACTTACAACGGACATTACACAGCATATTGCAGACACCCATATAGTGGCATGTGGCATGAATACAACGATTCACACGTGTTCCCAATTTCGCCAAAATAATTTGTGAGCGATGAGGCATATGTCCTCTTTTATGAACAGGAGGGAACGAAGCAGCACCTTTGATATGATTTTTTTTTCTTCTTAGTTCTTTGAATTGATTTGTAT
>Scaffold8285|ref0019784|ref0011768
CGTCATCGAGCTGTAAATGATGTCATCAAACGTGCCTTAGGTTCGGCAAATATACCTTCCATCTTAGAACCCCCAGGCACTTGCAGCGATGATGGGAAACGACCAGATGGCATGACTCTCATTCCTTGGCGGAAAGGAAAACCGGTTATCTGGGATTTCACATGCGTCGATACTTTGGCTCCTTGTCACGTTCCTTCGACTTCTATATCCAGCGATGCAGCAGCTTCATCAGCGGAATTGTCAAAAACACGGAAATACAATTATTTGGGAGATAATTTCATTTTTTAAGCATTAGGATTCGAAACATTTGGTACCTTAGGCCATTCGTGAAATCGGCATTAGGATATCTAAAGAGACGAATGACCCAAGAGCTACCTCTTTCTTGATTCAAAAAATCAGCATTCTGATTCAAAGAGGAAATGCAGCTTAATGTTTAGGTACAATTCCTCAATCAAAAACCCTAAGTGAATTACCAATGTTTCCCATGAACAAAATATATCGGCATGTACAGACAGTGCAAGAACTGGAGTTGTGCAGTTTGGTGGAAGACTCGTAGCAAAACGGTCAAGCTTTGACAGAAAAGGAAGTTGGAATTCTAAATGAGGCTGAGTTTGGTCCTCTGGCTGAGCCCTCACAGTCCCCAGAAGAACTAATATTTAATTCAGTTTTGACCATTTTTGCTTCGAATTCCTTATCCTACCGTCCAATGAAGGGGTGAATCATCGTATCCGTGTTTACTCAGAAGAAGATAGTAGTGGCAAACGTAGTTGCAACAATAGGTCGGTGATACATTCTTCAGTCAAAACTCTTGGTTTCAATGGGTTAAAAAATCTTGGAAACACCTGTTTCATGAACAGTATAATCCAATGTTTATCAAACACGAGATGGTTGCTGGAATACCTAAAAAAGGATACATACATGGAAGATATCAATACTAGTATTTCTAGTATGAAAGTGTTTTAATCAAAGCGGTCGCAGAAGTTATCAAGGAATTGTGGTCAGAAGATTCATCTGATAGAGTAATTAACACAGTCTACTTCAAAAATCATATTCAAAGATTTGCCCCTCGATTCATGGTTTCTGTCCATCAAGACGCCCACGAATTCCTTCGATATCTTTTAGAAGGTTTACATGAGGACCTCAACAGAATTACTGAGAAACCTGAACCGATCTTAACTGAGATTGACGAAAAATTGAGCGATAACGGAAAAGCACAAGAGTCCTGGCAGAGATATTTGAATATGAACAACTCCAAGATTGTAGACTATTTCGTTGACAATTAAAATCCACTATGAAGTGCACACAATGTGGACACTCATCAGTAACCTTTGATCTTTTCTGGGATTTGTCTCTTCCCATACCACAAAGAACTGGCCAATTGAGTTTGTCACATTGCTTGAATTCTTCCACAAGAGAAGAAACTCTGGATGGATATGAAAAACCAATGTGTTCGAGGTGCAAGCAAAGGAGAAAATGTACAAAGTCCTTATCAATTATAAGTTTCCCCGTATTTTAGTAATTCATTTGAAAAGATTCTCTCCAACGGAAAGATTTAGAGGCAAACTGAATGTTTCCATTGACTTTTCTTCAGATGGATTAGATATGAGCAGTTATGCAGCAGACAATGTGGCTCCTTGTCGTTATAATCTATATGCACTTTCAAATCACAGTGGGACTACTTACAACGGACATTACACAGCATATTGCAGACACCCATAT
>Scaffold80|ref0017350|ref0011764
CATCTTCATCTTAATCAGGTTGGAATCTTTTCCCTTACCCTTTCAACTGTCTCTCGTCAGGAGGACGAGTGGTTCATAACTTGAAGTGTTTTGGTGACGGCATAAAGGTCAATGACATCTATGCCGCTCTGGCCTTGTGTACCCCTTCCTGACTGGGGTATTGATGAACAAACTGTTCATTTCAACAGACGTCGTGGGGCCTTCACTCAACCGAGCGACATGGCCTTCTGAATCGGGTGGGGTCGTCTATAGTGTAATCTACAGCTTCCCTAACTACTGGGTTATCATGAGTTTCCGCTAACTCGAAAACTCTCTGATTCCTCAACTGAATGGACTGCTGTATAGTTAACAGCTTCAAATCTCTGCGGATGGCTTCATTCCGCACGAACCATGGAGCATTCACCAGCATCCTGAGAAGTTTGTTTTGCAATCTCTCCAGAATGGAGAGGTTTGTCGGAGCGGTTTGTCCCCAAGCGCCTGAAGCATACATAATGACAGGCTTGAACATCGTGTTATATAGTAAAATCTTATTCCTAAGATTGAGCTTGGACTTCCCTTTGATCAGAGAATAGAGTTTGGCTATCCTCATTTGTACTCTGTCCTTGATGTAGTCAACGTGATTTACCCAGGTAAGTCGGCGGTCTACCCAAAGACCTAGGTATTTGACTCGCGTTTGCCATTCGATCTCCCTGTCTGAAATCGTGACTCTTGTATCTGGAGAAACGTTGCGCCTCCCCAAATCTATCGCCTGAGTTTTCCCTGGGTTCACCCGAATCTTCCATTCCAGGTACCAGCGTTCGAGGTTGTCCAATGCGCGTTGCATGTAGACGACCGCCAACCCCCGTCCCATGGAAGAAGCGAGGAGAGCCGTATCATCGGCGTATAGGAAAATCTTCACGTGATCGAATCTCGGAAGGTCGCTCACGTAAAGGCTGTACAATAGTGGAGACAGCACAGCTCCTTGAGGCACTCCAGCTTGGATTTCCCTGACGGGAAACAGGGTTCCTTCAACTCGGACCTAAAATGATCTGCCCTTCAGAAAGGACCTAATCCACCGGATCAGGCCCCGAGGCAGGTCGAAATCGAGCATTTTGTGTAATAAGGCTTCGTGCCATTCTCGGTCGAATGCTTTTGAAATGTCCAGGAGGACGAGATGGACTGTCTTCCTGTTATTTAGCTCTGACATGGAGTTTTCGACCAGTCTCAAGGCCTGCAGCTCGGTGGAGTGTGCCCTCCTGAAACCGAATTGTTCATCAGGCAAAACATTTCGGTCTTCAACTTCTTCAGTTAGCTTTTGTAGCACAACACGTTCAGCCAGCTTAGCCGTTGAGCAAAGCAGACTAATTGGACCATGATTCTGGGGAAACAGCGGGTTCTGGCCCTGTTTCGAAATCATGACAACTACGGCATGCTTTCATCTTCGGGGGAAGTATCTGAGGGCGATTAAGCTGTTTATGATGTCCAATAAATATCTGATAAAGTTCTCCGGGAACTGCTTCAACAACCTATTGTTGATTGAATCAGTTCCCGGAGCCTTCTTGGGTTTGGAAGTTTTGATGTATCCCCTCAG
>Scaffold195|ref0003547|ref0011284
CATCTTCATCTTAATCAGGTTGGAATCTTTTCCCTTACCCTTTCAAATGTCTCTCGTCAGGTGGACGAGTGGTTCATAACTTAGAGTGATTTGGTGACGGCATAAAGGTCAATGACATCTATGCCGCTCTGGCCTTGTGTACCCCTTCCTGACTGGGGTATTGATGAACTAACTGTTCATTTTAACAGACGTCGTGGGGCCTTCACTCAACCGAGCGACGGGGCCTTCTGAGTCGAGTGGGATCGTCTATAGTGTAATCTACAGTTTCCTCAACTAATGGGTCATCATGAGTTTCCGCTGACTCGAAAACTCTCTGATTCCTCAACTGAATGGACTGCTGTATAGTTAACAGCTTCAAATCTCTGCGGATGGCTTCATTCCGTACGAACCATGAAGCATTCACCAGCATCCTGAGAAGTTTGTTTTGCAATCGCTCCAGAATGGAGAGGTTTGTCGGAGCGGTTTGTCCCCAAGCGCCTGCAGCATACATAATGACAGGCTCGAAAATCGTGTTATATAGTAAAATATTATTCCTAAGATTGAGCTTGGACTTTCGGTTGATCAGAGGATAGAGTTTGGCTATCCTCATTTGTACTCTATCCTTGATGAAATCAACGTGATTTACCCAGGTGAGTCGGCGGTCTACCCAAAGACCTAGGTATTTGACTCGCGTTTGCCATTCGATCTCCCTGCCTGAAATCGTGACTCTTATATCTGGAGAAACGTTGCGCTTCCCCAAATCCATCGCCTGAGTTTTTCTTGGGTTCACCCGAATCTTCCATTCCAGGTACCAGCGTTCGAGGTCGTCAATTGCGCGTTGCATGTAGACGACCGCCAACCCCCGCCCCATGGAAGAAGCGAGGAGAGCCGTATCATCGGCGTATAGGAAAACCCTCACGTGATCGAACCTCGGAAGGTCGCTCACGTAAAGGCTGTACAGTAGCGGAGACAGCACAGCTACTTGAGGCACTCCAGCTTGGATTTCCCTGACGGGAGACAGGGTTCCTTCAACTCGGACCTGTAATGATCTGCCCTTCAGAAAGGACCTAATCCACCGGATCAAGCCCCGAGGCAGGTCGAAATCGAGCATTTTGTGTAATAAGCCTTCGTGCCATACTCGGTCGAAGGCTTTTGAAATTTCCAGGAGGACAAGATGGACTGTCTTCCTATTATTTAGCTCTGAGATGGAGTTTTCGACCAATCTCAAGGCCTGCAGCTCGGTGGAGTGTGCCCTCCTGAAATCGAATTGTTCATCAGGCAGAACATTTCGGTCTTCAACTTCTTCAGTTAGCCTTTGCAGCACAACACGTTCAGCCAGCTTAGCCGTTGAGCAAAGCAGACTAATTGGACGATGATTCTGGGGAAACAGGGGATTCTGGACCTGTTTCGGAATCATGACAACTACGGCATGCTTCCATCTTCGGGGGAAGTATCTGAGGGCGATTGAGCTGTTTATGATGTCCAACAGATATCTGATAAAGTTCTCCGGGAGCTGCTTCAGCAACCTATTGTTGTTTGAATCAATTCCCGGAGCCTTCTTGGGTTTGGAGGCTCTAATGTACCC
>Scaffold942|ref0013155|ref0003415
GAAATCCATCTTGATTTTGATCAGGTTGAAAATCTCTTCCCGTACCCTTTCGACTGTCTCTCGCCATGAGGACGAGTGGTTCATAACTAAGAGTGGTAACGGCATAGAGGTCAATGACATCTATGCCGCTCTGGCCTTGTGTACTCCTTCCTGACTGGGGTATTGATGAACAAACTGTTCATTTTAACAGACGTCGTGGGGCCTTCACTCAACCGAGCGACGGGGCCTTGTGAATCGAGTGGGTTCGTCTATAGTGTAATCTACAGCTTCCCTAACTAATGGGTTATCATGAGTTTCCGCTTACTCGAAAACTCTCTGATTCCTCAACTGAATGGACTGCTGTATGGTTAACAGCTTCAAGTCTCTGCGAATGGCTTCATTCCGCACGAACCATGGAGCATTCACCAGCATCCTAAGGAGTTTGTTTTGCAATCTCTCCAGAATGGAGAGATTTGTCGGAGCGGTTAGTCCCCAAGCGCCTGAAGCATACATAATGACAGGCTTGAATATCGTGTTGTATATTAAAATCTTGTTCTTAAGATTTAGTTTTGACTTTCGATTTATCACAGGATAGAGTTTAGCTATCCTCATTTGTATTTTGTCTTTGATGTACTCAATGTGATTTACCCAGGTGAGTCGGCGGTCTATCCAAAGACCTAGGTATTTGACTCGCGTTTGCCATTCGATCTCCCTGCCTGAGATCGTGACTCTTGTGTCTGGAGAAACGTTGCGCCTCCCCAAATCTATCGCCTGAGTTTTTTCTGGGTTCACCCGAATCTTCCACTGTAGGTACCAGCGTTCGAGGTCGTCCAATGCGCGTTGCATGTAGACGACCGCCAACCCCCGTCCCATGGAAGAAGCGAGGAGAGCTGTATCATCGGCGTATAGGGAAGTCTTCACGTGATCGAACCTCGGAAGGTCGCTCACGTAAAGGCTGTACAATAGTGGAGACAGCACAGCTCCTTGAGGCACTCCAGCTTGGATTTCCCTGACCGCAGACAGGGTTCTTTCAACTCGGACCTGAAATGATCTGCCTTTCAGAAAGGACCTAATCCACCGGATCAGGCCCCGAGGCAGGTCGAAATCGAGCATTTTGTGTAGTAAGCCTTCGTGCCATACTCGGTCGAAGGCTTTTGAAATATCCAGGAGGACAAGATGGACTGTCTTCCTGTTATTTAGCTCTGAGATGGAGTTTTCGAACAGTCTCAAGGCCTGCAGCTCGGTGGAGTGTGCCCTCCAGAAACCGAATTGTTCATCAGGCAGAACATTTCGGTCTTCAACTTCTTCAGTTAGCCTTTGCAGCACAACATGTTCAGCCAGCTTAGCCACTGAGCAAAGCAGACTAATTGGACGGTGGTTCTGGGGAAACAACGGGTTCTGGCCCTGTTTCGGAATCGTGACAACTACGGCATGCTTCCATCTTCGAGGGAAGTATCTGAGGGCGATTGAGCTGTTTATAATATCCAGCAAATATCTGATAAAGTTCTCCGGGAGCTGCTTCAACAACCTATTGTTGATTGAATCAATTCCCGGAGCCTTTTTGGGTTTGGAGGCTCTGATGTACCC
>Scaffold81|ref0007104|ref0006013
TCAGGTTGGAAACTTTTCCCTTACCCTTTCAACCGTCTGTCATCAGGAGGACGAGTGGTTCATGACGTAGAGTGCTTTGGTGACGGCATAGAGGTCAATGACATCTATGCCGTTCTGGCCTTGTGTACCCCTTCCTGACTGGGGTATTTGATGAACAAACTATTCATTTTAACAGACGTCGTGGGGCCTTCACTCAACCGAGCGACGGGGCCTTCTGAATCGAGTGGGGTCGTCTATAGTATATTCTACAACTTCCCTAACTATTGGGTTATCGTGAGTTTCCGCTGACTCGAAAACTCTCTGATTCCTCGACTAAATGGACTGCTGTATAGTTAACAGCTTCAAATCTCTGCGGCGGGCTTCATTTCTCACGAACCATGAAGCATTCACCAGCATCTTGAGAAGTTTGTTTTGCAATATCTCCAGAATGGAGAGGTTTGTCGGAGCGGTTTGTCCCCAAGCGCCTGAAGCATACATAATGACAGGCTTGAACATCGTGTTATATAGTAAAATCTTATTCCTAAGATTGAGCTTGGACTTTCGGTTGATCAGAGGATAGAGTTTGGCTATCCTCATTTGTACTCTGTTCTTGATGTAGTCAATGTGATTTACCCAGGTGAGTCGGCGGTCTACCCAAAGACCTAGGTATTCGACTCGCTTTTGACATTCGATCTCCCTTCCTGAAATCGTGACTCTTGTATCTGGAGAAAAGTTGCGCCCCCCAAATCTATCGCCTGAGTTTTTCCTGGGTTCACCCGAATGTTCCATTCCAGGTACCAGCGTTCGAGGGCGTCCAATGCGTGTTCATGTAGACGACCGCTAACCCCCGTCCCATGGAAGAAGCGAGGAGAGCCGTGTCACCGGCGTATAGGGAAACCTTCACGTGATTGAACCTCGGAAGGTCGCTCACGTAAAGGCTGTACAGTAGCGGACGAGACAGCACAGCTCCTTGAGGCACTCCAGCTTGGATTTTCTTGACGGGAGACAGGGTTCCTCCAACTTGGACCTAAAATGATCTGCCCTTCAGAAAGGACCGAATCCACCGGATCAGGCCCCGAGGCAGGTCGAAATCGAGCATTTTGTGTGATAAGCCTTCGTGCCATACTCGGCCGAGGACTTTTGAAATGTCCAAGAGGACAAGATGGACTGTCTTCCTATTATTTAGCTCTGAGATGGAGTTTTCGACCAGTCTCAAGGCCTGCAGCTCGGTGGAGTGTGCCCTCCTGAAACCGAATTGTTCATCAGGCAGAACATTTCGGTCTTCAACTTCTGCAGTTAACCTTTGCAGCACAACACGTTCAGCCAGCTTAGCCGTTGAGCAAAGCAGACTAATTGGACGATGATTCTGGGGAAACAGCGGGTTCTGGCCCTGTTTCGGAATCATGACAACTACGGCATGCTTCCATCTTCGGGGGAAGTATCTGAGGGCGATTGAGCTATTTATAATGTCCAATAGATCTGATAAAGTTCTCCGGGAGCTGTTTCAGCAACCTATTGTTGACTGAATCAATTCCCGGAGCCTTCTTGGGTTTGGAGGCTCTAATGTACCC
>Scaffold163|ref0011684|ref0008307
TATTTGGCATCTTCTAGTGATTTTAAAATGGCCTTGATGGGCCAATTTTTATATGTCATGAAGTATGGTTCTTATTGTTTCTCTTTCCATTGTATGTGGGAGCAATTCGAAGTTCAATTCATGTAGTTTTGCCATTGTTTTAATTGACTTGTGACACGGTGCGTTTTTCTTTGCCATATGTGGTCGTTTCTTCGTAATTTCGACCTTCAAACACTCCAATAACGATTACTGTTGATGGTATTTTCCTTCTCAAGATAGTCGATGAATATTACAACACGCACATCCCAAATTACCCTCCCTATGTGTTTATTTCAGTTTTCTTATTTGCAAATTGAAATATAGGTGGAAAAAAATAACAAGTACACCATTTTCCGTCCGAGCTGTGGCAATTTTACGTGAATCCGTCCACTCGAATACCGGATTCCGACCAGCCATGGAGTAAGAAGGAAAAGCTGAATTATGTTCTTCTCACGAAGTGATAATTTCGTAAAAACAGAAGATCATCACTGATTTATTACCAAACGTGAATATCACATAAAATTAAAATACGAAACAACAAAATTTCTCATTGATTCAGTATAAAAATAAACTAATATTTTTTACATGTCATGAGTTCAGTGAATAAGTCTAGGAACTATTTTCATTTGGATTTTTTGCAGAAATCATTGACTTCAGGAACATAGACACCACGTTTAGAAACTAGTATAATAGGACTCTCAATTTTAAATATAACATCATCAATTCCATAATTCAAAATATCGTCTTTCTCTGGCCATTTCCAGAAGGCCATTGTCATGGCCTTTACTTTCAAGCGATTTTCTATTTTATCCAGTACTATCCCAGGAAAATATTCTCCTTCATACTGAATGATAATGTAAGCTCCTTCTGAATATTCTTCTGCTTCATCTCTTTCCTGCATAACTAAATTTTTTGAATTTGAATTATCAGCTCTACTTTTCAATTCACTTCGTTGATGTTTTAGCTTATCTTTTCTTTTTTGAGCTCTCTCTAATTTATCTTTTTCCTTGGTCTGCTTTTCTTCAATTCTTCTTTGGTGTTCCATGAATTCGTCACGTATAGCAACTGTTGGGTACATTTCTGCTCTTTTAATTTGAGTTTTGTTTTCTATGCCTGCCTTTCTTTTCTTTTCATCATTTCCTGGCCAGAAAAGAGCCTTCTTGAAGGGATTTGAATATTTTGAATTTTCATTGGAAGTATCCCCTTGAATAATATATTTCATTTCAGAATATGAACAGCTCCATGTCTCTCTGTTCTAGTTCACTTTCGGAATGAACAGTTTTGAAGTTTTGTAAAACATATACACATCGGAAAAGTCTAGGGATATTTTTATAACATACTAAATATAAAAATAAATGCATGAGGTCGTTTAATTTCGATTAAATTGGTACACTCGACCACCCTGTAGATTTCTAT
>Scaffold332|ref0009126|ref0000172
CTATGTGTTTATTTAAGTTTTCTTATTTGCAAATTGAAATATAGGTGCACAAAAATAACACGTACTCCATTTTCCGTCCGAGCTGTGGCAATTTTACGTGAATCCGTCCACTCGAATACCGGATTCCGACCAGCCATGGAGTAAGAAGGAAAAGATGAATTATGTCCTTCTCACGAAGTGATAATTTCGTATAAACAGAAGATCATCACTGGTTTATTAACGAACGTGAATATCACATGAAATTGAAATACGAAACATAACAACATTTCTCATTGATTCAGTATAAAAATAAACTAATATTTTGTACATGTCATGAGTTCAGTGAAATAAGTGTAGGAACTATTTTCATTTGCATTATTTGCATAGATCATTCACTTCAGGAACATAGACACCACGTTTAGAAAATTGGACTTTCAATTTCAGATATAACATCACTAATTTCATAATTCAAAATATCGTCTTTCTCTGGCCATTTCCACAAGTTTCCACTCATCGTCAAGGCCTTTTCCTTCAAGCCATTATCTAATTTATCCAGTACTATTCCAGGGAAATATTCTCCTTCATACTGAATGATAGCGTAAGCTCCTTCTGAATATTCTTCTGCTTCATCTTTTTCCTGTATAACTACATTTTATGAATTTGAATTATCTGCTCTACTTTCCAATTTACTTTGTTAATGTTTGAGCTTGTCTTTTCTTTTTTGAGCTCTCTCCAATTTATCTTTCTCCTTAGTCTGCTTTTCTTCAACTTTTCTCTGGTGTTCCATGAATTCGTCATGTATAGCAACTGTTGGGTACATTTCTGCCCTTTTACTTTGAGTTTTGTTTTTTATGCCTGCCTTTCTTTTCTTTTCACCATTTCCTGGCCAGAAAAGAGCCTTCTTGGAGGGAGTTGGATATCTTGAATTTTCATTGGGAGTATCCCCTTGAATAATATACATATTTCATTTCAGAATATGAACAGCTCAATGTCTCTCTGTTCTAGTTCACCTTCGGAATGAACAGTTTGGAAGTTTTCTAAAACATAT
>Scaffold497|ref0000252|ref0000817
TATAGGTGCAAAAAAATAACAAGTACTCCATTTTCCGTCCGAGCTGTGGCAATTTTACGTGAATCCGTCCACTCGAATACCGGATTCCGACCAGCCATGGAGTAAGAAGGAAAAGCTGGATTATGTCCTTCTCACCAAGTGATAATTTCGTAAAAACAGAAGATCATCACTGGTTTATCAACGAACGTGAATATCACATGAAATTAAAATACGGAATATAACAAAATTTCTCATTGATTCAGTATAAAAATAAACTACTATTTTTTACATGTCATGATTTCAGTGAATAAGTGTAGAAACTATTTTCGTTTGCATTTTTTGCGGAGATCATTGACTTCAGAAACATAGACACCACGTTTAGAAACTAGTATAATAGGACTTTCAACTTTAGATATAACATCACTAATTTCATAATTCAAAATATCGTCTTTCTCTGGTCATTCCCAGAAGTTTTCACTCATCGTCATGGCCTTTACCTTCAAACCATTATCTAATTTATCCAGTACTATCCCAGGGAAATATTCTCCTTCATACTGAATGATAACGTAAGCTCCTTCTGAATATTCTTCTGCTTCATCTTTTTCCTGTATAACTGCATTTTTTTAATTTAAATTATCTGCTCTACTTTTCAATTTAATCTGTTGATGTTTGAGCTTGTCTTTTCTTTTTTGAGCTTTCTCTAATTTATCTTTCTGCTTGGTCTGCTTTTCTTCAATTATATTCTTCTTTGGTGTTCCATGAATTCGTCACGTATACCAACTGTTGGGTACATTTCTGCTCTTTTAATTTGAGTTTTGTTTTCTATGCCTGCCTTTATTTTTTTTTTCATCTTTTCCTGGCCAGAAAAGAGCCTTCTTGAAAGGAGTTGGATATTTTGAATTTTCATTGGGAGTATCCCCTTGAATAATATATTTCATTTCAGAATATGAACAGTTCAATGTCTCTCTGTTCACTTTCGGAATGAACAGTTTT
>Scaffold444|ref0020105|ref0007951
TATGTGTTTATTTCAGTTTTCTTATTTGCAAATTGAAATATAGGTGCAGAAAAAATAACAAGTACACCATTTTCCGTCCGAGCTGTGGCAATTTTTCGTGAATCCGTCCACTCGAATACCGGATTCCGATCAGCCATGGAGTAAGAAGGAAAAGCTGAATTATGTCCTTCTCACGAAGTGATAATTTGGTAAAAACAGAAGATCATCACTGGTTTATTAACGAACGTGAATATCACATGAAATTAAAATACGAAACGTAACAAAATTTCTCATTGTTTCAGTATAAAAATAAACTATTTTTTTTACATGTCACGAGTTCAGTGAAAAAGAAGTGTAGGAACTATTTTCATTTGCATTTTTTGCGGAAATCATTGACTTCAGGAACATAGACACCACGCTTAGAAGCTAGTATAATAGGACTTTCAATTTTAGATATAACATCAGTAATTTCATAATTCAAAATATTGTCTTTCTCTGGCCATTTCCAGAAGTTTCCACTCATCTTCATGGCCTTTTTCAAGCCATTATCTAATTTATCCAGTACTATCCCAGGGAAATATTCTCCTTCCTACTGAATGGTAACGTAAGCACCTTCTGAATATTCTTCTGCCTTATCTTTTTCCTGTATAACTACATTTTTTGAATTTGAATTATCTGCTCTACTTTTCAATTTAATTTTATGATGTTTGAGCATGTCTTTTCTTTTTTCAGCTAATTTACCTTTCTCCTTGGTCTGCTTTTCTTCAATTCTTCTTTGGTGTTTCATGAATTCGTCACGTATAGCAACTGT
>Scaffold262|ref0016977|ref0018335
CTATGTGTTTGTTTTAATTTTCATATTTGCAAATTGAAATAAAGGTACAAAAAAATGACAAGTACACCATTTTCCGTCCGACCTGTGATGATTTTACGTGAATCCGTCCACTCGAATACCGAATTCCGACCAGCCATGAAGTAAGAAGGAAAAGATAAATTATGTCCCTCTCACAAAGTGAAAATTTCATAAAAACAGAAGATCATCACTTGTCAAAGTATTTGTATTAACGGACATGAATATCATAAGAAATTAAAATACGGAACATAACAAAATTTCCTATTGATCCAGTATAAAATTTAACTGACATTTATCACGTCATGAGATTAGTGAACAAGTGTAGGAAATATTTTCATTTGCATTTTTTGCGAAGATCATTGAGTTCAGGAACATTGTAGACACCACGTTTAGAAACTAATATAGGACTTTCAATTTTAGATATAACATCACTAATTTCATAGTTCAAAATGTCATCTTTGTCTGGCCATTTCCAGTAGTTTCCACTCATAGTCATAGCCTTTACTTTCAAACCATTATCAAATTTATCCAGTACTATCCCAGGAAAATATTCTCCTTCATACTGAATGATAACGTAAGCCCCTTCTGAATATTCTTCTACTTCTACTTCATCTATTTGCTGAATAATTCCATTTTTCGAATTTGAATTATCTGCTCCACTTCTCAATTTACTTTGCTGATGTTTGAGCCTGTCTTTTCTTTTTTGAGCTCTGTCTAATTTATCTTTCTCCTTGGTCTGCTTTTCTTCTTCAATTCTTCTTTGGTGTTCCATGAATTCGTCATTTATAGCAACCGTTGGGTACATTTTGGCTTTTTTATTTTGAGTTTTGTTTTCCATACCTGCCTTTCTTTTCTTTTCATCATTTCCTGGCCAGAAAAGAGCGTTCTTGAAGGGAGTTAGATACTTTGAATTTTCGTTTGAAGTATTATCTTGAATAAAATATTTATT
>Scaffold1198|ref0021619|ref0005925
AGCCATGAAGTAAAAAGGAAAAGATGAATTGTCCTTTTCATAACATTTCATAAAAACAGGAGATCATCACTGGTTTATTAACGAACACGAATATCACATGAAATTAAAATACGAAACATAACAAAATTTCTTATTGATTCAGTTTAAAAACAAACTAATATTTATTACATGTCATGAGATCAGTGAATATGTGTAGGAACTATTTTCATTTGCATATTTTGCGGAGATCATTGAGTTCAGGAAAATTGTAGACACCACGTTTAGAAACTAGTATAAAACTAGTATAGCACTTTCAATTTTAGATATAACATCACTAATTTCATAATTCAAAATATCGTCTTCCTCTGGCCACTTACACAAGTTTCCAATAATCGTTATGGGCTTTACCTTCAAGCCATCATCTGATGTATCCAGTACTATCCCAGGAAAATATTCTCCTTCATACTGAATTATAACGTAAGCTCCTTCTAAATATTCTTCTGCTTCATCTTTTTCCTGTATAATTTTTCGAATTTGAATTATCTGGTCTACTTTTCAATTTATTTTGTTGATGTTTGAGCTTGTGTTTTCTTTTTCAACTCTGTCTACTTTATCTTTCTCCTTGATCTGCTTTTTTTTCAATTCTTCCTTGATGTTCCATGAATTTGTCACTTTTAGCAACTGTTGGGTACATTTTTGATTTTTTAATTTGAGTTTTATTTTCTATGCCTGCCTTATTTTTCTTTTCATAAAATCCTGGTCAGAAAAGAGTATTCTTGAAGGGAGTTGGATATGTTGAATTTTCATTGGGAGTATACCCTTGAA
>Scaffold1732|ref0001086|ref0000944
TGAATATCATAAGAAATTAAAATACGAAACATAACAAAATTTCATATTGGTCCAGTATAAAATTCAAATGAAATTTATCACGTCATGAGATTAATGAACAAGTGTAGGAAATATTTTCATTTGCATTTTTTGCGAAGATCATTGAGTTCAGGAACATTGTAGACACCACGTTTAGAAACTAATATATGACTTTCAATTTTAGATATAACATCACTAATTTCATAGTTGAAAATATCATCTTTGTCTGGCCATTTCCAGTAGTTTCCACTCATAGTCATAGCCTTTACTTTCAAACCATTATCTAATTTATCCAGTACTATCCCAGGAAAATATTCTCCTTCATACTGAATGATAACGTAAGCCCCTTTTGAATATTCTTCCACTTCTACTTCATCTATTTGCTGAATAATTCCATTTTTCGAATTTGAATTATCTGCTCCACTTCTCAATTTACTTTGCTGATGTTTGAGCCTGTCTTTTCTTTTTTGAGCTCTGTCTAATTTATCTTTCTCCTTGGTCTGCTTTTCTTCTTCAATTTTTCTTTGGTGTTCCATGAATTCGTCACTTATAGCAACCGTTGGGTACATTTTGGCTTTTTTATTTTGAGTTTTGTTTTCCATACCTGCCTTTCTTTTCTTTTCATCATTTCTGGCCAGAAAAGAGCCTTCTTGAAGGGAGTTGGATACTTTGAATTTTCGTTTGAAGTATTCTCTTGAATAAAATATTTATT
>Scaffold19078|ref0007876|ref0006195
GAGCTGTGGCAATTTTACGTGAATCCGTCCACTCGAATACCGGATTCCGACCAGCCATGGAGTAAGAAGGAAAAGCTGAATTATGTCCTTTTCACGAAGTGATAATTTCGTAAAAACAGAAGATCATAACTGGTTTATTAACGAACGTGAATATCACATGAAATTAAAATACAAAACATAACAAAATTTCTCATTGATTCAGTATAAAAATAAACAAATAATTTTTACATGTCATGAGTTCAGTGAATAAGTGTGGCAACTATTTTCATTTGCATTTTCTGCGGAGTTCAGACTTCAGGAACATAGACACCACTTTTAGAAACTAGTATAATAGGACTTTCAGTTTCAGATATAACATCACTAACAATAACTAACATAACTAACTAACATCATCATAATTCAAAATATCGTCTTTCTTTGGCCATTTCCAGAAGTTTCCACTCATCGTCATGGCCTTTATCTTCAAGCCATTATCTGATTTATCCAGTACTATCCCAGGGAAACATTCTCCTTCATACTGAATGATAACGTAAGCTCCTTGTGAATATTCTTCTGCTCAATATTTTTCCTGTTTAACTACATTTTTTGCATTTGAATTATCAGCTCTACTTTTCAATTTACTTTGTTGATGTTTGAGCTTGTCTT
>Scaffold6631|ref0005766|ref0011193
CTATGTGTTTATTTAAGTTTTCTTATTTGCAAATTGAAATATAGGTGCAAAAAAATAACACGTACTCCATTTTCCGTCCGAGCTGTGGCAATTTTACGTGAATCCGTCCACTCGAATACCGGATTCCGACCAGCCATGGAGTAAGAAGGAAAAGCAGAATTATGTCCTCACGAAGTGATAATTTCGTATAAACAGAAGAGCATCACTGGTTTATTAAAGAACGTGAATATCACATGAAATTAAAATACGAAACATAACAACATTTCACATTGATTCAGTATAAAAATAAATTAATATTTTGTACATGTCATGAGTTCAGTGAAATAAGTGTAGGAACTATTTTCATTTGCATTATTTGCGGAGATCATTGACTTCAGGAACATAGACACCACGTTTAGAAAATTGGACTTTCAATTTCAGATATAACATCACTAATTTCATAATTCAAAATATCGTCTTTCTCTG
>Scaffold20262|ref0001566|ref0014766
AATTTATCTTTCTCCTTAGTCTGCTTTTCTTCAACTTTTCTCTGGTGTTCCATGAATTCTTCATGTATAGCAACTGTTGGGTACATTTCTGCTCTTTTACTTTGAGTTTCGTTTTTTAAGCCTGCCTTTCTTTTCTTTTCACCATTTTCTGGCCAGAAAAGAGCCTTCTTGGAGGGAGTTGGATATCTTGAATTTTCATTGGGAGTATCCCCTTGAATAATATACATTTCATTTCAGAATATGAACAGCTCAATGTCTCTCTGTTCTAGTTCACTTTCGGAATGAACAGCTTGGGAGTTTTCTAGAACATAT
>Scaffold1204|ref0015558|ref0009967
GGGGTGTGGACCATCGGGGGTAGTCCGTTCCTGACTTTGTAGCAAAACAACTGACTCCTGCATGAAAGCTCATCGACGGAATTCATTTGTTTAGTCAATTACCAAAATTTGGATGATTTTGAATATTCACGTGAAAAGTTATCAAGTTTCGGTGGTCTTCTGCATTGAGAATTTTACTAATGCTGTTTTGCCGATATTTAGTGCTGAATGATTTTCATCAGCCCATTTCGTCATTTTCTCATATATGGATTATGTTGTTTCTGCAAGTGTTAATGTATTACAATCAGTGACCAGAACATTTATATCGTCTGCATATGCAACTATATGTACCTTCGAAAGACTATTCAGGAATTGTATCAAGTCGTTCGCATAAATAAGAAACAACAGTGTTCCGAGTATAGACCCCTATGGAACTCTTTGTTTGCAAGCCAAGGACTGACTGTGAACACCTTGGATTATAATTGTTTGTAATCTGTTCTTTTTGTGATAGGACCTCATCCAATCTTGGGCAACTCCACGAACCCCATAACGATGCATTTTCTGGATCAGTACATAGTGATCAACACAGTCAAATGCTGTAGAAAAATCGATGAACAAACCACACATCTGTAGTTTGTTATCCAAGGCTGTTACTACGTGTTCTATGAGATCATACAAAGCTGTTTTCGTGCTTTTATTTTCCATGAAACCATACTGGTTTGTCGAAAGTAGTTCATTTTTGAGGAAAAACGATAGTAACTGATTTTTAATATTCATTTCGTATAACTTGGACATACTAGAGAGAAGACTTGCCCCTTTATAGTTCTCATAGCTATTTAAATCTCCTTTTTTAAAGATTGGGGTTACGATTGAAAATTTTAATTTTTCAGGGAACGTTCCTCGTTCCACGGAAAGATTTATCAGATAGGTCGAAGGGTAGACTATTTCTTCCATTCATTTTTTCAGAAGATTGTTTGAGACCTAATCATATCCGCTAGCATTAGAGTTATTCAATTCGTTTATTGAATCAAAAACCTCATATTCCTTGAATGGGTGGGAAAATATAAAGTTTGGGCAGAGTGCGACTAGATTTTCCATAAAATCGAGATCATATTCTCTTCATCCTTCCGTTTCGTGAAATGAGCATTAAAATTGTTAGACATGTCAACACATGACATCTTATGTTATTGATTGTTCTGCTTTAGTTTATCCCTGTATCTTATAATTACTTGGCGACATATATTCTTGAAATTTTCGTTCACTCTCGCGCATTCTGAATATAGAGAAACCTTGTTCTTGAGGTTATAGAGTTCGGGGGTTAGGGGGTTAAGGGGTTAGAGTTGACTTTCTTTGTTTTCTTTGTCTTTTTGAGTGGAAAAGATACCTCAATGTAATATTGAAGGATTTCATGAAATCTATTATATGCTTCGTTAGGATATTTTTCTTCGTAAACATCATTACATC
>Scaffold2280|ref0003024|ref0016480
AGTTTCGATGGTATTCTGCATTGAGAATTTGACTAATGCTGTTGCTAATGCTGATATTTAGTGCAAAATGATTTTTATCAGCCCATTTCATTATTTTCTCATATATGGATTCTGTTTTTTCTGCAGGTGCTAATGTATTACAATCAGTGACCACAACATTTGTATCGTCTGCATAAGCAACTATATGTACCTTTGAAAGACTATTTAGGTATTGTATCAAGTCGTTCGCATAAATAAGAAAAAGCAGTGGTCCGAGTATAGACCCCTGTGGAACTCCTTGCTTGCAGGCCAAGGACTGACTGTAAACACCTTGAATTATCACTGTTTGTGACCTGTTCTCTAGATAGGACCCCATCCAATCTTGGGCAACTCCACGAAGCCCATAGCGACGCATTTTCTGGATTAGTACATAGTGATCCTCACAGTCAAATGCTCTAGAAAAATCGATGAACAAACCACAAATTTGTAGTTTGTTATCCAAGGATGTTACTACGTGTTCTATGAAATCATGCAAAGCTGTTTCCGTGCTTTTATTTTGCATGAAACCATGCTGGTTTGTCGAAAGTAATTCATTTTTGAGAAGAAACGATAGTAACTGATTTTTAATATTCATTTCATATAACGTGGATATACTAGAGAGAAGACTTACCTCTCTATAGTTCTCATGGCTATTTGAGTCTCTTTTTTTAAAGATAGGGGTAACGATTGACACTTTTAATTTCTCAGGGAACATTCCTCGTTCCACAGAAATATTTATCAGATAGGTCAGGGGGTAGACTATTTTTTCCATGCATTTTTTCAGAAGATCGTTTGAAACCTGATCATATCCGCTAGCATTAGAATTCTTTAATTCATTTATTAAATCAAAAACCTCATATTCCTTGATTGGGTGGAGAAATATGGAGTTTGAGCAGAGTGCGACTATATTTTCCATAAAATTTAGGTCATATTCTCTTTGTTCTTCCGCTTTCGTGAAATGAGCATTAAAATTGTTAGCCATGTCAACACATGACACCTTATGTT
>Scaffold377|ref0020920|ref0010630
AGTTTCGGTGATGTTCTGCATTGTGAATTTGACTAATGCTGTTTTGCTGATATTTAGTGCTAAATGATTTTTTTCAGCCCATTTCATTAGTTTCTCATATATGGATTCTGTTGATTCTGCAAGTGGTAATGTATTACAATCAGTGACCAGAACATTTGGATCGTCTGCATATGCAACTATATATACCTTTGAAAGACTATTTAGGTATTGTATCAAGTCGTTCGCATAAATAAGAAAAAGCAGTGGTCCGAGTATAGACCCCTGTGGAACTCTTTGCTTGCAGGTCAAGGACTGACTGAACACCTTGAATTCTCACTGTTTGTGACCTGTTCTTTAGATATGACATCATCCAATCTTGGGCAACTCCACGAACCCCATAACGATGCATTTTCAGGATTAGTACATAGTGATCCACACAGTCAAATGCTCTAGAAAAATCTATGAACAAACCACAAATTTGCAGTTTGTTATCCAAGGCTGTTACTACGTGTTCTATGAAATCATATAAAGCTGTTTCCGTGCTTTTATTTTGCATGAAACCATGCTGGTTTGTCGACAGTAATTCAATTTTGAGGAAAAACGATAGTAACTGATTTTTAATATTCATTTCGTATACCTTGGATATATTAGAGAGAAGACTTACCCCTCTATAGGTCTCATAGCTATTTGAGTCTCCTTTTTTAAAGACTGAGGTAACGATTGCAACTTTTAATTTCTCAGGGAATATTCCCCGTTCCATGGAAAGATTTATCAAATAGGTCAGAGGGTAGACTATTTCTTCCATGCATTTTTTCAGAAGATTGTTTGAGACTTGATCATATCCACTAGCATTATAATTCTTTAATTCATTTATTAAATCAAAGACCTCATATTCCTTCATTGGGTGGAGAAATATTGAGTTTGGGCAGAGTGCGACTGTATTTTCCATAAAATTCATATCATATTCTCTTTGTTCTTCCGCTTTCGTTAAATGAGCATTAAAATTGTTAGCCATGTCAACACATGACACCTTACGTT
>Scaffold12|ref0007455|ref0023290
AGTTTCTGTGGTGTTCTGCATTGAGAATTTGACTAATGCTGTTTTGCTGATATTTAGTGCTAAATGATTTTTATCAGCCCATTTCATTATTTTCTCATATATGGATTCTGTTGTTTCTGCAAGTGCTAATGTATTACAATCAGTGACCAGAACATTTGTATCGTCTGCATATGCAACTATATGTACCTTTGAATGACTATTTAGGTATTGTATCAAGTCGTTCGCATAAATAAGAAAAAGCAGTGGTTCGATTATAGACCCCTGTGGTACTTCTTGCTTGCAGGCCAAGGACTGGCTATGAACACCTTGAATCATCACTGTTTGTGACCTGTTCTCTAAATAGGACCTCATCCAATCTTGGGCAACACCACGAACCCCATAGCGATGCATTTTCTGGATTAGTACATAGTGATCCGTACAGTCAAATGCTCTAGAAAAATCGATGAACAAACCACAAATTTGTAGTTTGTTATCCAAGACTTTTACTACGTGTTCTATGAAATCATATAAAGCTCTTTCCGTGCTTTTATTTTGCATGAAATCATGCTGGTTTGTCGAAAGTAATTCATTTTTGAGGAAAAACGATAGTAACTGATTTTTAATATTCATTTCGTATAACTTGGATATACTGGAGAGAAGACTTACCCCTCTATATTTCTCATAGCTATTTGGGTCTCCTTTTTTAAAGGTTGAGGTAACGATTGCAACTTTTAATTTCTCAGGGAACATTCCTCGTTCTATAGAAAGATTTATCAGATGGGTCAGAGGGTAGACTATTTCTTCCATGCATTTTTTTAGAAGATTGTTTGAGACTGGATCATATCCGCTAGCATTAGAATTCTTTAATTCATTTATTAAATAAAAAATCTCATTTTCCTTTATTGGGTGGAGAAATATGGAGCTTGGGCAGAGTGTGACTATATTTTCCATAAAATTTAGGTCATATTCTCTTTGTTCTTCCGCTTTCGTGAAATGAGCATTAAAATTGTTAGCCATGTCAATACATGACACCTTATGTT
>Scaffold839|ref0002943|ref0023893
AGTTTCTGTGGTGTTCTGCAATGAGAATTTGACTAATGCTGTTTTGCTGATTAGTGCTAAATGATTTTTATCAGCCCATTCCATTATTTTCTCATATATGGATTCTGTTGATTTTGCAAGTGCTTATGTATTACAATCAGTGACCAGAACATTTGTATCGTCTGCATATGCAACTATATGTACCTTTGAAAGACTATTTAGGTATTGTATCAAGTCGTTCGCATAAATAAGAAAAAGCAGTGGTCCGAGTATAGACCCCTGTGGAACTCCTTGCTTGCAGGCCAAGGACTGACTGTGAACACCTTGAATTATCACTGTTTTTGACCTGTTCTCTAGATAGGACCTCATCCAATCTTGGGCAACTCCACGAACCCCATAGCGATGCATTTTCTGGATAAGTACATAGTGATTCACATAGTCAAATGCTCTAGAAAAATTGATGAACGAACCACAAATTTGTAGTTTGTTATCCAACGCTGTTACTATGTGTTCTATGACATAATACAAAGCTGTTTCCGTGCTTTTATTCTGCATGAAACCATGCTGGTTTGCCGAAAGTAATTCATTTTTGAGGAGAAACGACAGTGACTGATTTTTTTAATATTAATTTCGTATAATTTGAATTTACTGGAGAGAAGACTTACCCCTCTATAGTTCTCATAGCTATTTGAGTCTCCTTTTTTGAAGATTGGGGTAACGATTGCAACTTTTAATTTCTCAGGGAACATTCCTCGTTTCATAGACAGATTTATCAGATAGGTCAGAGGGTAGACTATTTCTTCCATGCATTGTTTCAGAAGATTGTTTGAGACCTGATCATATCCGCTAGCATTAGAATTCTTCAATTCATTTATCAAATCAAAAACCTCATATTCCTTGATTAGGTGGAGAAATATGGCGTTTGGGCAGAGTGTGACTATATTTTCCATAAAATATAGGTCATATTCTCCTTGTTCTTCCGCTTTCGTGAAATGAGCATTAAAATTGTTAGCCATGTC
>Scaffold127|ref0000041|ref0013175
AGTTTCTGTGGTGTTGCGCAATGAGAATTTGACTAATGCTATTTTGCTGATATTTAGTGCTAAATGATGTTCATCAGCCCATTCCATTATTTTCTCATATATGGATTCTGTTGTTTCTACAAGTGCTAATGTATTACAATCAGTGACCAGAACATTTGTATCGTCTGCATATGCAACTATATGTACCTTTGAAAGACTATTTAGGTATTGTATCAAGTCGTTCGCATAAATAAGAAAATGCAGTGGTCCGAGTATACACCTCTGTGGAACTCCTTGCTTGCAGGCCAAGGACTGACTGTGAACAGCTTGAATTATCACTGTTTGTGACCTGTTCTCTAGATAGGACCTCATCCAATCTTGGGCAACTCCACGAACCCCATAGCGATGCATTTTCTGTATCAGTATATAGTGATCCACACAGTCAAATGCTCTAGAAAAATCGATGAACAAATCAAAAATTTGTAGTTTGTTATCCAAGGCTGTTGCTACGTGTTCTTTGAAATCATACAAAGCTGTTTCCGTGCTTTTATTTTGCATGAAACAATGCTGGTTTGTCGAAAGTAATTCATTTTTGAGGAGAAACGATAGTAACTAATTTTCAATATTCATTTCGTATAACTTGGATATACTAGAGAGGAGACGTACCCCTCTATAGTTCCCATAGCTATTTGAGTCTCCTTTTTTAAAGATTGGGGTATCGATTGCAACTTGTAATTTCTCAGGGAACATTCCTCGTTCCATAGACAGATTTATCAGATAGGTCAGAGGGTAGACTATTTCTTCCATGCATTTCTTAGAAAATTGTATGAGACCTGATCATATCCGTTAGCATTAGAATTTTTTAAGACATTTATTAAATCAAAAACCTCATATTCCTTGATTGGGTGGAGAAATATGGAGTTTGGGCAGAATGTGACTATGTTTTCCATAAAATTTAGGTCATATTATCTTTGTTTTTCCGCTTTCGTAAAATGAGCATTAAAATTGTTAGCTATGTCAATACATAACACCTTATG
>Scaffold816|ref0009205|ref0002676
AGTTCCGGAGATGTTCTGCATTGAGAATTTGACTAATGCTGTTTCGCTGATATTTAGTGCTAACTAATTTTTTTCAGGCTATTTCATTATCTTCTCATATATGGATTCTGTTGTTTGTGCAAGTGCTAATGTATTACAATCAGTGACCAGAACATTTGTATCGTCTGCATATGCAACTATATGTACCTTTGAAATACTATTTAGGTATTGTATCAAGTCGTTCGTATAAATAAGAAGAAGCAGTGGTCCGAGTATAGACCCTTGTGGAACTCCTTGCTTGCAGGTCAAGGACTGACTGTGAACACCTTGAATTCTCACTGTATGTGACCTGTTCTCTTGATATGACCACATTCAATCTTCGGCAACTCCACGAACCCCATAGCGATGCATTTTCTGGATTAGTACATAGTGATCCACACAGTCAAATGCTCTACAAAAATTGATGAACAAACCACAAATTTGCAGTTTGTTATCCAAGGCTGGTTATTACGTGTTCTATGAAATTATATAGAGCTGTTTCCGTATTTTAATTTTGCATGAAACCATGCTGGTTTGTCGAAAGTAATTCATTTTTGAGGAGAAACGATAGTACCTGATTTTTAATATCCATTTCGTATACGTTGGATATACTGGAAAGAAGACTTACCCCTCTATAGTTCTCATAGCTATCTGAGTCTCCTTTTTTAAAAATAGGGGTAACGATTGCAACTTTTAATTTCTTAGGGACCATCCCCCTATCAATGGAAATATTCATCAGATAGGTCAAGGGGTAGACTATTTCTTCTATGCATTTTTTCAGAAGATTGTTTGAGACCTGATCATATCCACTAGCATTAGAATTCTTCAATTCATTTATTAAATCAAATACCTCATATTCCTTGATTGGGTGGAGAAATATGGAGTTTGGGCAGAGTGCGACTGTATTTTCTATAAAATTGAGATCATATTCTCTTTGTTCTTCCGCTTTCGTGAAATGAGCATTGAAGTTGTTAGCCATGTCAACACATGACACCATATGTT
>Scaffold104|ref0017993|ref0011859
AGTTTCTGTGGTGTTCTGCAATGAGAATTTGACTAATGCTGTTTTGCTGATATTCACTAAATGATTTTTATCAATCCATTCCTTTATTTTCTCATATATGGATTCTGTTGTTTCTGCAAGTGCTAATGTATTATAATCAGTGACCAGAACATTTGTATCGTCTGCATATGTACCTTTGAAAAACTATATAGGTATTGTATCAAGTCGTTCGCATAAATAACAAAAAGCAGGGGTCCGAGTATAGACCCCTGTGGAACTAATTACTTGCAGGCCAAGGACTGACTGTGAACACCTTGAATTATCACTGTTTGTGACCTGTTCTTAAGATAGGCCCTCATCCAATCTTGGGCAACTCCACGAACCCCATAGCGATGCATTTTCTGGATTAGTACATAGTGATCCACACACTCAAATGCTCTAGAAAAATTGATGAACAAACCACAAATTTGTAGTTTGTTATCCAAGGCTGTTACTATGTGTTCTATGAAATCATACAAAGCTGTTTCCATGCTTTTATTTTGCATGAAACCATGCTGGTTTGTCGAAAGTTATTCATGTTTGAGAAGATACGATAGTAACTGAATTTTAATATTCATTTCGTATAACTTGGATATACTAGAGAGAAGACTTACCCCTCTATAGTTCTCATAGCTATTTGAGTATCCTTTTTTAAAGATTGGGGTAACGATTGCAACTTTTAATTTCTCAGGGAACATTCCTCGTTCCATAGACAGATTTATCAGATAAGTCAGAGGGTAGACTATTTCTTCCATGCATTTTTTTAGAAGATTGTTTGAGACCTAATCATATCCGCTAGTATTAGAATTAATTCATTTATTGAATCAAAAACCTCATATTCCTTTATTGCGTGAAGAAATATGGATTTTGGGCAGAGTGTGACTATATTTTCCATAAAATTTAGGTCATATTCTCTTTGTTCTTCCGCTTTCGTAAAATGAGCATTAAACTTGTTAGCCATGTCAA
>Scaffold610|ref0008556|ref0003323
AAGTTTCTGTCGTGTTCTGCAATGAGAATTTGACTAATGCTGTTTTGCTGATATTTAGTGCTAAATGATTTTTATCAGCCCATTCCATTATTTTCTCATATATGGATTCTGTTGTTTCTGCAAGTGCTAATGTATTACAATCAGTTACCAGAACATTTGTATCGTCTGCATATGCAACTATATGTACCTTTGAAAGACTATTTAAGTATTGTATCAAGTCGTTCGCATAAATAAGAAGAAGTAGTGGTCAGAGTATAGACCCCTGTGGAACTCCTTGCTTGCAGGTCAAGGACTGACTGTGAACACCTTGAATTATCACTGTTTGTAACCTGTTCTCTAGATAGGACCTCATCCAATCTTGGGCAACTCCACGAACCCCATAGCGATGCATTTTCTGGATTAGTACATAATGATCCACACAGTCGAATGCTCTAGAAAAATCGATGAACAAACCACAAATTTGTAGTTTGTTATTCAAGACTGTTACTATGTGTTCTATGAAATCATACAAAGCTGTTTCCGTGCTTTTATTTTGCATGAAACCATGCTGGTTGGTCGAAGTTGTTCATTTTTGAGAAGAAACGATAGTAACTGATTTTCAATATTAATTTCTTATAACTTGGATATACTAGAGAGAAGACTTACCCCTCTATAGTTCTCATAGCTATTTGAGTCTCCTTGTTTAAAGATTGGGGCAACGATTGAAACTTTTAATTTCTCAGGGAACATTCCTCGTTCCATAGACAGATTTATCAGATAGGTCAGAGGGTAGACTATTTCTTCCATGCGTTTTTTTAGAAGATTGTTTGAGACCTGATCATATCCGCTAGCATTAGAATTCTTTATTTCATTTATTGAATCAAAAACCTCGTATTCCTTGA
>Scaffold310|ref0015520|ref0013450
AGTTTCTGTGGTGTTCCGCATTGTGAATTTGAATAATGCTGTTTTGCTGATATTTAGTGCTGAATGATTTTTTTCAGCCCTTTTCATTATTTTCTCATATATGGATTGTGTTGATTCTGCAAGTGCTAATGTATCACAATCAGTGACCAAAACATTTGTATCGTCTGCATATGCAATTATATGTACCTTTGACAGACTATTTAGGTATTGTATCAAGTCGTTCACATAAATAAGAAAAATCAGTGGTTCGAGTATAGACCCCTGTGGAATTCCTTGCTTGAAGGCCAAGGACTGACTGTGAACACCTTGAATTCTTACTGTTCGTAACCTGTTCTCTAGATATGACCTCATCCAATCTTGTGCAACTCCACGAACCCCATAGCGATGCATTTTCTGGATTAGTACATAGTGATCCACTCAGTCAAATGCTCTAGAAAAATCGATGAATAAACCATAAATTTGCAGTTTGTTATCCAAGGCTGTTACTACGTGTTCTATGAAAGCCTATAAAGCTGTTTCCGTGCTTTTATTTTGCATGAAACCATGCTGGTTTGTCGAAAGTAATTCATTTTTGAAGAGAAACGATAGTAACTGATTTTTATATTCATTTCGTATACTTTGGCTATACTAGAGAGAAGATTTACCCCTCTATAGTTCTCGTAGCTATTTGAGTCTCCTTTTTTAAAGATTGTTTTAACGATTGCAACTTTTAATTTCTCAGGGAACATTCCCCGTTCCATGGAAAGATTTATCAGATAGGTCAGGGGGTAGACTATTCTTTCCATAGATTTTTTCAGAAGATTGTTTGAGACCTGATCATATCCACCAGCATTAGAATTCTTTAATTCATTCATTAAATCAAAGACCTTGATTGTGTGAAGAAATATGGAGTTTGGGCAGAGTGGAGTATATTTTCCATAAAATTGAGATTATATTCTCTTTGTTCTTCCGCTTTCGTGAAATGAGCATTAAAATTGTTAGCAATGTCAACACATGACACCTTATGTT
>Scaffold24389|ref0012438|ref0007442
CACTTTTGTAGAACTTTATCTTTTGCCTCAAAATAGGCCTCAGTTTTAGGAATAACCCCTTCATTAGAGCAATATTTCTCACTGATGAGCATTTTTTTAAGTCTGTGAACAGCCAGTAGTCGCTGAGAACCAAATCTGGCGAATACGGTGGATGTGGGAACGATTCGGAGTTCGATTCATGTAGTTTTGCCATTGTTTTGATTGACTGGTGACACGGTGAGTTGTCTTGATAAAACTTTTTTTTGCCACATGCGATTGTTTCTGTACAACTTCGGCCTACACACGCTCCATAACGTTGATAGTTTTTCGCTTCTCAGGATAATCGATGAATATCACAACAGATACATTCCAAAATAACGAGCCTCTCCAGCCGATTGTTGTGCTTTCCGGCGCTTTGGACGAGGTCCACCAGTTGCTCTCCACCCAGATGACGATCTTTTCAATTCCGCAGTGAAGGGATGGACCTATGTTTCATCCATTGTCACATATCTACGTGAAAATTCTGGTTTGTTATGTTAAAACATGGACAATCACTGCTCATAATCATCAAGACGTTCTTGTTTTTGGTCAAAAGGGAGCTCGCGCAGCACCCCATTTGAAAAAAGCTTTCTCATAGGCAAATCACAGTATAATAATAATAATAATTTTTATTCCAGTCAGATCATATTTACACAATATTGGAACAGTCACAGACATAATGTATACATAAAATCAGATGAAATGACAATATTGAAAGTTTTGAAGATAATAATAATAACCAGAGTATCCTAGTGTCATAAATCACGAATTCTCATGAATTCTGATATGTCATAGTAAGATTCATTACATAAAAAGTTTTTAAGTTTTCTTTTGAAAACATTGACGTCGTTCCAATCTTATACAGGTATCAGGCAGATGATTTAGAAATTAAATTCCTCTGTATATTGGGCTCTTATCACAATAATGAAGAGGAAATCACAAGTAATGATAAAGCTGATGAATGTGCTAGACGCGGATCATCAACTTCATATATAAGTCCTGAACCAGCTCTGGGGGTACCAAAATCATTGGTACGAAACCAGATTAGGATATGGACCAATGAGAAGCACACAGAGTACTGGCAAAAGTACACAACAAACACAGTAGAACCTTCATTAGGGAACCGTCCGAGAAAAGAACTGAAGAACTACTTCAATATAGTGGGGATTGGCTCAGAATAATAACAGGGTTACTAACCGGCCATTGTCCGCTTAGAGGACATCTGAATAAAATGGGGCTGTACAACGGAGACCTCAGCTGAAGATTATGCAAGGAAGAGTTAGAAAATGCTCCACACAACTTATGCGAATGTGAGGCACCGAATAACAGGAGGCAGGCAATATAATGACGGACGAAATTATGTCCAGAAGAATATGACGAACATCCAACACGAAACCTGTACAAACTAGTACAGGGAACGAGACTGATGGAATGGGTGTCATGAGAAGATGGGAGAAAAAATGCAATAAGTCCAAGGGGCTGCAGTGTTTTATGGATACTTGGACTAAATGGACAAGTCAGACAGCTCCCAAAGCAGCAAAAAAAAGTCCGAATTAATGAAATAAATGATTTTCGTAGAAGCAAAAATCAAAAGCAAAAAACTGGTTCTCCAAATTCCCCCGGAAAATTTCAGGTTATGGGGAAAAACG
>Scaffold4149|ref0008713|ref0000265
AGGAATCACAGGTAATGATAAAGCTGATGAATGCGCTAGACGCGGATCATCAACTTCATATATAGATCCTGAACCAGCTCTGGGGGTACCAAAATCATTGGTACGAAACCAGATTAGGACATGGACCAATAAGAAGCACACAGAGTACTGGACAAAAGTACCTGGCAACAAACACAGTAGAACCTTCATTAGGGAACCGTCCGAGAAAAGAACCGAAGAACTACTTCAATATAGTAGGGATCGGCTCAGAATAAATACAGGGTTACTAACCGGTCATTGTCCGCTTAGAGGACACCTGAATAAAATGGGGTTGTACAACGGAGACTTCAGCTGCAGATTATGCAACGAAGGGATAGAAACAGCTCTACACATCTTATGCGAATGTGAGGCACTGAATAACAGGACGCAGGCAATATATGGACGTACAAAATTACGCCCAGAAGAATATGACGAACATCCAACACGGAACCTGTACAAACTAGGACAGGGAACGAGACTGATCGAATGGGTGTCATGAGAAGATGGGAGAATAAACGCAATGAGCCCAAGAGGCTGCAGTGTTTTCTGGAGACTTGGACTAAATGGACAAGTCAAACAGCTCCCAAGGTACAAAAAAAA
>Scaffold1889|ref0007059|ref0012785
AGGAATCACAGGTAATGATAAAGCTGATGAATGCGCTAGACGCGGATCATCAACTTCATATATAGGTCCTGAACCAGCTCTGGGGGTACCAAAATCATTGATACGAAACCAGATTAGGACATGGACCAATAAGAAGCACACAGAGTACTGGACAAAAGTACCTGGCAACAAACACAGTAGAACCTTCATTAGGGAACCGTCCGAGAAAAGAACCGAAGAACTACTTCAATATAGTAGGGATCGGCTCAGAATAATTACAGGGTTACTAACCGGTCATTGTCTGCTTAGAGGACACCTGAATATAATGGGACTGTACAACGGAGACCTCAGCTGCAGATTATGCAACGAAGGGACAGAAACAGCTCTACACATCTTATGAGAATGTGAGGCACTGAATCACAGGAGGCAGGCAATATATGGACGTACAAAATTACGCCCAGAAGAATATGACGAACATCCAACACGGAACCTGTACAAACTAGTACAGGGAACGAGACTGATGGAATGGATGTCATGAGAAGATGGGAGAATAAACGCAATAAGCCCAAGAGGCTGCAGTGTTTTCTGGAGACTTGGACTGAATGCACAAGTCAGACAGCTCCCAAGGTACAAAAAAAAG
>Scaffold21|ref0012890|ref0003274
AGGAATCACAGGTAATGATAAAGCTGATGAATGCGCTAGACGCGGATCATCAACTTCATATATAGGTCTTGAACCAGCTCTGGGGGTACCAAAATAATTGGTACGAAACCAGATTAGGACATGGACCGATAAGAAGCACACAGAGTACTGGACAAAAGTACCTGGCAACAAACACAGTAGAACCTTAATTAGGGAACCGTCCGAGAAAAGAACCGAACAACTACTTCAATATAGTAGGGATCGGCTCAGAATAATTACAGGGTTACTAACCGGTCATTGTCCGCTCAGAGAACACCTGAATAAAATGGAGCTGTACAACAGAGACCTCAGCTGCAGATTATGCAACGAAGGGACAGAAACAGCTCTACACATCTTATGCGAATGTAAGGCACTGAATCACAGGAGGCAGGCAATATATGGACGCACGAAATTACGTCCAGAAGAATATGACGAACATCCAACACGGAACCTGTACAAATTAGTACAGGGAACGAGACTGATGGAATGGGTGTCATGAGAAGATGGGAGAATAAACGCAATAAGCCCAAGAGGCTGCAGTGTTTTCTGGAGACTTGGACTAAATGGACAAGTCAGACAGCTCCCAAGGTACCAAAAAAAA
>Scaffold601|ref0017715|ref0003078
AGGAATCACAGGTAATGATAAAGCTGATGAGTGCGCTAGACGCGGATCATCAACTTCATATATAGGTCCTGAACCATCTTTGGGGGTACCAAAATCATTGGTACGAAACCATATTAGGACATGGACCAATAAGTAGCACACAGAGTACTGGACAAAAGTACCTGGCAACAAACACAGTAGAACCTTCATTAGGGAACCGTCCGAGAAAAGAACCGAAGAACTACTTCAATATAGTAGGGATTGGCTTAGAATAATTACAGGGTTACTAACCGGTCATTGTCCGCTTAGAAGGCACCTGAATAAAATGGGGCTGTACAACCGAGACCTCAGCTGCAGATTATGCAACGAAGGGATAGAAAACAGCTCTACACATCTTATGCGAATGTGAGGCACTGAATCACAGGAGGCAGGAAATATATGGATGTACGAAATTACGTCTAGAAGAATATGACGAACATCCAACACGAAACGTGTACAAACTAGTACAGGGAACGAGACTGATGGATGGGTGTCATGAGAAGATGGGAGAATAAACGCAATAAGCCCAAGAGGCTGCAGTGTTTTCTGGAGACATGGACTAAATGGACAAGTCAGACAGCTCCCAACGTACAAAAAAAAATTCAATTTAATG
>Scaffold486|ref0009150|ref0021368
AGGAATCACAGGTAATGATAAAGCTGATGAATGCGCTAGACGCGGATCATCAACTTCATATATAGGTCCTGAACCAGCTCTGGGGGTACCAAAATCATTGGTACGAAACCAGATTAGGACATGGACCAATAAGAAGCACACAGAGTACTGGACAAAAGTATCTGGCAACAAATACAGTAGAACCTTCATTAGGGAACCGTCCGAGAAAAGAACTGAAGAACTACTTCAATATAGTAGGGATCGGCTCAGAATAATTACAGGGTTACTAACCGGTCATTGTCCGCTTAGAGGACACCTGAATAAAATGGGGCTGTACAACGGAGACCTCAGCTGCAGATTATGCAACGAAGGGATAGAAACAGCTCTACACATATTATGTGAATGTAAGGCACTGAATCACAGGAGGCAGGCAATATATGGACATAGAAAATTACGCTCAGAAGAATATGACAAACATCCAACACGGAACCTGTACAAACTAGTACAGGGAACAAGACTGATGGAATGGGTATCATGAGAAGATGGGAGAATAAACGCAATAAGCCTAAGAGGCTGCAGTGTTTTCTGGAGACTTGGACTAAATGGACAAGTCAGACAGCTCCCAAGGTACAAAGAAAAA
>Scaffold1202|ref0015552|ref0012788
AGGAATCACAGGTAATGATAAAGCTGATGAATGCGCTAGACGCGGATCATCAACTTCATATATAGGTCCTGAACCAGCTCTGGGGATACCAAAATCATTGGTACGAAACCAGATTAGGACATGGACCAATGAGAAGCACTGTACTGAGTACTGGACAAAAGTACCTGGCCACAAACACAGTAGAACCTTCATTAGGGAACCGTCCGAGAAAAGAACCGAAGAACTACTTCAATACAGTAGGGATCGGCTCAGAATAATTACAGGGTTACTAACCGGTCATTGTCCGCTTAGAGGACATCTGAATGAAATGGGGCTGTACAACGAAGACCTCAGCTGCAGATTATGCAACGAAGGGATAGAAACATATCTACACATCTTATGCGAATGTCAGGCACTGAATCACAGGAGGCAGGCAATATATGGACGTACAAAATTACGCCCAGAAGAATATAACGAACACCCAACACGCAACCTGTACAAACTAGTACAGGGAACGAGACTGATGGAATGGGTATCATGAGAAGATGGGAGAATAAACGCAATAAGCCCAAGAGGCTGCAGTGTTTTTTGGATACTTGGACTAAATGGACAAGTCAGACAGCTCCCAAGGTACAAAAAAA
>Scaffold1765|ref0021887|ref0007696
AGGAATCACAGGTAATGATAAAGCTGATGAATGCGCTAGACGCGGATCATCAACTTCATATATAGGTCCTGAACCAGCTCTGAGGGTACCAAAATTATTGGTACGAAACCAGATTAGGACATGGACCAATAAGAAGCACACAGAGTACTGGACAAAAGTACCTGGCAACAAATACAGTAGAACCTTCAATAGGGAACCGTCCGAGAAAAGAACCGAAGAACTACTTCAGTATAGTGGGGATCGGCTCAGAATAATTACAGAGTTACTAACCGGTCATTTCCGCTTAGAGGACACCTGAATAAAATGGGGCTGTACAACGGAGACCTCAGCTGCAGATTATGCAACGAAGGGATAGAAACAGCTCTACACATCTTATGCGAATGTGAGGCACTGAATCACAGGAGGCAGGCAATATATGGACGTACAAAATTACGCCCAAAAGAATATGACGAATATCCAACACGAAACCTGTACAAACTAGTACAGGGAACGAGACTGATGGAATGGGTGTCATGAGAAGATGGGAGAATAAACGCAAAAAGCCCAAGAGGCTGCAGTGTTTTCTGGAGACTATGACTAAATGGACAAGTCACACAGCTCCCAAGGTACAAAAAAAA
>Scaffold5|ref0014205|ref0022630
AGGAATCGCAAGTAATGATAAAGCTGATGAATGCGCTAGACGCGGATAATCAACTTCATATATAGGTCCCGAACCAGCTCTGGGAGTACCAAAATCATTGGTACGAAACCAGATTAGGACATGGACCAATAAGAAGCACACAGAGTACTGGACAAAAGTACTTGGCAACAAACAGTAGAACCTTCATTAGGGAACCGTCCGAGAAAAGAACTGAGGAAATGCTTCAATATAGTAGGGATCGGCTCAGAATAATTACAGGGTTACTAACCGGTCATTGTCCGCTTAGAGGACACCTGAATAAAATGGGGCTGTACAACGGAGACCTCAGCTGCAGATTATGCAACGAAGGGACAGAAACAGCTCTACACATCTTATGCGAATGTGAGGCACTGAATCACAGGAGGCAGGCAATATATGGACGTACGAAATTACGTCCAGAAGAATATGACAAACATCCCACACGGAACCTCTACAAACTAGTACAGGGAACAAGACTGATGGAATGGGTGTCATGAGAAGATGGGAGAATAAACGCGATAAGCCCAAGAGGCTGCAGTGTTTTCTGGAGACTTGGACTAAAGGACAAGTCAGACAGCTCCCAAAGTACAAAAAAAA
>Scaffold387|ref0005523|ref0007051
ATCACAGGTAATGATAAAGCTGATGAATCCGCTAGACGCGGATCATCAACTCCATATATAGGTCCTGAACCAGCTCTGGGGGTACCAAAATCATTGGTACCAAACCAGATTAGGACATGGACCAATAAGAAGCACACAGAGTACTGGACAAAAGTACCTGGCAACAAACACAGTAGAATCTTCATTAGGGAACCGTCCGAGAAAAGAACTGAAGAACTACTTCAATATAGTAGGGATCGACTCAGAATAAGTACAGGGTTAGTAAACGGTCATTGTCCGCTTGGAGGACACCTGAATAAAATGGGGCTGTACAACGGAGACCTCAGCTGCAGATTATGCAACGAAGGGATAGAAACAGCTCTACACATCTTATGCGAATGTGAGGCACTGAATCACAGGAGGCAGGCAATATATGGACGTACAAAATTACGTCCAGAAGAATATGACGAACATCCAACACGGAACCTGTACAAACTAGTACATGGAACGAGACTGATGGAATGGGTGCCATGAAAAGATGGGAGAATAAACGCAATAAGCCCAAGAGGCTGCAGTGTTTTCTGGAGACTTGGACTAAATGGACATGTCAGACAGCTCCCAAGGTACAAAAAAAA
>Scaffold462|ref0013721|ref0007556
TGTTACCCAACCAACCTTTCATCAGTATAATGGCAATGTTGGATTACAATAGATAATTATGGGACGGATGGATTAGCGTGAGTGGTTTGTTCCACTCATTCAATCAACCGTCAGGTGAAACGGTAGTTCGCGCCGCGAGGCCGGACGATCAATTTTCATTGCCTCTTTTCCAACCCCTGCTAGGAATCTCACGCTGGAAGCTAAGACCTTATTAATCCTAAGTTCGCACAAGTTTCGACTTCGATTGTGGCGACAGTTAGTTAACGGAAACAGATTTATTTTATACGAATATATATTGTTATTGAAAATATATTTTGTATCTCATGATAGCAACTTTATACTTCACTGTCATGTTAATCGTCAGAATTGGTGTGGGAAAACTATTCTGTAGAAAGGCTAATGCTGATATTTAGGTATAAATTAATGGAAAAGAAATCCCTTTTTCATTGATGGCACTTTGGAAGGTGATAATTATTTAGCACCGTCGTGCCAACTTTCAGTTGACACGACATTATTTTGGAGCGTATTCAATTAATATGGTTTCAACGAGATGGTGCATTACCAAATCAATATCCGGCAGGACCCCAACCGAACATAACTCACTTACTAAGGCTCACTTACTAAGGTCAATTCGAGCATACGCTCGATTCGGTACCGCCTAAGATTTTGAGTGACGTTTGATTTGAATAAATGAAATGTTTTTGTTGAAAAAAATGTTCAACTAAAAATACAAATCAAAGTTTCCGAGCCTACCATCATTTATATATTATCGAATAAACACCATGCAGCAGATTTCAGGGTTTTATGGGTTGTGGGTTGACTGATTAAAAACCGTTGATGGCTTGTTGACTCGGTGGATATTCATATTGAAATGCGAGGAAAAACAACTCACTTGAGTGAAACATTCATATCTGTTGTATCAAAACAACCATTACGAATTCAAGGTACAACAGATCCTAAGGGCTTCTTCCTACGCCACTGTGAAGTCGAGCGTTTGCAGGAAAGAAACTCGGGCAAGATGGCGTTTGATTAAAAGCTCCATAAATCTCACACGATCGGCAGAAATCAGAATACTCAGATTAACGGCGATTCCCGCCGCCCCGGATAGTATTAAACCATTTTGGAATTTATAGATTTATATATGGCGGACTACCGAATCATTCATGGGCCCTCTTGAAGTCGTGACCAGATTTTCTATATATCTAGGGAAAATATCAATTCTGGGAGTCTATTCCTACCTAACTAGTTTTCAACCGTCATAACTCAATCTGATCTGTTTTCGCATTGGTGTACTGATCATATTTCAGGGATTTCGTTCAATATTCATGAATTACTTTTGTGATCATCTCATTATGAACAAAATTGTTTAGATTTTGACATAACTATAGACGTCTTTCGGAAACCGACCGATATTCTACAAATATAATGTATACCGAGTACATACTCAAATACGCATTGATTAAAATTTCACCTTCATACAAATACAGAACAACGAATCAATATTCATACTTTTTGAAATTCATTCCTGGTCATCATAATATTGACTGAAAAACTCTTATTATTTTATAATAAGAATGTGTTGAAACATATCTGAAGCTTATGTTATGAATTGTTAACATGAAATTGAAAAGGAATGGTTACTTTTAAGACTAAAGTAGCATTTAGTGTACATTCTTAATACTTAAATAATCAGTTATTCTAACCATCAAGTCACATACCTCATAGTGTACCTCATACTGTACATACTTGTTATGTACAGGAACAAAATATCAACTAATCAATTAACTTCCTGATGATAGTGAAATTTTCATTGAAACATTCATTATTGTTATTTATAATTTAAGATCTTTAGTGATATATTGCAATAACTAGCTATGAATCTTGACTTTACTAGTATATTAAAGTCACATTGCATTTTTTTCATATATATTCCAATTGCATAATTTTATGAATATTTCACTACACGACAAACATCACAGAGATAAAATATTATAATTATTGATGTTTCACATCTGTCAGGTGTCCAATAAAGGCGTCCCGTGACGTGCCGTAATTTTTCCATTGATTTATCTACTAACTATACGACAGGTTTTTCTGTATGTAATTCACAACTGCATACTCCTACTAGATCATTTCAAATGTACGAATATTATTTCATTAAAATCTTCAGATTTTTCTGTGCACGCAATTTGCATACTGTATCCAAATAGAAGCTCTTTTCCCATTCACCAGAACTCCAAAACTCTTCCTGATGCACGTTTCACTAACCAAGTTGGCATCTTCAGAAGATGAAGAAAACTAATTATTTAGTTACTGTTAGAGGATGAAGAAAACTGATTGTTCAGTTAATTTTCTTCGTCTCCTGAAGATGCTAACTTTGTTGGTGAAACGCGTGTCGAGAAGCGTATTGAAGTTCTGGTGACTGGGATAAGTGCTTGTTTTTGGAGATTTTGCTGAGACTTTGTGTTGAGGTTTTCAAGCAACAAACGATCCTAAAATTTCAACTAGTCGAACTCATCAACACCTAGGAAGGTACATTGATTACCGTTTTGAATAACTGTGAGAAGTTCAGATATATTGTATTTCGGAGTCAAAATTCTAACTTGTGTAACATCAAGTTGGTTGCAGTTTAACATGTATAATGCATCAGCTTTCACCATCATCTTGAGTCCACATGGTTGGGAATCGTGTACCAAACGGTACCACAACTTCTCAACATATTGAGACTCAAGTGATCTTACATACGAGAATATTATCGAAACTATACACGGTTGGTGAGGGGTACAAGGTGATGGGTATGCAGCCGCCAACAAGTCTCCATACGATTCCCAGTGTTGCGTTACTGATCGCGCTGTAATTACGCTTACAGGGAGGCCAATTGTGTTTTGTAAACCGAAAGTAAGTATTTTTGGCAAATTTCTTCATGATATATCTTGGAGTTTGATATAATTAACGTATTCCACAACATGCTCATATAATCTTAGTATTATGGAGATTTTTATGAGCTGATTCGTTTTCAAATAAGGTTTGACAGTCTTGTTACCAAGACAGGAAGGTAGTGAAGGTAGTGAAACAATTTTTATGGGGACCATTGTCACACCAATGGGGACCATTGTCACACTAATTTTAGATTATTTTCACAGTGCAGATGCCCAAGAGGTACATAAGGAAGACTTCGAGAGGTGATAGCGACATATTTTTGTACGACACACTTACGATGGAGTAAAATTAGGGGCTTCTTCATAACAAGCTGAAGAGAAGTATGGTGTTAACTATGTCCCTCTTCTGATATACCAGTGGATGAGGAATGCATCAAATGGAGATGATGGACAGGTATAAAATGTAATCATGGGATATGTAGCTCATAACGAAGTTTTTCACGAAGACCAAGAGCGGCAATTAGCAAAGTATCTAATTCGTTGCGTGGACATTTATTTCGGTCTCTCCATGAAAGAAGTAAAGAAATTGGCATCATCTGAACTCACCGTAGAATACAATTGAAATGCTCTTTCCACTTGGCTAGGAAATGGAATGACTGAAGAGTAGTGGTTTCGTTTACTCATGAAGAGAAATTCCTAACTACTATCCGGGCTGAGAAGTCTCGGGCCTAACACATAGATGGTGCTAGTCTTATTGCATCCACCACTTTTTCAGTTAGATCTAACCTTCAAAACTGAGCTGCTGAAATATCATGACATTCTACTTATGAGTTTGTGAGTTATTGTGCTGATAGTGACACTATTTTTGTTATTTTCAAAACAATCGTTCAAAATAACATGTATTGATTTTACACTGCTTCTTGATGGAAAAAATACGGTTCAAGCGAAGCAACGGCTTGAAAAGTGTTATAAGGACTCCGCTCCATCAGAAACAACAATCGAACGTTGATTTCCTGACCTAACGTGTTCTCTTAGAGACACCGATGATGCAGAACGCAGTGGATGTCCAAATGAGAAACCAGAAAACACCAGATAACATAAAAAAAATACAAAATTGTTTTGAATGATATGAAAGAGAAGTTGCGTGAGTTAGCTGACATTGTGAATGTTTTAAAAAAACGTGTTGGCTTCATATTGCATGAGCATTTGACTATGAAAAAGCTCTGCTCAAAGTGAGTGCTATGTAAGCTTACTGTTGACCAAAAACAAGAACTCTTGATGATTCTGAGCAGTGTTTGGCCATGTTCAAACATAACAAACCGAAATTTTTGCGTCGATATGCGACAATGGATGAAACATGGACCCATCACTTTACTCCGCAATTAAAACAATCGTCAACAACTGGTGAACCTCGTCGAAAGAGCCCGAAAGCACAACAATCGGCTAGAAAGCTTATGGCCTCGGTATTTTGTGATATACATGGTGTAATATCCATCGACTATCTTGAGAAAGGAAATAAGATGGAGATTACATTCATGAATAGAGTCAATTTTTGTAAAAATGTGTTTTTTTTCTCTTAGGCCCGGGATTTTTCAGCACAGGTACGCGCTTTTCCAGCCACAAGCCTGCCCCAACCAAAATAATGTTGATGCGTTTTATAATTATCTCCTGGTCGTTCTCAATCGCCACCATTTCGAATCTGAGAACATACGTAATATGGAAGGAACCGGCGTTACCACAGTGCAGAGGCTTGACAATGTTGTTGCAAGACGTGGCACAAAATAGGTGAGCCCACTTACTCTGCTGAACGGGGTACAACATTTTCACTAGCATTAACAGCTAAGGCATTGGAGAACGCCATTCCACCAATGTTTTTATTTCCTCGAATAAAATACCAAAACTACTTTATTAGAGACGGGCCAGTGGGATCAATAGTTGCTGACAATCCATCAGATCGGATGTAAGATGAGATGTTTATTGTTTTTCTCCAACATTTAAAGAAATATTCAAAAGCCTCCCTGTCACATTAGGTGTTATTGATACCAGATAGATCATTTTATGGGCCTTCCAAAGAAGCCAATGACGCTGCCTGTGATGCCTGGATGCGAAGCAGTCCAGTCAAAACTATTAGAAATGACGCCGAGTTGCTGGGAAGGTTACGTGGAAAGAAAAACTATGTATTCCAGGAACTTCACCTAACAGCTACAAAATGAAATAGGAACTCTATGAGAGGAGTACTTCAGTTACAAAATTACAGACGAATTTTTCAAACACATAATTAACATTTCACTACTGTCAAAAATACGGATCGTATACAGAATATTGGCAGGAGTTGGCGCTTTCAAGAAAAACTATGAATATTTACGACGTACTGAGCTTCATGTCTACAGTGAAGCCACTTGCTCTCTCTCAGGCGAAAGTACAGGCCAATTTCAGAAAGACAGGAATTTTCTCATTCAACCACAATTTGTTCCAATAAATTGATTCCACACCATCATTCGTGACAGAAAGACCTGATCCAAATGCTATTAAAGAGGTGGACACTTATAATCAACGTAGTATCAGACTTGAACCTGATGACGAACACCTACCAATATTATTGCCTTCCTTGCCTAGAGACGTATTCACCGAGTCGGTCTGAAGAGAGGATTATATTTAGTGTCAAGGGGGCTACATGCAATGGCCTCCCGTAGCATGTACGTATGGAAATATATATTACACATGCCATAACTGCGATGAGTCTCATTGAAAATTGTCAACTAGTTTTGTTGAATTATTATTTCTGTTCGAAAAGTCTAACTATAAGTGTAAAACACTCTAGGGAAGAAATATTATTTCTGTTTGTTGAAGAGCCTATTTGTATTTACCTCAAATATTGTTAATTTAGGTTTATATCAGTATTTTCAATGAATTTAACTGATAATTGTTCATGATAAATATTTCAATTTTGAGCGTTATAACCGCCCCTGGTTGTAACGATCGCACACTCCCAATAAAATGGCGTATTTCTGACAAACTTTTTTACCTGAGTACCTGATTTTGATAATAATTTGAATATAAATGACTATGCTTCCATCTCAAAGTCTTTGATCTTTGTTCAGAGCTGTATTACCTGTTCTGTGGGCAATTATGGGAAAATTGTTGCAGTCGTTCCCCGTCTACCTACAACTAACTACTACTGTAGTTCATCTCTCGAGCAGTTTCGTATTGAATTCATTCTACATCAGAATGAGTAATTTTTGAGATAACTACAGAAAATGTCTGAGTCTGTTTCACTGAATTGCATGCTTAGGCGGGGTATTTGAAAATCGATCAAAGTAATAATTTTCCGGGAAAGTACATCAGATATTCAATGAAAAGCCACGAAAATCAATCGATATTCAGCGCCTGTAAACAATACCTTCATTGTGACCTTGTTGCTTTTGTCGTTTCGCGCTGAACGTGAAGTAACAATTGATCATACTTCTATATAAAGCGGCGCTTTTAGCGCCAGACACTCCGTGAATTATATAGCGTCACATTACGAGAATATACAGCGCATTCACAAAAATTGATTATGATAGTTTTTGTTGTTATATGAAAAAGGGGTTTGCGGATCCTCTAAAATTTATAATGTTTTGTTTCGAAATTTCGACGCATTGCGTGGCGGCATTTTCAATTACGTTGTGAAATATAGAGCTTCATAAAAATGTGCGGGGTTTTCATCATTCTTTTTGATTTGATTAGTATGTATTACGGAACCTTCAGGCTCGGAATATCTTTCTGAAATAATTTGTTCGTGTTCAAGATGAAGGCAGATGTAATTTATCTCGATGAATTTCATTCCCGTGTTTATAAATGATTCACATACATTCACATAAATAGTCTACAAATTGAATGTTCAATGAAAACAAAAATAAACGATTTTGGGAAAGTCATATCATTCAGTTCTCAAAACCAAAAACATCATTTAGATGTTTCAATTTGAAAGGAAGTAATCATTCAAAAACTCTCAATATTTCCGGACAATAGATGAATAATTGAATAATCACTTAGGAAATCGAGGTACTTTTCAGAAACTAATTTTGTTCGAAATAAACCTATGAAAATACACATTTCCAAAATACACGAGGCGACCGTATGGAAAACTTTCTTTAATAATTCAATTGAAAAATTATATGCTTCAGTTTTAGCAGAGCTTGGTAGAATCGAAATCCCTGACGTTAAACGTGGTAACTGGAAAGCTATTCAGACGGGTACGATATTGATCTCCATCAACGAAAATGTTGGTAACCTCAAGAATTCTATGCGCAATATAATTTTCTTTCACAATAAAATAAATATGTTAGGTAAACCCGGTCGTATAAATGAAATCTACCAGTGGTATTTAGACAAAAATGTTTTATTCATTTCATTTAAGTGATCATGAATCATCATAAAGTAAACAAGTCATCAATCATTCACAATATGTTAGGATTTATAGCAAAATCATACGTATCGTGATACAAAATAAATTCAAGCGACCTGATAAACCGATGCGAGTGGATCAGGTAGGGGCCAAATGAATTCCAAAGACCATATTTCACTATCTACTTGCTACATAACTCCAAAGACCATATTTTACTATCTACTTGCTACATATATGAGTTTTTCGAGATACCAACAGCAGTCTGGCCAACAATAACCAATGAAAGTACAAACACCGAAAAAACGGTACCAACTGAAACCAAAGAGAAAGAGAACTCGCCAGGCCCCAACGCACTACCCACGAAAAGACTACGTCCCAGACATTCTCGACGTCGCCATAGTACCAAACATTCCAATATCGAAGATGGATGTACCAGACGAAGGTTCATCAGACCACAATCCTATTCCATTTACAGTAGGAATAGGTGAAAGGGAACCAGACGAACCAAAAAAAAAAGAATCTATGACTGAAGTAGATTCCAATGCAGTGTTCACGACATGGTAGGAGACATCCTTCACATTGAAACAAGGACTGATCTGGAAAACACAGCTCAACAGGCGATCATCCAATCTATGGAGAGAAGCGCGCGCAGAAAGTCCCAGCCGCGCGCTTCAATCTACAAAATCACATTACACTGGAAGTAATGGAACTCATCAAAATCAGAAGACACCTGAAAAAAAGATACCAATGGACACGCGCTCCAATGGACAAAAGGAGTATGCATAGAATTGCCAGAATCCTGCATCGAGAGCTGCGTGCAATTCGAAACCGACAATGGATAAGCCGTCTGAAAAAACTCAACACCGAAGACCAATCTGCATGGAGAATGCAGGAAGTTCTTAGGATGGGACACCGAAAGCCATGCCCGCATATACAGGGCGAGCAAGGAATCATCTACACGGACCAAGAGAATGCGGAAGCATTTGCTGACAATTTCGATAGATAGTGTAGAGAAAATGATGTCTCATTCATTGACGAAATAGAAATAATCGAAAACTAGGTCGAAGACACGGTACAAAGGATAAGACGGCAACGAAGGGAGGAGGCGCAACCCCTGGCACCGACATCGTCCGAGGAAATGAAAGGCATCGTAAGGTGCCTAGTCACTCGGAAAGTCCCAGACTCGGACCAAATTCCAAACCTGGCACAGAAAACCCTTCTAAGGAAGGATATAGCGGCAATGGCAAATATCATTACCGCTATATTCAGACTACCACATTTCCCGTACCCGTTCAAGGAGGCAATGCTCATTCACACCCCAAAGCCAAAGAAGAACCACATATTTTCGAAAAACCATAAGCCACAAGCTCAACCCTTTCCATTAGCAAAGTGGCAGAACGAGTCATCTTGGAAAAACTAGAGGACGCCAGCGAACTGAGAATCTTACCAGATGAACAGATTGGTTTCAGATCCGAACACTTGACAGAACTGCAAGTCCTGAGGGTAGTAGACTTTGCGACAGAAGGTTTCAACCTTGGCCAAAGATACCACACTAGAGCGATATTCCTCGACGTCTCCAAGGCGTTCGACAGAGTTTGCCACGACCGACTTCTAGCAAAAATCAGCAATTTTGGCTACTCGAAACAAATGGTAAGACTGATCGAATCTTTTCGAGCTGATTGGCGATGCCGCCGCAGAGTAGGACAAGAACTCTCCAACCTGCCATTATTGAAAGCAGATATCCCACAAGGTGCAGTCCTTTCGCCTCACCTCTTTTCAGTATACACAGCAGACGTTCCCAAGCCTGACAACTGCTTTAACAAGTTGACACTCTACGTGGACGACACAGCTCTACTGGTGAAAACAACTAGCCATGCGCAAGTTACCAGATACCTACTACAGCAAGCAGACATATTGGAAAATCAGTATAAACCCGACAAAACGTATATCCGATTACAGGTTACAGAAGCAACATGGGACTCCACGTAAAACTGCTGCTAATCAAGACCGAATAACTCCCAATCATCCTGTATGCCTGCAGTGCCTGGGGCCAGACGTAGTATCCAAACATTTACGAATGCTTGCGTGCGAGCCGCCGTAAACGCTCCAAAATATATACCAAATAGATTCATATACCGGGACCTGAAACTGATCATCCACTACGTTTAAAATCTGTCTGTTTAAAATCTGTTTTTCTGTTATTCAGCTGTCGTACCCCTACGAACGACAACCCTCAGAAGTCGAAACTAGTGCAAGCTGAGGATTAACGAAGTCATACCTTTCAACGTGATTTCTAACACGGGTTGGACGATAGCAAGTGAAAATCGATCGTTCAGACTAGGGATTGAACCACCGACCAACACTGCAGTCAATTCGAGTGAGTAAACAAAGCACCTACGTTGAACCGCCTGGCTACCGACCGTAGACGCTTGCATGAGAGAACACGCAGAAAACGTGTTCTCTCCGAAAAAGAGACAAACACAAGAGGACAACGAGAGTCGGTGTAAGGCGGCTCCGGTAAGTATAAAAATTGTATGAATAGACCTAATACTCATTTTTTTTTCAGATCATAAACAAACATTAGTTCGCGACCAAAAGACACTTGCCTCCGTTTAGTTTAAGGGGGCCCTATGCAAAAATTACATTTAGAAAAGTCACGTTGAATAAAAAGAACAGATGAAGAAAGTACAAGCACCTAAAGGCTGACTTCCGACCGCAGTAGGTCAGATATCAATCTTGCTGGAGTGCCCATCGGCAGGTTGAGATCCACTCTGCATTGAGTGGAGGTGGATGGACGAGATTCTAGCTTCTGCACACAGTAACCGCGTGTGGAAGATTCTATCTCAGGACACTTAACCCAGGGGGGACATGGGGGATATTGTAATAGTCAAAGTATAGCGAATAGACTGAATTTCCAACGGTATGACTAATTCACGAGTATGTATCTCGTAGATTTCATATTTTCATATGAAATCAATTCAGTTCAACAGCACAAACAATGAATCAATCAACCAAAAATTGACAATTCATTGAAACGTCATTAAATTCGTTTCATAACCACGCCATTTGAAATGACGCGATTGCTGAATATCATGCAATTTAATTAATAAATGATAGTTACCTCCTCGCCGTTTTGTATAGTTTGACATTTTCGTTCAATAAGTTTCATTTGTCCCCGTGGAAACGCCAGTTACCAGCACTGAGCTCCCAAACCATCAAATTAAAATTTTCATCCAAACAACATGAATGTCAATCGGTGAATTTGAACTTAATCGTTGCCAAATTAAATTTGTTGGATTGAAAAACGAATTTAGTCTTTTCATTCATCGATTGATGATGGTTGACTGTTTCCTTAAGGCCATTTTAATGATGATATACTATTTGTCCGAGAATAGGTCAGTCAGCAAGAAAAGATGGAAATCCTGAGATACAAAGTTGGTTTAATTAGGAAAACGTTTTTTAGAGCTTATTCAAATGACAGTTTGGAACCTAGAAAATTCCTCCTAGTTCCAGATGTTACGTTTCAATTTAGCACTAGATCAAAACTGCTCCTAAGTGACCTTTCATAACACTACCTTGCCTTTTAAGATCTTTATCCAGAGAATGTTAACAATGTAATTCAGTTACAAGTTGATTTTAGTCATTTTACATCATAGTAATGGGAATCTTTCGTTCCATAGAAAACCATACCTGAAATATACAAGAATATATGTATGCTCCCTGACTAACTGCCGTGACCTGAACTTACCATTCACTTTGCAATCGACGTTGGAGATCAAAATTCCTCGTTAGGTTGAAATAGTTGTTATTGCTTGTTTCTCAGTTTACTTCACCTATCATTTTTCAGCCTTTGTCTGCCTTATTCTCTATACCTTTCCAAGAATATTTCTTGCATAGATTGTTATTCATCACTTCCAGAAGGTTTACTTTCATATTAGAGCCATATCGGCTGAAAAAAAAATTAGTTAGCTCTGGGTTTCTGAATACTGTTTGATATTTTCGGTAAATATTCTGCATAATATGAATGTTCAAATATTCGTACTAAATAGGAAAGATGTGGCGACTTACCTTATATGTTTCTATTCCATGGCATGAATAAAGATCGGTATATAGTTGAAAATAGGTTGGAGTCAATATTTTTGTAAACATTCAATAACAAGGTTAAGAGACAGCTGTTGGTTGACAGCTACAACTTTCGTAATGTCGTTCCGACGACTTACACCGAACTAGTTCTACAGTTGTTCACGGGTGAGGGATTGATCGGTTACTCGTATTGTCAAGGATTGTTTTAGGGTTGCATTGCTTAGAGAGGGAGTTTTGATGGGTCATGGACTTGTTGATGATGTCTCCAGTGGCTGTGTAGGAATTGATAGATTTATGATATTGTGCACAGCGCCCCCTTGGTGCTTGTAGTGTAGATTGGAT
>Scaffold24115|ref0009014|ref0018949
AAAAATTTCGTACGAAGGTATTTATTATTTTGTCATGATATTGTATAATGCTACCTTCTCATAGAACAATTCTGTAACCTACGGAACAGTCTGCAACTACAAACAATTCACTACACACATTTACAATACACATATAAATTAAATTGTGGAACTTCTTCCACATAACATATTCAAATCATCTTTCAGAAAAAAATTATATCTCTAACGTAGATTTTGAAATTCTACACAGAAAAAATAAAGGTTTGAAGCTTGATTATTTGGAAGCAATGGAAATTAGTAAACCTAAAAACTGAAACATTTCACTGAATGACTTATTGGATTTGAATAGATCACCATTACTGAACTTGTTTTCTTAGAAACCGACATTACATTATTGATGTAGAATTGATATAATATGTAATCATATTTTGAGGTTGTACTTTGGGTATGAAAGTTGAGTACATGTTTGAGGTAACTATTATCGAAGAAGTACCTAACTAGGTTTCTATCACTTGTGATTAAGTGGGGTATATAAATTAGAATAAATAATAGAATTAACTTTCAATATGTCATTCACTACGAAAAAGCTACTGTGATAGCAAAACATGTCGTGATATATTTATCGAAAATAAAGTTTCTGAAATACAAATCGTAAGGTGTAGTTTATGAAATTAGGACAAATTAGTTCATTTTCTGTTGACGTCAACTCAGTTGGTGAAATACGTGTGGTGAGGAGTGTTGCAATTCTGATGTGTGCTTTGAATTCATCCTTCATTCCAAAATTTTTCAAACACAAACTCATCAAGAAACATACAGCAGTTTTGAATGAAAACTTGCTAAAACGAATGAAAATATGCTAATATTGTTTTTTTTCCTCATCACCTCAACTCCATAAGATTTCTGTTAGAATCCCTTCTGAATTCCCTTATTATTTTTCAAAATATTCTTAGTTGATTGCAGTTGATTCCACTACTATCCATGCCAAATATTTTTTTAATTAGTCAGTGGGCTTGAAGACTGCCAGTAAAAAATTCTAAAAAAATGAACTTTAAACGTTCAAGCCAATCTCGAATATACCTACACAGTAGGTTAAATGGACTGACGCCTATCAGAAAACGACTACTCCCCTGACTAATACCACGAAGGTCATTGGATTATATCCGACAGGCGTCAGTGCAGGAATCTTCACAGAAAATTTTCTGCATTTGCAATTGGCAATACAACTGAAAGAGTTGACCTTCA
>Scaffold14312|ref0017727|ref0010153
CAAGACAACACTTTAGATTTTACATAGCAAAATACTGTTCAACCATTTGAGGTTATTATCAATTACTGTCACAAGAAATTTGTAACTTTTCTGAAATAATATTGAAATAGCGTTGATGATCAAGATCACAGTTAACAAGCTTCCAAAAGATTTTGTATAAAAAATAGCAATAATTTGAAAGTTATTTCTCGCTTCTAGTTACCACCATTTTTCAGTGAATGATGTTAATAATGATTTGTATGAGAAGAATTCATAAAAAATATCAGTCCAACTAGTTCAATAAACGTATATTTCACAAATGATTGGGATTTGATCGATCAATGGTGCATAAGTCAAATTGTTATATCACAATTTTTATCGAATGAATATTATCGGTTCAATCTACATAAACATATTTATAAGATCGGTTGTTTATTCCCTTACATCACTTGGTCTTGTACTTGCTTTAATATTCCAATGAGCGTTTCACTAAAACACCAACCAAATTGACATAACACCGCACATAGCAAGCGAATGATAAAAATGATTAATTAGCATAACTCGGAAATGTAAACGTGACTAATGCCCTGACAGGTCAGAATACGAACAATTTGTCATAATAGTAAAAAGCAATATTTCCACGTTTTCCATCCTGCTCCTCCCAGTTCACGGGGACGAAATAAAATTGGACGTTGTTTTTAATCCCTGTTTCTGATACGAAATTGAGTTTGATATCGCTTTTGTAATGAATACGATACTCCATAATTTATAGACCGCCGCTTCATACCCACCACGCTGATGTATGCTCTTTGGAGGAGATTGGACGGTTTGTGGAGCGTTTTTTTTTCGGTATGTGGAATTATTCACATAGCGCAGTATTTAGAATCGGCCATTGAATTTGCTGTTGGTTGTTATTTGTCTTTTAGAATAGCAAAATCCAACAGGGCGGATTCAAAACTCCCAAATTGATTCAATAATAT
>Scaffold23820|ref0022790|ref0013816
AAATTGAATTGGCTCCCATAGTTCATCTTCTGAAAATTGTATCCCCGAAAACTCTTAAAAATCGTGTGGTGGTTGCGAATCCAGAGAATGCGTGAAATAATCTGATCGAGGGTGTTTTTATCGGGGAACTGAAAGTATGGATCCATCGTATTTGGCCAACGTATCACTGGAGCTCAAGATTCTGATAGCTGACTTTATGACACCATCAGCTATTTTACTCAATACAAGCTCACAAAAGTTTTGGTTAAACTGCCTTTCATCAATCTGGGATGAAATGACAAATTTATATTAAACATGTTAATGTTTTATTTATAAGATACGTAAGAGAAGATCTGAAGGAATCCTTCCTTTCAACACCTCGACACGTGTTTCAATCACCAAGTGATTGTCTTCAAGAGGAAGTTTAATCTTGTGTGTTGAAAATAACAGTTTGGTGTTGGAATCAAACTCGAGTAATAGTTATTTTACCAGCTTGTTGGAGAATTGGTATGAGAGCAATGATCAATAATTTCGCAAAGGGCAGGGGTAGAGCAATTCCTAGCAGATTTAGAAATCCTTTTTGTAAAGTGACTGAATAGTTTGAAAAAGGACAATTTTTCATAGAACGTAGATCGAATGACATATCTTTAGTAGAATGAAAACAGAACAGAATCGACAGCTCGTGTGAAAGCTGATTCATTCACATAAGGTTTTGTATTCGGAACTTTAGACCTTTCAGTATTTTGAAGGATATTTCACAAATATTACATAATTTTTTATCGAGAGAAGGAGAAGGAACATCGTTAACAGTAATTGGAATGAATGATGAACAAATACGGAATTAACCATAAAGAATAGAATGCTTATTTGCAAGTTGTTGAAACTGAGCAAAAATATGTGTTTGATATATCAAATATATATTTTGAAAATACTCAGCTTTTGTTTGAACTGGTTCATATTTTTCTTAT
>Scaffold1133|ref0004391|ref0010752
GCCACTGTATTCACCAGATTTGCCCCCCTGCGACTTTTTTTATGTTTCCAAGATTGAAAGACCGGCGTTTTACGAAGATTGGGGAGATACAAACCGAATCGCTGAGAGAGCTCAAGGACATATCAAAAAGTGCATATTAGAACTGTTTCGAGGATTGAAAAAAACGCTGGCACAAGTGTATTATATCTGAAGGCGATATGTTGGAGGGGATAACATACAAATTGATGAATAAATGGATATTTCTTGAGAAAAATGAAAACTTACCTTATTTTTTGAACAAACCTTGTATATGAATTTGAAATTTCATTTTATTCGAGCAAATGTTATATTGAGTACAAAAAGTCACTGGAAGTTCAATCTGTTTAAAATCTGTTTTTCCGTTAATCAGCTGTCATCAATAAATATTTCTTTGAGATAGGTGGACAATAATTCTTACCAAATAAAATATCAAAATAATTGTAAATATTCCTCCAAGTGTTCCTTCTTGTGGATGATTTCAGCTTGAGCCCACTTGATTTTATGTTGATGAGTCCAAACATGCTCTGCTATTCCTGATTTGTTGGTTTTTCCTCGCTGTGTGTGTTTCTTGTGCTCGGCAATGCAACATTAAATGGGAAACATCTGTATATCGAAAACCCACTCACACATGACAGTATTTGAACCAGGAATCCAACCACCATCAATCGACTAAGAGAGGAATCATCAAGACTCTACAAGACCGTGATTCCGAACTCTGTAATACAAAGGAAGGTCTCGAAAAGGAACTAGACATCATCAAAAAATGACCTTCAACGGAATGGTTACTCCAAAGTGATAGTGGAACAGGCTTTAGCTAAGACAGCAAGGAAGAGAAGCCGTCACAACCAGTACTTGTACTTCCCTACATCAGAGGATTGTCGGAAAAGATTAGAAGGATTTGGTCCAAGTATAACATTATAACCTGTTTCAGATC
>Scaffold423|ref0001942|ref0003797
ATTCCTTTCGTGCGCCCACCCAATACCCATTCTTTCCTCGTCCATTCTCGCTCCGGCATCCACATATACCTCGTCCATCCCTTCGTCCTGCGACTCATGCAGTAAACCCCCTTGCATCCAGGAAAGTATCTTATCTATACCTTTCAATCTACCCTGAGTCTTCCTTTCCCCATTCATTCTCCATTTATGGTATCTAGCCCCAGCTTCTATATGAAGTGGGGCTATCCCCGTGATCATACTTAGCGCGGCTGTCGGCGCCGTCCTATATGCCCCACATGCGGCGATGAGAAAAGGCCTCTGGGCCGCGCCCAGCTATCTCCTGACCCTACTATCATGCACTCTACTCCCCCACACTTGCACCCCATACATGGCTGCAGGTTTCGCTACCCTTTCAAAAATTATTCCAACACACTCTCTCTACATTCCAATATTCCTCCCCGTCCATCTTTTCATTATCCCCGCAAATGGGCTTAGCTTTTTTCTTATCTCCTTGAGGTGGTCAATGAATAAGAGTCCAGAGTCCACCACAATTCCCAGGTATTTTACATTCATTCTGACCTCAATTTCTCTCTCATTCACTGTTATGACCGGGATTCTTCCATCCCGTCTGGCCTGTATGTACATGCATTCTGTCTTCCTTTCATTGTATCCCACCCACATCTCTTCCTCCCATGCTTTACATTCATTCCAGATCAGATTCCATTTCCTCTCGATGTCATCTGCAGAGCTACCCTCGGTGATGACCAGCTGGTCATCCGCATAGGCCTGCACTTGTACCCCAATCGTACCTATGCCTTGTCTCTCTTTCATGCTTCTGATTCGCTCGAACCATACCTCCATCACAATCAGCCATAGGGTTGGTCCCAGACTTGGACCCTGTGGACAGCCTCTGTTTACGTTGTCCGAGACCGCTCCACAGGTGACTGTTCTCTCCCCTATGAAACTCATGCACGTCTTCCCTACATTTTCCGGCATACCCATTCGTCTCATGCATTTCTCAATCGCCGGTGCCCAAGCGGTATTGAAGGCATTGGACAGGTCCAATGTCACAACCAGACTGTGTCTCC
>Scaffold337|ref0009121|ref0020896
ATTCCTTTCGTGCGCCCATCCAATGCCCATTCTTTCCTCGTCCATTCTCGCTCCGGCATCCACATATACCTCGTCCATCCCTTCTTCCTGCGACTCCTCCAGTAAACCCCCTTGCATCCAGGGAAGTATCTTATCTATACCTTTCAATCTGTCCTGAGTCTTCCTTTCCCCATTCATTCTCCATTCATGGTATCTAGCCCCAGCTTCTATATGAAGTGGGGCTATCCCCGTGATCACACTGAGCGCGGCTGTCGGCGCCGTCCCATATGCCCCACATGCGGCGATGAGAACGGGCCTCTGGGCCGCGCCCAGCTGTCTCTACTGTCTACTGTCATGCACTCTACTCCCCCACACTTGCACCCCATACATAGCTGCAGGTTTCGCTACCCTTTCATAGATTATTCTAACACACCCTCTCTTCATTCCAATATTCCTCCCGGTCCATCTTCTCATTTTCCCCGACAATGTGCTTAGCTTTTTTCTTACCTGTTTGTGGTGGTCAATGAATAAGAGTCCAGAGTCCACCACAATTCCCAGGTATTTTACATTCATTCTGACCTCAATTTCTCTCTCATTCACCATTATGACCAGGATTCTTTCATCCCGTCTGGCCTGTATGTACGTGCATTCTGTCTTCCTTTCATTGTATTCCACCCACATCTCTTCCTCCCATGCTTTGCATTCATTCCAGACCAGATTCCATTTTCTCTCGATGTCATCTGCAGAGCTACCCTCGATGATGACAAGCTGGTCATCCGCATAGGCCTGCACTTGTACCCCAATCGTACCTATGCCTTGTCTCTCTTTCATGCTTCTGATTCGATCGAACCATACCTCCATCACAATCAGCCATATGGTTAATCCCAGACTTGAACCCTATGGACAGCCTCTGTTTACGTTATCCGAGACCGCTCCACAGGTGACTGTTCTCTCCCCTATGAAACTCATGCACGTCCTCCCTACGTTTTCCGGCACACCCATTCGTCTCATGCATTTCTCAATCGCCGGTGCCCAAGCGGTATTAAAGGCATTGGACAGGTCCAATGCTACAACCAGACTGTGTCTCC
>Scaffold238|ref0020632|ref0021887
TGTTACGTTTCAATTTAGCACTAGATCAAAACTGCTCCTATGTGACCTTTTAAAACACTACCTTGCCTTTCAAGATCTTTATTCAGAGGATGTTAACAATGTAATTCAGTTACAAGTTGATTTTATTCATTTAACATCATAGTAATGGGAATCTTCCGTTCTATAGAAAACCATACCTGAAATGTACAAGAATATATATATGCTCCCTGACTAACTGCTTTGACCAGTACTTACGCATTCTCCTATTGCCAATCGACGTTGGAGATCCGAAATTCCTCGCTAGGTTGAAAAAGTTGTTATTGTATGTTTCTCAGTTTACTTCACCTATCATTTTTCAGCCGTTGTCTGCCTTATTCTCTATACCTTTCCAAGAATATTTTTTGCATAGATTGTTATTCATCACTTCCAGGAGGTTTACTACATATTAGAGCCATATCGCCTGAAAAACAATATTAGTTAGCTCTGGGTTTCTGAATACTGTTTAATATTTTCAGTAAATATTCTGCATAATATGAATGTTCAAATGTGCGTACTGAATGGGAAACATGTGGCGACTTACCTTATATATTTCTATTCCATGGCATGAATAAGGATCGGTAAATAGTTGAAAATAGGTTGAAGTCAATATTTTTGTGAACATTCAATAACAAGGTTAAGAGACAGCTGTTGGTTGACATCTGCCGAACTTTCGTAGTGTCGTTCCGACGACCTACACCGAACTAGTTCTACATTTGTTCACGGGTGAGGGATTGATCGGTTACTCAAATTGTCAAGGGTTGTTTTAGGGTTGCATTGTTTTGAGAAGGAGTTTTGATGAGTCATGGACTTGTTGATGATGTCTCCAGTGGCTGTGGAAGAATTGATAGATTTATGATGTTGTGCACAGCGCCCCCTTGGTGCTTGTAGTGTAGATTGAACGCACTGTGGCAACAACTGGTTAGCTGTCAGATGTGGCAGTCTCCCGGATTTCGG
>Scaffold425|ref0001940|ref0014774
TGTTACGTTTCAATTTAGCACTAGATCAAAACTGCTCCTATGTGACCTTTCAAAACACTACCTTACCTTTTAAGATCTTTATTCAGAGGATATCAACAATGTAATTCAGTTACAAGTTGATTTTATTCATTTAACATCATAGTATTGGGAATCTTCCGATCCATAGAAAACCCTACCTGAAATGTACAAGAATATATGTATGCTCCCTGACCAACTGCTTTGACCAGTACTTACGCATTCTCCTATTGCCAATCGACGTTGGAGATCCGAAATTCCTCGCTAGGTTGAAATAGTTGTTATTGTTTGTTTCTCAGTTTACTTCACCTATCATTTTTCAGCCGTTGTCTGCCTTATTCTCTATACCTTCTCAAGAATATTTCTTGCATAGATTGTTATTCATCACTTGCAGAAGGATTACTTACATATCAGAGCCATATCGCCTGAAAAACAATATTAGTTAGCTCTGGGTTTCTGAATACTGTTTGATATTTTCGGTATATATTCTACATAATATAAATGCTCAAATATTCGTACTGAATGGGAAAGATGTGGCGACTTACCTTATATGTTTCTATTCCATGGCATAAATAAGGATCGGTAAATAGTTGAAAATAGGTTGGAGTCAATATTTTTGTAAACATTCAATAACAAGGTTAAGGGACAGCTGTTGGTTAACATCTGCCGAACTTTCGTAGTGTCGTTCCGACGACCTACACCGAACTAGTTCTACAGTTGTTCACGGGTGAGGGATTGATCGGTTACTCAAATTGTCAAGGTTTGTTTTAGGGTTGCATTGCTTTGAGAAGGAGTTTTGATAGGTCATGGACTTGTTGATGATGTCTCTAGTGGCTCTGGAGGAATTGGTAGATTTATGATGTTGTGCACAGCGCCCCCTTGGTGCTTGTAGTGTAGGTTGGACGCACTGTGTCAACAACTGGTTAGCTGTCAGATGTGGCAGTCTCTTGGATTACGG
>Scaffold905|ref0001372|ref0009153
TGTTACGTTTCAATTTAGCACTAGATCAAAACTGCTACTATGGGACCTTTCAAAACACTACCTTACGTTTTTACATCTTCATTCAGAGGATATTAACGATGTAATTCAATTACAAGTTTATTTTATACATTTAACATCATAGTAATGGGAATCTTCCGTTCCATAGAAAACTATACCTGAAGTGCACAAGAATATATGTATGCTCCCTGACTAACTGCTTTGACCAGTACTCCTATTGCCAATCGACGTTGGAGATTCTAAATTCCTCGCTAGGTTGAAATAGTTGTTATTGTTTGTTTCTCAGTTTACTTCACCTATCATTTTTCAGCCGTTGTCTGCCTTATTCTCTATACTTTTCCAAGAATATTTCTTGCATAGATTGTTATTCATCACTTCCAGAAGGTTTACTTACATATTAGAGCCATATCGCCTGAAAAACAATATTCGTTAGCTCTGGGTTTCTGAATACTGTTTGATATTTTCGGTAAATGTTCTGCATAATATGAATGTTCAAATATTCGTACTGAATAGGAAAGATGTGGCGACTTACCTTATATGTTTCTATTCCATCGCATGAATAAGGATCGGTAAATAGTTGGAAATAGGTTGGAGTCAATATTTTTGTAAACATTCAATAACAAGGTTAAGGGACAGCTGTTGGTTGACATCTGCCGAACTTTCGTAGTGTCGTTCCGACGACTTACACCGAACTAGTTCTACAGTTGTTCACGGGTGAGGGATTGATCGGTTACTCGAATTGTCAAGGGTTGTTTTAAGGTTGCATTGCTTTGAGAAGGAGTTTTGATGGGTCATGTACTTGTTGATGATGTCTCGAGTGGCTCTGGAGGAATTGATAGATTTATGATGTTGTGCACAGCGCCCCCTTGGTGCTTGTAGTGTAGATTGGACGCACTGTGGCAACAACTGGTTAGCTGTCAGATGTGGCAGTCTCTTGAATTTCG
>Scaffold11|ref0007456|ref0011564
TTTTACTTGTTTCAGGGATTTCAAATCATTTTATATAGTAGACAATGGAAGTCCGAACTAGTGAAACTCATCACGAAACATTGTCAATCACCTTCAAACAAACGTTATTCAAATGACGTTTGAAAATTTACGAGAATATTTAATAGCTGAACGATTATGGATAATTTATAACTAAAAGATACCTCATATCATATGATTCTTTTCTGAATTACAGCATGTTTTTCGAAAAGTTGATGCCTTTTTTCCTGTCAAAAATTTCTTGTTTCTTTGAAAACATTTCCAGAGCACTTTTTTACATAGAATTCAATAGTGTAAAAATCATATTTTTCCAAATGAGATATCAATAGTTATTGATGGAAAACTATTTTTTTAATGAGACACCCTGTATATTCTTGCATATTTCAATAGAGAATGATTACCTTTCCAAAAATGTAAAACAATTGATGTTTTGCTAGGAACATCTCTGAAATACAGAGCTTTTAGGTTTTTTCATGTAGACTTTGAAACACACACAACAATTAAACGTTGGTTTGCTGACTTTAAACGTGGTCGTAGAGACACAGATGATACAGAACGCAGCGGACGTCCAAATAAGGCAGTTACACCAGAAAACATGAATAAAAAACAAAATCGTTTTGAATGATCGAAAAGTGAAGTTGTGTGCGTTAGCTGACAATATAAAGGTATCAAAAGAACGTGTTGGCTTTGTATTACATGAGCATTTGACTATGAGAAAGCTCTGTTCGAAGTGGGTGCCGCGCGAGTTCACTGTTGACAAAAAACATAAACGTCTTGATGATTCTGAGCAGTGTCTTTGGTCATGTTTAAACATAACAAACCGGAATTTTTGCGTCTATATGTAACAATGGATGAAACATGGATCCATCACTTTACTCCGGAATCAAAACGATCGCCATCTAACTGAAAAGCAACTGGTGAACCTCGTCCAAAGCGAAAGAAATGACAACAATTAGCTGGAAAGGTATGGCTTCTGTATTTTGGGATGTGTGTGGTGTAATATTCATCGACTATCTTGAGAAAGGAAATACCATCAACAGTTAAAATTATCTTGCGTTGTAGCGTTTGTAGGCCGAAATTGCAGAAAAACTAGGTACAGCATATGGCAAAGAAAAATTTTATTAAAATTTTCAATAACGGTCAGAAGTTACTTGCAAGAACATAGTTGGAAAACAAAGTTAAGTAATTTTGAAATTAAAGTATAAATTCTATTCTCACAAGGTATGATACCAAAACTGTCAAAAACTTTAATGAACTGCGAAACAAACGTGTCACAACATTGGTTTCAAAGAACGAGAACGTACAACCTAGTTCGTAACCTCAGATTAGAGAATGCAGCAAAACTATATTTATGAATGAGTTTACTTGAAAGTTCAACAATGGAAGAATAATGTTGGCCGAATGATAAATACTCAAAATCAATCAAGATGACGAAACCTGTAGCACTTATGAACG
>Scaffold215|ref0014267|ref0023273
ACAACAATTAAACGTTGGTTTGCTTGACTTCAAACGTGGTCGTAGAGACACCGATGATGCATAACGCAGTGGATGTCCAAATGAGGCAGTAACTCCAGAAAACATTAAAAAACATCACAAAATCGTTTTGAATGATCGAGAAGTGAAGTTGCGTGAGTTAGCTGGCATTGTAGAGATATCAAAAGAACGTGTTGGCTTTATATTGCATGAGCATTCGACTATGAGAAAGCTCTGTTTAAAGTGGGTGCCGCGCGTGCTCACTGTTGATCAAAAACAAGAACGTCTTGATGATTCTGAGCAGTGTTTGGCCATGTTTAAACATTACAAACCGGAATTTTTGCGTCGATATTTGACAATGGATGAAACATGGATCCATCACTTCACTCCGTAAACAAAACAATCGTCATCTGTATGGAGAGGAACTGTTGAACCTCGTCCAAAGCGCCCTAAAGCACAACAATCGTCTGGAAAGGTTATGGCTTCAGTATTTTGGGATGTGTGTGGTGTAATATTCATCGACTATCTTGAGAAGGGAAATACCATCAACAGTGAATATTATATAGCGTTACTGTAGGGTTTAAAGGCCGAAATTGCAAAGAAACGACCGCATATGCAAAGAAAAAATTTT
>Scaffold66|ref0021974|ref0023716
ACAACAATTTAACGTTGGTTTGCTGACTTGAAACGTGGTCGTTGAGACACCGATGACGCAGAAAGCAATGGACGTCCAAATGAGGAAGTTACACCAGAAAACATAAAAAAATCCACAAAATCGGTTGGAATGTTCGAAAAGTGAAGTTGTGTGAATTAGTTGACATTGTAAATATATCAAAAGAACCTGTTGGCTTTATATTTCATGAGCATTTGACTATGACAAAGCTCTGTTCAAAGTGGGTGCCGCGCGAGCTCCCTGTTGACCAAAAACAAGAACGTCTTGATGATTCTGAGCAGTGTTTGCCCATGTTTAAACATAGCAAACCGGAATTGTTGCATCGATATGAGACAATGGATGAAACATGGATCCATCACTTCACTCCGGAATCAAAACGATCGTCATCTGAGTGGAGAGCAACTGGTGAACCTCATGCAAATCGTCTGAAAGCACAGCAATCGGCTGGAAAGGTTATAGTCTCGGTATTTTGGGATGTGCGTGATATAATATTCATCGACTATCTTGAGAAAGAAAATATTATCAACAGTGAATATTATATAGTGTTATTGAAGCGATTGAAGGCCGAAATTGCAAAGAATTGACCGCATATGGCAAAGAAAAA
>Scaffold78|ref0012939|ref0007923
ACAAACAATTAAACGTTGGTTTGCTGACTTCAAACGTGGTCGTAGAGACACCGATGATGCAGAACGCAGTGGACGTTCAAATGAGGCAGTAACACCAGAAAAAAGAAAAAAATCCACAAAATTGTTTTGAATGATCGAAAAGTAAAGTTCCATGACGTAGCTGACATTGTGAAGATATCAAAAGAACGTGTTGGCTTTATATTTCATGAGCATTTAACTATGAGAGAGCTCTGTTCAAAGGAGGTGCAGTGCGAGCTCACTGTTGACCTAAAACGAGAACGTCTAGATGATTCTGAGCGGTGTTTGACCATGTTTAAACATAACAAACCAAAATTTTTGCGTCGATATGTGACAATAGATGAATCATGGATCCATCACTTCACTCCGGAATCCAAACGATCATCATCAGAATGGAGAGCAACTGGTGAACCTCGTCCAAAGCGACCGAAAGCACAACAATCGGCTGGAAAGGTTATGGCCTCGGTATTTTGGGATATGCGTGGTGTAATATTCATCGACTATCTTGAGAGGGGGAATACCATCAACAGTAAATATTACATAGCGTTATTGGAGCGTTTGAAGACCGAAATTGCACAGAAACGACCGCATATGACAAAGAAAA
>Scaffold276|ref0007947|ref0009008
ACAACAATTAAACATTGGTTTGCTGATTTCCAACGTGGTCGTAGGGACACCGATGATGCAGAACGCAGTGGACGTCCGATTAAGGCAGTAACACCAGAAAACATGAAAAAACACAAAATCGTTTTGAATAATAGAAAAGTAAAGTTGCGTGAGTTATCTGACATTGTGAAAATATCAAAAGAATGTGTTGGCTTTATATTGCATGAGCATTTGACTATGAGACAGCTATGTTCAAAGTGAGTGCCGCGCGAGCTCACTGTTGACCAAAAACAAGAACGTCTTGATGACTCTGAGAAGTGTTTGACCATGTTTAAACATTACAACCAGAATTTTTGCGTCGATATGTTACAATGGATTAAACATGGATCCATAATCCCATTCCAGAATCAAAACGATCGTCATCTGAGTGGAAAGCAACTGGTGAACCTCGTCCAAAGCACCCGAAAGCACAACAGTCGGCTGGAAAGGATATGACCTCGGTATTTTGAGATGTGCGTGGTGTAATATTCATTGACTATCTTGAGAAGGGAAATACCATCAACAGTAAATATTATATAGCGTTATTGGAGCGTTTGAAGGTCGAAATTGCAGGAAAA
>Scaffold301|ref0006449|ref0013405
ACAACAATTAAACGTTGGTTTGTTGACTTCAAACGTGGTCGTAGAGGCACCGATGATGTAGAACGCGGTGGACGTCCAAATGAGGCAGTAACACCAGAAAACAAAGAAAAAACACAAAATCGTTTTGAATGATCGAGAAGTGAAATTGCGTAAATTAGCTGACATTATAAAGATATCAAAAGAACTTGTTGGCTTTATATTACATCAGCATTTGACTATAAGAAAGCTCTGTTGAAAGTGGGTGCCGCGCGAGCTCACTGTTGATCAAAAACAAGAAGGTTCTGTGTAGTGTGTAGTGTTTGGCCATGTTTGAACATAGCAAATCGGAATTTTTGCATCGATATGTGACAATGGATGAAACATGGATCCATCACTTCATTCCGGAATCGAAACGATCGTCATCTGATTGAAGAGCAACTGGTGAACCTCGTTCAAAGCGTCCGAAAGCACAAGAATCGGCTGGAAAGGTTATAGCTTCGGTATTTTGAGATGTGCGTGGTGTAATATTCATCGACTATCTTCAGATGGGAAATACCATCATCAGTGAATATTATATAACGTTATTGGAGCGTTTAAAGGCCGAAATTGTAAAGAAACAACGGCATATGGCAAAGAAAAA
>Scaffold21|ref0012890|ref0003274
TTTGCTGACTTCAAACGTGGTCGAAGATACACTAATGATGCAGAACACAGTGGACGTCCAAATGAGGCAGTAACACCAGAAAACATAAAAAAATCCACAAAATCGTTTTGAATGATCGAAAAGTGAAGTTGCGCGAGTTAACTGACATTGTAACGGTATCAAAAGAACGGGTTGACTTTATATTGCATGAGCATTTGACTATGAGAAGGCCCTGTTCAAAGTGGGTACCCTGCGAGCTCACTGTTGACCAGAAACAATAACGTCTTGATGATTCTGAGTAGTGTTTGGCCATGTTTAAACATAACAAACCGGAATGTTTGTGTCGATATGTGACAATGAAGCATGGATCCATCACTTCACTTCGGAATCAAAACGATCGTCATCTGATTGGAGAGCAACTAGTGAACTTCGTCCAAAGAGCCCGAAAGCACAACAATCGGCTGGAAAGGTTATGGCTTCGGTATTTTGGGATGTGTGTGGTGTAATATTCATCGACTACCTTGAGAAAGGAAATACCACCAACAGTGAATATTATATAGCGTTATTGGAGCGTTTGATGGCCGAAATTTCAAAGAAACGACCGCATATGGCAAAGAAAAA
>Scaffold120|ref0000046|ref0017729
ACAACAATAAACGTTGGTTTGCTGACTTCAAACGTGGTCGTAGAGACACCGATAATGCAGAACGCAGTGGACGTCCAAATGAGGCAGTTGCACCAGAAAACATAAAGAAACCCACAAAACCGTTTTGAATGATCGAAAAGTGAAGTAACGTGCGTTAGCAGACGTTGTAAAGGTATCAAAAAAACGTATTGGCTTTATATTGCATGATCATTTGACTATGAGAAAGTTGTGTTCAGAGTAGGTACCCCGCGAGCTGACTGTTGACCAAAAACAAGAAAGTCTTGATGATCCTGAGGAGTATTTGGCCATATTAAAACATAACAAACCGAAATTTTTGCGTCGATATGTGACAATGGATGAAACATGGATCCATCACTTCACGCCGATATCAAAACGATCGTCATCTGAGTGGAGAGCAACTAGTGAACCTTGTCCGAAGCTCAAGAAATCACAACAATTGGCTGGAGAGGTTATGGCCTTGGTATTTTCGGATGTGCTCGGTGTAATATTCATCGACTATCTTGAGAAGGGAAATACCATTAACAGTGGAAATTATATAGCGTTATTTGTAGTGTTTGAAGGCCGAAATTGCAAAGAAACGACTGCATATGACAAAGAA
>Scaffold1055|ref0011014|ref0014400
ACAAGAATCAAACGTTGGTTTGCTGACTTCAGACGTGGTCGTAGAGACAACAATAATTCAGAACGCAGTGGACGCCCAAATGATGCAGTAACACCAGCAAACATAAAAAAAATCCACAAAATCGTTTGGAATGATCGAAAAGTGAAGTTGCGTGAGTTAGCTGGCATTGTGAAGGTATCAAAAGAACTGTTGGCTTTGTATTGCATGAACATTTGACTATGAGAAATCTCTGCTCGAAGTGGGTGCCGCGCGAGCTTACTGTTGACCAAAAACAAGAACGTCTTTATGATTCTGAGCAGAGTTTGGTTAAGTTTAAACATAACAAACCGGAATTTTTGCGTGGATATGCTACAATGGATGAAACAAAGATACATCACTTCACTCCGGAATCAAAACGATCTTCATCTGGGTAGAGAGTAACTGGTGAACCTCGTCCAAAGCGCCCGAAACCACAACAATCGGCTGGAAAGGTTATGTCCTCGGTTTTTTGGGATGTGCGCAGCGTTATATTCATCGACTATCTTGAGAAGGGAAATACCATCAACAGTAAATATTAAATAGCGTTATTGGAGCGTTCGAAGACCGAAATTGCAAAGAAAC
>Scaffold2213|ref0019184|ref0000935
CACAAACAACAATTAAATGTTGGTTTGCCGACTTCAAACGTGGTCGTAGATACACCGATGAAGCAGAACGCAGTGGACGTCCAATGAAGCAGTAACACCAGAAAACACTAAAAAAATCCACAAAATCGTTTTGAATGATCGAAAAGTGAAGTTGCGTAAGTTAGCTGACATTGTAATGATATCAAAAGCAACTGTTGGCTTTACATTGAATGAGCATTTGACTATGAGAAAGCTCTGTTCAAATTGGTTGCCGCGCGAGCTCACTGTTGACCACGAACAAGAACGTCTTGATGATTCTGAGCAATGTTTGGCCATGGTTAAACAAAACAAACCGGAATTTTTGCGTTGATATGTGACAATGGATGAAACATGGATGCACCACTTCACTCCGAAATCAAAACTATCGTCATCTGAGTGGAGAGCAACTGGTGAACCTCGTCCAAAGCGCCCGAAAGCACAACAATCGGCCGGAAAGTTTATGGCCTCGATATCTTGTGATATGCGTGGTGTAATATTCATCGACTATTTTGAGAAGGGAAATACCATCAACAGTGAATATTATATAGCTTCATTAGAGCGATTGAAGGTCGAAATTGCGAAGAAACGGCGCATATGGTAAAGAATAAA
>Scaffold2039|ref0010562|ref0017617
AAAACCCAACATTTGAAACATCAGTTTGAATACTTTTCGAAGTGAGTTTGAAAAACTCATGAATTGAACTCAACTTTATTTTGTTCAAACTTGCATTTGCTGTAATAACCCAAATTGAGGAACATTCCTGATCATGTCATTATTCGATTGTCTTATAAGAATGGGGAATGTTCCTCCTGACGAAAATCAAGTAGTTTTCGTAAAAGATGTCTAAAACAACGCATTTCAAACATATCATTTCAATCTCTTTCTTTAAAAAATTATTTGAATACTTAAAAAAGAGGAATTAAATAATGCATTCAACATTTAAAGGGATTCGTTTTCATTTCACCATTTGGACAATGAATCTGTTACCTGTATGAGACAAACAAAGATGTCATATTTCAGAGGCGTGCTGTTCTGTTTACTTATGTTCCGGGTTCCGAGACATTCTGTGACATAAGAAGTTATCACGTCAAAAAGAAATACCATGTTTGAAATTTCCTTAACGGAGTGATAATTACACTGGATCACTACGATTTTGTTTGAAATTCACGATTGACGAAAGGAGAAAATGAATAGAATAATTCGTCTTGCCAATTTGAGGTAAACGCATCAACTGCTGACGAATCGGGGTCCTTGCGTTATGATGCATCTTCAGGGCATTCTGCATTGAGTGTGGATGCGAATAAATCTATAGTTGGTTTTCCCAATGCTCTATAAGAAACTTCAAAATATTCATCACTCAACTCATACTCATTTTCAATAGCCAACTTTCGTGATTCCACACGATTCTGGGTCGAAGAAGAGGGTGGAATATACCTGATAATTTTACCTAAGTAGGTACTAGGTAGGTAGCAATATTATGCCGACTCTTCTAATATATATATATCAAGTCCTTATCAATTATTGATTCATTCTATTGATGAACTTTTGTGTCTTCACACCACAGTTCATGAAAATGGTTTATAACTTACGGGCGACTACAAGAAAAGCATCGAATACAAATGTTTTCACCAAAGATAGTTCAAAAAAGACTACTGCGATCAAGGTATGTATTATGAAAATGAAACATTTCTACGATACGATATATACGATATGGTTTGATATATACTATTAGGACTCTACTAACTTTTCCATTCAGACTTCTTTAATTTTGATATTTGTTTTTATTATATCATTGTACCTAATTTGGGATTTCACTTCAATGATTTTGTCAATAATGTGCATAACAGCAGAAAGTCGAAGTGATATCTGCATTTCACTGACTTGTGTTGTGGTTATAAATTAACAACTAATTGACTCCAATGCTTTTAATTTTCAGAGCAGCAATAGACGGAGCATGACGAAAGAAGCTACTGAACAAGGTTACGTAGTACATCCCAGTGTGGCTGAACTCTTCGTGAAGTATCCTGACATATCCATACCAGTAGAGTTCGCAAATAGGAACATCAACCTACGGGTGAATTTGGAGACTAGTTTAGTGAAAAGTTATTCAGGAAAGTTGGATTTCGGAAACGAAGAGTTTATCAGTAGCTCGTTCGGGGAGAAACTCCCAAAGAAGAAGATAATGAAGGATGGTACTGAGGAAAGTTACGGGGTACCACCCACTGTGGCTAACCTCTACATGGAATGGCATAACCCAACCGTACCAGAAGAGTGCACGACTGAAAATATGAAACTTTCGGTACATCTGAGTTACATCGATGACAAAAGTGGATCTGGCGAACATACTGGTACTAGAAAGTCTCGAAAGAGAAAAATCTGTGACAGTGACCAGTACGGTAGAAACCCCAAAATTTTCAAGGAGGACAATAGGTCAGCATCATCAAACTCAGATGCAACGCAGGCTTTTCCAGGATTTGGCAGAATTCGTGTCAGGGATATAAACGAACTTATGTAATTTGCACTTATTCAGTGGTTTCCGATGTTAGTATCATTATTCAGAGAAAAACTAGTGTTAGGCTTTCCACTTCTTCTGAAGTATATAAAGTGTAAAATTTCTGATTCCATTTCATTCGTTATGAGTATATATGTGTATATATAGGTGAAGATGCTCATTCAGAAAACTCCTTCTATGAGGTTTTTGTGCTCTTGCATCCATTCCGACCTATTTTCTATGAATGGATTCCGTGAATAACATTTCTGAGTTGCGACATTCTACAATCTATCAATTAACTGGCCTCATTAATGATGATCCATGAGAGACGGTTTTCGAAAAACTCGTTGACAACAATGTAGCAACCAAGTGTCATGTTATTAATTATGTCGAAGGAATTAATCTCAAGTCAGAAACGCATTCTTCATAAGAAACAAGATACTCTGGTTTCGTAATTATCTTTCACAGATGAATTTTCAATAATCATGTTTTTATAAAGAACAGTACGTGTAAATTTTCAATACATTTTTTTTGAATAAATATATGAAAATTCAACGTGTGTCTACTCGTTTCATTGTTTTGGGACGTGAAACACCTCTCAAGAGTTATACAAAAACTAATTTGCTATCATACATTCCGCATTAATAAAAGGTTACCTACAAAAATTCAAACATTCTAAGGTATAAATACGGGACTAACATAATTTTCAAGTAATAATTGGTCGAAGTTAGCCATGTCATTTTGGAATTTTCAAACAAATAGATCTTTGTTTCGATCGAAAAATACATCTTAGTTGACCGTGTAAATTTGAGTTACATCCATTTCATCTATTGTAACTTTTGAAAATCAGAAATATGAATGAAGTTTACATAACACGCTCCTAATGAACATCGAACTGAAAAGTTAAAAATGTATTTTTTTTAAATAAGCCTCAAACGGTAACGAACGAAAGATACTAATTTTATTTTTTTTACTTCCGGTGCACTGTTTGGAACCTTTGGTGTAGTAATGAATATTACTGGAGTTTTTTTCCAACACCAAATCGTTATTTTTGACGTTTTTTTTTAAGTTTTGATCTTCTTCTTTGAAGATGATCACTTGGTGATCGAAACACATGTCGAGGTGTTAAAAATAACGATTTGTAAATCGTTAGCTGAAAAACTCCTCACTTGTTCACTTTGTAGTAAATGTTCAAGAGATAGCAAAAATGTATGTGAATTATGGAACTTCAACTTGCATTTCCTAACATGACTAACAACTAGTCCGTGCAAAGTTTATTGTTATGTCATCTAATAATGGAACTTTTAACAGGTGATGATCAAATATATTGCCAAACATGCGTCAATCTAACTGAATGTTATAAGATAACAATTATAGCTGAGGCAGCAGTCGATCTAATAATAACATTAATGATCTTCAAACATAACTCAACCTCTGACGAAAGCACCAAACTCTTAATGAGGTTCAAAACAGATGAACGTTTCAACCTAGCAGACCACTATTATAATATTCATGCAGTCATTGTTCACTGTGGTTCTGGCGTTGAATTTGGTTATTATTACGCCTTGTTCAAAGACGAAACGGACTGGTTTAAGTTTGACGATAGTCAAACTTAATAGTCAATTTAATTCGTTAGAAACTCAGGTAAAATATCAGCTACTTAAAATTCAGGTACTTTGTTTACAGGTACTTTGATTTCAGGTACTCCATAAACTATATATATATTTAGTATTGAATGTGTAGAATTAGTTGAAAGACACGCCAGATGAAGCCATTGTAAGGCGAAACACGTGTTGCGTTTTTGTAAAACAATTTAGTGAAAATCTCACAATAAAGTGTTTATGGAATATGTTGACGATAGTCGTGTCACTGAGTGTTCTGGCGATGTATTAAATTCATTGGAGCCTCTGGAGACATTCTACATCCCATTTTACGAGAGAGAGAGGACATTGACAGATCAACATTTTCAGATGATGTGGTTTTCTTGCAGCTGAAAAAGCAAAAGCGCCACTGGAATCAATGAAGTCGCCCCGGAGCGCCAATTAATTTTTGTTGTTGTTTTATAATTTCATAATTTGTGTTTTGGGAGTTTTGTTATTGTACAATTTTTTCATTGAATATTATTGGTCATTGTGAGAATTACTGAATGATTTTGATTTTTATTCATATTTTAGAGGTCCAATAACTCCACCATTCTAACAAATGATTTGAATATGGATACATTGTCTTTTACGCTACAGAAAGAGAAATCGGTTGCATTCCTATTTGTGAAAAACCTCTTTTCATGAACGATTCCCTGATAAACGGTGAACAGCCAGGAAAAAATGTTTCACTGGAGGATGCCTGTTTCTGAAAGGAGATCAGGATCAAATAATAGTGGCTCATAAAGCCCGACAGAAGTGATAACTTGAAATAATCTGAGTTGAACTATATAATATTCATTTTTTCAGGACAAAACACAAGCACTAAAGCAAAGTCTTTGAGGC
>Scaffold1702|ref0016450|ref0021129
ATCATTTCAATCTGTTTCTTTGAAAAATTATTCAAATACTTAAAAAAGAGGAATGAAATAATGCATTCAACATTTAAAGGGATTCGTTTTTATTTCACCATTTGGACAATGAATCTGTTACCTGTATGAGACAAACAAAGATGTCATATTTCAGAGGCGTGCTGTTCTGTTTACTTATGTTCCAGGTTCCGAGACATTCTGTGACATAAGAAATTATCACGTCAAAAAGAAATACCATGTTTGAAATTTCCATAACGGAGTGATAATTACACTGGATCACTACGATTTTGTTTGAAATTCATGATTGAGGAAAGGAGAAAATGGATAGAATAATTCGTCTTGCCAATTTGAGGTAAACGCATCAACTGCTGACGAATCGGGGTCCTTGCGTTATGATGCATCTTTAGGGCATTCTGCATTGAGTGTGGATGCGAATAAATCTATAGTTGGTTTTCCCAATGCTCTATAAGAAACTTCAAAATATTCATCACTCAACTCATACTCATTTTCAATAGCCAACTTTCGTGATTCCACACGATTCTGGGTCGAAGAAGAGGGTGGAATATACCTGATAATTTTACCTAAGTAGGTACTAGGTAGGTAGCAATATTATGCCGACTCTTCTAATATATATATATCAAGTCCTTATCAATTATTGATTCATTCTATTGATGAACTTTTGTGTCTTCACACCACAGTTCATGAAAATGGTTTATAACTTACGGGCGACTACAAGAAAATCATCGAATACAAGTGTTTTCACCAATGATAGTTCAAAAAAGGTTACTGCGATCAAGGTATGTATTATGAAAATGAAACATTTCTACGATACGATATATACGATATGGTTTGATATATACTATTAGGACTCTACTAACTTTTCCATAAAGACTTCTCTAATTTTTATATTTGTTTTTATTATATCATTGTACCTGATTTGGGATTTCACTTCAATGAAATGTTTCAGTGATTTTGTCTATAATGTGCATAACAGCAGAAAGTCGAAGTAATATCTGCATTTAACTGACTTGTGTTGTGGTTACAAATTATCAACTAATTAACTCCAATGCTTTTAATTTTCAGAGCAGCAATAGACGGAGGATGACGAAAGAAGCTACTGAACAAAGTTACGTAGTGCATCCCAGTGTGGCTGAACTCTTCGTGAAGTATCCTGACATATCCATACCAGTAGAGTTCGCAAATAGAAACTTCAACCTACGGGTGAATTTGGAAACTAGTTTAGTGAAAAGTTATTCAGGACAGTTGGATTTCGAAAACGAAGAGTTTATCAGTAGCTCGTTCGGTGAGAAACTCCCAAAGAAGAAGATAATGAAAGATGGTATTGAGGAAAGTTACGGGATACCACCCACTGTGGCTAACCTCTACATGGAATGGCATAACCCAACCGTACCAGAAGAGTGCACGACTGAAAATATGAAACTTTCGGTACATCTGAGTTACATCGATGACAAAAGTGGATCTGGCGAACATACTGGTACTATAAAGTCTCGAAAGAGAAAAATCTGTGACAGTGACCAGTACGGTAGACACCCCAAAATTTTCAAGGAGGACAATAGGTCAGCATCATCAAACTCAGATGCAACGAAAGCTTTTCCAGGATTTGGCGGAATTCGTGTCAGGGATATAAACGAACTCATGTAATTTGCACCTATTCAGTGGTTTCCGATGTTAGGATCATCATTCAGAGTGAAACTAATGTTAGGCTTTCCCCTTCTTCTGAAGTA
>Scaffold2594|ref0013021|ref0005838
CTGCGTATATTTTTGTTTTAAGGTGATCAATGTTTCACTCTGTACATTTCTCCAGTTAAGAAACTGCAAAAGATAGTAATATATTCACCAACTAGTTTTCCTAAACCACCCAATCTGATAAAAACGTATCAACCTACCTCCCATGTACACATGTACAGTGTCGACGCCCATGAGAATAATCATAAATGTCGTATATATTTATTGGAATAATCTTGAGCTGACTCGTTCAACGTTCATTTTGAAAGCCGTAAATTGTCAAGGAGCACCTATACACTCGCAAATGATATTATGTGTTGACAAATTTACCTTTCCGCATTCCATCTCTCTTTTCTTCTAATAAATTGTTAGACTTCGTTTAGTTCCGATAGTCTCTAGTGTGTGAACTCTATGAAATTCCCACAAATCTGACAGTATTATTTCTGAGAACGACAAGAGTCGACAAGGTGAATTCGCATAGGGAGTACTGATCCCTTTTAATTAGAAGCGAATCATGTTATGTAATATATAATGGCAGTACCCTTTTGTGTTATTGAAAATATTGTCTTTCCGAGAATCTAGTTGTCGATTCATTTGCAGAAGAGAACCCTCTTGGTACCAGAGGTGAGTCCACTACTCCATTGTGTTTTTACTATTCCAAGAATGTACGCGAATATTCTTATAGGGTTTTTCTTTCCTACAAAAAATTTTCTCAACCTAATCCTGCATCCCGAAGGATTTGGAAACGTTAACCAGGGCCACAAGAGTGTTCCTATTCACTGATTCGGCTCCATTTATCCATTTAGATGTCCTCTTTGACTCAAACAGAGGTATTTTCTACTATAGTCCGGATTTACCAATTCCTAGCGAATGATTATACGAAAAGAAAAAATACAACCACTCCTCCTTTCTTACTGCTTGAGGACCTCATCTGCTCTACGGTTGTTACTTCTTTAGAATCAACGTTGGATGAAAGACTAGTTATAGATGATAGAGTTCTTT
>Scaffold2603|ref0012325|ref0004068
CTGCGTATATTTTTGTTTTGAGGTGATCAATGTTTAACCCTGTACATTGCTCCAGTTTAGGAACTGCAAAAGATAGTAATATATTCACCAATAGTTTTCCTAAACCACCCAATCTGATAAAAACGTATCAACCTACCTCCCATGTACACATGTACAGTGTCCATGCCCATGTAAATAATCATAAATGTTGTATATAGTTATTGGAATAATCTTGAGCTGACTCGTTCAACGTTCATTTTGAAAGCCGTATATTGGTAAATTGTCAAGGAGCACATATAAACTCGCAAATAATATTCTGTGTTGACAAATTTACTTTTCCGCATTCCGTCTCTCTTTTCTTCTAATAAACTGTTAGACTTAGTTTAGTTTCGATAGTCTCTAGTGTGTGAACTCTATGAAGATCCCACAAATTTGACAGAATTATTTTTGAGAACGACAAGAGTCGACAAAGTGAATTCAGATAGGGAGTACCGATCCTTTTCAATTAGAAGCCAATCATGTTATGTGATGTATAATGGCAGTGCCCTTTTGTGTTTGATATTAAAAATATTGTCTTTCGGAGAATCAAGTTGTCGATTCATTTGCAGAAGAGAACCCTCTTGGTACCAGAGGTGAGTCCACTACTCCATTGTGTTTTTATTATTCCAAGAATGTACGCGAATATTCTTATAGGGTTTTTCTTTCCTACGAAAAACTTTCTCAACCTAATCCTGCATCCCGAAGGATTTGGAAACGTTAACCAGGGCCACAAGAGTGTTTCTATTCACTGATTCGGCTCCATTTATTCATTTGGATGTCCTCTTTGACTCAAACAGAGGTATTTTCTACCATATTTCGGATTTACCAATTCCTAGCGAGTGATAAGACGAAAAGAAAAA
>Scaffold1665|ref0018538|ref0023148
CTGCGTATATTTTTGTTTTAAGTTGATCAATTTTCCACCCTGTACATTGCTCCATTTAGGAACTGCAAAAGATAGTAATATATTCACCAACTAGTTTTCCTAAACCACCCTATCTGATAAAAACGTATCAACCACCTCCCATGTACACATGTACCCATATACATAATCATAAATGTTGTATATAGTTATTGGAATAATCTTGAGCTGACTCGTTCAACGTTCATTTTGAAAGCTGTATATTGGTAAATTGTCAAGGAGCACCTATACACTCGCAAATGACATTCCGTGTTGACAAATTTACCTTTCTGCATTCCATCTCTCTTTTCTTCTAATAAACTGTTAGACTTCGTTTAGTTCCGATAGTCTCTAGTGTGTGAACTCCATGAAGATCCCACAAATTTGACAGAATTATTTCTGAGAACGACAAGAGTCGACAAGGTGAATTCAGATAGGGAGTACCGATCCCTTTTAATTAGAAGCGAATCATGTTATGTGTTGTATAATGGCAGTACCCTTTTGTGTTTGATATTAAAAATATTGTCTTTCGGAGAATCTAGTTGTCGATTCATTTGCTGAAGAGAACCCTCTTGGTACCAGAGGTGAGTCCACTACTCCATTGTGTTTTTATTATTCCAAGAATGTACGCGAATATTCTTATAGGGTTTTTCTTTCCTACGTAAAATTTTCTCAAGCTAATCCTGCATCCCGAAGGATGCCACAAGAGTGTTCCTATTCACTGATTCGGCTTCATTTATCCATTTGGATGTCCTCTTTGACTCAAACAGAGGTATTTTCTATCATAGTCCAGATTTACCAAATCCTAGCGAAAGATAAGACAAAAAAAAATACAACCACTCCTCCTTTCTTACTGCTTGAGGACCTCATCTGCTCTACGGTTGTTACTTCTTTAGAATCAACGTTGGATGAAAGGCCAGTTATAGATGATAGAGTTCTTTCA
>Scaffold630|ref0015005|ref0021701
CTGCGTATATTTTTGTTTTGAAGTGATCAATGTTTCACCCTGTATATTACTACAGTTTAGGAACTACAAAAGATAAGAATATATTCACCAACTAGTTTTCCTAAACTATCCAATCTGATAAAAATGTATCGACCTACCTCCCATGTACACATGTACAGTGTCCACGCCCATGTAAATAATCATGAATGTTGTATAAAGTTATTGGAATAATTTTGAGCTGACTCGTCCAACGTTTATTTTGAAAGCCGTATATTGGTAAATTGTCAAGGAGCACCTATACACTCGCCAATGATATTCTGTGTTGACAAATTTACCTTTTCGCATTCCATCTCTTTTTTCTTCTAATAAATTTTTAGACTTCGTTTAGTTCCGATAGTCTCTAGTGTGTGAACTCTATGGAGATCCCACAAATTTGACAGAATTATTTCTGAGAACGATAAGTAGTCGACAAAGTAAATTCAGATAGGGAGTACCGATCCCTTTTAATTAGAAGCGAATCATGTTATGTGACGTATAATGGCAGTACCCTTTTGGGTTTGATATTAAAAATATTGTCTTTCGGAGGATCTAGCTGTCGATTCATTTGCAGAAGAGAACCCTCTTGGTACCAGAGGAGAGTCCACTACTCCATTGTGTTTTTATTATTCCAAGAATGTACTCGAATATTCTTATAGGCTTTTTCTTTCCTACGAAACATTTTCTCAACTTAATCCTGCATCCTGAAGGATTTGGAAACGTTAACCAGGGCCACAACAGTGTTCCTATTCACCGATTCGGCTCCATTTTATCCATTTGGATGTCCTCTTTGACTCAAACACAGATATTTTCTACTATAGTCCAGATTCATCTATTCCTAGCGAGTGACAAGACGAAAAGAAGAAATACAACCACCCCTCCTTTCTTACTGCTTGAGGACCTCATCTGCTCTGCGATTGTTACTTCTTTAGAATCAACGTTGGATGAAAGGCCAGTTA
>Scaffold344|ref0018222|ref0017548
GTTTTGAGGTGATAAATGTTTCATCCTGTATATTTCTCCAGTTTAGGAACTGCAAAAGATAGTAATATCTTCACCAACTAGTTTTCCTAAACTACCCAATCTGATAAAAACATATCAACATACCTCCCATGTACATATGTACAGTGTCCACGCCCATGTAAATAATCATAAATGTTGTATATAGTTATTGGAATAATCTTGAGCTGACTCGTTCAACGTTTATTCCGAAAGCCGTATATTGATAAAATTATCGAGGAGCACTTATACACTCGCAAATGATATGCTGTGTTGACAAATTTACCTTTCCGCATTCCATCTCTCTTTCCTTCTAATAAACTGTTAGACTTCATTTAGTTCCGAGTCTCTAGTGTGTGAACTCTATGGAAATCCCACAAATTTGACATAATTATTTATGAGAACTACAAGCAGTCGAAAAAGTAAATTCAGATAGGGAGTACCGATCCCTTTTATAATTAGAAGCGAATCATGTTATGTGATGTATAATGGCAGTCCCTTTTTGTGTTTGATATTAAAAAATTGTCTTTCGGAGAATCTAGTTGTCGATTCATTTGCAGAAGAGAACCCTCTTGGTACCAGAGATGAGTCCACTACTCCATTGTGTTTTTGTTATTCCAAGAATGTACTCGAATATTCTTATAGGGATTTGCTTTAATACGAAATTTTTTCTCAACCTTATCCTGCATTCCGAAGGTTTTGGAAACGTTAACCAGGGCCACAAGAGTGTTTCTATTCACTGATTCGGCTCCATTTATCCACTTGGATGTCCTCTTTGGCTCAAACAGAGAGGTATTTCATACTATAGTCCGGATTTACCAATTCCTAGCGAGTGACAAGACGAAAAGAAAAAATAGAACCACTCCTCCTTTCTTAGTGCTTGAGGACCTCATCTGCTCTGCGGTTGCTACTTCTTCAGAATCAACGTTGGATGAAAGGCCAGTTATAGATGATAGAGTTCTTTCA
>Scaffold326|ref0000233|ref0008230
ATCATAAATGTTGTATATAGTTATTGGAATAATCTTGAGCTGACTCGTTCAACGTTCATTTTGAAAGCCCTGTATTGGTAAATTGTCAAAGAACACCTATACAGTCGCAAATGATTCTGTGTTGACAAATTTACCTTTCCGCATTCCATCTCTCTTTTCTTCTAATAAACTGTTAGACTTTGTTTAGTTCCGATAGTCTCTATCGTGTGAACTCTATGAATATCCCACAAATTTGACAGAATTATTTCTGAGAACGACAAGAGTCGACAAGGTGAATTCAGATAGGAAGTACCGATCCGTTTTAATTAGAAGCGGATCATGTTATGTGATGTATAATGGCAGTACCCTTTTGTGTTTGATATTAAAAATATTGTCTTTCGGAGAATCTAGTTGTCGATTCATTTGCAGAAGAGAACCCTCTCGGTACCAGAGGTGAGTCCACTACTCCATTGTGTTTTTATTATTCCAAGAATGCCGCGAATATTCTTATAGGGTTTTTCTTTCCTACAAAAAATTTTCTCAACCTAATCCTGCATCCCGAAGGATTTGGAAACGTTAACCAGGGCCACAAGAGTGTTCCTATTCACTGATTCGGCTCCATTTATCCATTTGGGTGTTCTCTTTGACTCAAACAGAGGTATTTTCTACCATAGTCCGGATTTACCAATTCCTAGCGAGTGATAAGACGAAAAGAAAAATACAACCACTCCTCCTTTCTCACTGCTTGAGGACCTCATCTGCTCTACGGTTGTTACTTCTTTAGAATCAACGTTGGATGAAAGGCCAGTTATAGATAATAGAGTTCTTTCA
>Scaffold526|ref0022099|ref0019024
AGGGAAACTACGGGCTCCATAAAATCTGATGGCGGAGGGGTAATGATTGCAGTGACCGCAACGCTACGAGTCAATCATCATCCACATCTTCAGTCAGATGCCGAGGACCTATGGATATCCATTCAAGAAGAAAAAGGAAAACAACTTCATATCTGTTGTGTTTAACAGGTAACAGTTCAGCATATAACTCTTTTATTAACCAATTGCATAAAAACGAACCAACATTATCTAAAAACAATGTACTTATCTAAGGTGATTTCAATCTTTCTACTACTGAATGGAACCAAGTGAATAATCTAATCTTGAACCCAAAAATGTCGAAAGAAGGTATTCTGAACTAATTGACACCCTTCTATCATTAGAATTATTACAATATAATAATATCAGTAACAATAATAATAGGATATTAGAACTTATTTTTTGCAATCAAAATCACGTACAATATGTAGATAAATCTATAGATATAATATTAAATGAAGATCTCCACCACCCTGCAGTTAAAATTCTACTGAAGGAAAAACAATTCCATAAATTGACCTCCAAACACAATGTATACCGTAACTTTTTCAAAGCAAACTACGATGCTCTGAACATTGAACTCAGTAGAAAGGACTGGGCTGGAGTATTTTCTGGAAAAGACGTTGACACGTGTCTAAGTTCTACTCGACAATCTATGATCTTATTGACAAACATGTCTCCGTAACAAGAACAAAAACTGGGTTTCCCATATATTTCAAACGTGAAACTATTCAAATC
>Scaffold307|ref0006443|ref0002468
GTTGAAAAATTGACAATTTTCTTAACCACGTCAAAATATTTCTTGTCTATTTTTGGAGCTTCTGAGATGAAACTCTTTAAGGCTATTTTTCTGTTATAATCATCTTGTTCCTTTCCACTTCTCTTCACTATACTAATTGAAAAACAGATTACATTTCAGTCATGCGAAAATGTAACACCGAATACTCTCTCAATTGCTTTTGGAACTTTGTGAAACTATCAACTACATTTCATGCAATTCCATTTGAATTATACCAATATGGAAATTCTCAGTGTGATAGAAACTTTTTTCATTTCTTAATGGAATGCTTTTCAAAATTTCTCTCTATTGACCTTCATATATGTGTCATATTCAGAAATGTTAGCTTTTAAGGTACATAATTCTCTCATACAATTTGTCGCTTTTATTCTGATATAAGAGTTCCTTTGAAGAGAAAATGCGTTCGTGAAAAATATTCCAGATGGTGAAAGTGTCTGAAATGAAGGAATAAAAAAATGGGTTATGAGATGTTCCGAATTGAGGCAAGGGTGGTATAACTTGATGAATTTCATCAGTTCGGACTTCCACTGTCTCATA
>Scaffold17224|ref0010673|ref0010123
GTATTTTGGGATGTGCGTGGGATAATATTCATCGACTATCTTGAGAAGGAAAATACCATCAACAGTGAATATATAGCCTTATTGGAGCGTTTGAAAGCTGAAATTGCAGGAAAAAGGCCCCATTTGAAAAAAAAAGAAAGTACTGCTTCATCAGTGTCACAAATCAATAAAAGCGATGGCAAAATTGTATGAAATGGGCTTCGAATTGCTCCCAGATATACCATATTCGCCAGATTTGGCTCCCAGCAACTACTTGCTGTTCGCAGATCTCAAAAAAATGCGCAACGGTAAAAAATTTCGCTCGAATGAAGAGGTCATTGCTGAAACTGAGGCCTATTTTGAGGCAAAACAAAAAAATGTTTGAAATAAGTTTTTCCGGTAACCAGCTGTCGCACCCCTACGAACAACAACCCTCAGAAGTCGAGCTTATTTCTAACGATGTCTTACCTTTTAATGTGTGATTCCTAACACGGGTTGGACGATAGCAAGTGAAAATCTATAATTTAGCCTGCGGCTTGAACCACCGACCAACACGGTGGTCGATTGAGTGAGTAAACAAAGCGCCCACGACGAACCGACCGACCCATCGTTCTACAAAAGTGGTATTGAAATGTTAGAGCGGCGCTGGAATGATTGTGATGAAGTAACGTTGATGAATAAAGCCAATTTTGAGGAAGAAACTCGCAGGTGATTTGCTTTTATCCCCATTCTAATGAGAAATCTGTTGTATTAGACTAATTGCAATGCTGATTGGTTATATTGAAAATGATCTTGCTTTTGAATCACCTGTTAATGTAATTAGTTTTTCACCAATATCTCTGAAAAAATCGGAAGCAAAGGAACCCAAGCTACCGAATGTGATATTGATTATGGGTTATTAGTAGCGCAGTTGATTGGGGTTTGACTCAGGTGCTTGCTTTCCTTGTTGACTTGTACAGCT
>Scaffold5740|ref0020157|ref0018670
TTGATAAGGAAAATACCATCAACAGTGAATATATAGCCTTATTGGAGCGTTTGAAGGCTGAAATTGCAGAAATACGGCCCCATAAGAATAAAAAAAAGTGCTGCTTCATCAGTGTCACAAATCAATAAAAACGATGGCAAAATTGTATAAAATGGGCTTCGAATTGCTCCCGCATATACCATATTCGCCAGATTTGGCTCCCAGCAACTACTTGCTATTCGCAGATCTCAAAAAAATGCGCACCGGTAAAAAATTTCGCTCGAATGAAGAGGTCATTGATGAAACTGAGGCCTATTTTGAGGCAAAAGAAAAAATGTTTGCAATATGTTTTTCCGGTAACCAGCTGTCGCATCCCTACGAACGACAACCCTCAGAAGTCGAAACTTGTGCGAGCTTATTTCTAACGATGTCTTACCTTTTAATGTGTGATTCCTAACACGGGTTGGACGATAGTGAAAATCTATAGTCTAGCCAGCGGCTTGAACCACCGACCAACACGGCGGTCGATTGAGTGAGTAAACAAAGCGCACACGTCGAACAGACCGACCAATCCTTCTACAAAAGTGATATTGAAATGTTAGAGCGGCGCTGGAATGATTGTGATGAAGTAACGTTGATGAATAAAGCCAATTTTGAGGAAGAAACTCGCAGGTGTTATAGTCTGATTTGCTTTTATCCCCATTCTAATGAGAAATCTGTTCTATTAGACTAATT
>Scaffold928|ref0007679|ref0006548
GTATTTTGGTATGTGCTTGGTGTACCTAATATTCATCAACTATCTTGAGAAGGAAAATACCATCAACAGTGAATATTATACAGCGTTATTCGAGCGGTTGAAGGCCGAAATTGCAGAAAAACGACCCCATTTGAAGAAAAAGAAAATGTTGCTTCATCAAGATAATGCACAGTATCACAAATCAATAAAAACGATGGCAAAATTGCATGAAATGGGCTTCGAATGGCTCCCGTATATACCATATACACCAGATTTGGCTTCCAGCAACTACTGGCTGTTCGCAGACCTCCAAAAAATGCTCTCCGGAAAGAAATTTCGCTCGAATGAAGAGGTTATTGCTGAAACTGAGGCCTATTTTGAGGCAAAA
>Scaffold45|ref0003930|ref0003872
GTATTTTGGGAGTTTCGTGGTATAATATTCATCGACTATCTTGAGAAGTGAAATACTATCAACAGCGTACTTATTGGGGCGTTATTGGAGCGTTAGAAGGCCGAAATTGCGAAAAAACGACCCAATTTGAAAAAAAAAAGGAAGTGCTGCTTCATCAAGATAATTCAGTATCACAAATCGATGAAAACGATGGTAAAAATGCATGGAATGGGCTTCGAATTGCGTCAGCATATACCATATTCGCCAGATTTGGCTCCCAGCGACTACTGGCTGTTCGCAAACCTCAAAAAAATGCTCACCGGTAAGAAATTTCGCTTGAATAAATAGGTTATTGCTGAAACTGAGACCTATTTTGGGGAAAAAAATAAAT
>Scaffold31|ref0001165|ref0018162
GTATCTTGGGATGTGCGTGGTATAATATTCATCAACTATCTTGAGAAGGGAAATACCATCAACAGTGAATATTATATAGCGTTATTGGAGCGTATGAAGGCCGAAATTGCAGAAACACGACCCCAAAGAAAGTACTGCCTCATCAAAACAATGCAGTGTCACGAATCAATGAAAACAATGGCAAAATTGCATGAAATGGGCTTCTATTTGCTTCCGCATACACCATATTCGCCAGATTTGGCTCCCAGCGACTACTGGATGTTCGCAGACCTCAAAAAATTGCTCACCGTTAAGAAATTTCGCTCGAAAGAAGAGGTTATTGCTGATACTAAGGCCTATTTTGAGGCAAA
>Scaffold268|ref0016983|ref0018103
CATCAACAGTAAATATTATTTGGCGTTATGGGAGCGTTTGAAGGCCGAAATTGCGGAAAAACGACCCCATTTGAAGAAAAACAAAGTGCTGCTTCATTAAGAAAATGCACAGTGTCACAAATCAATGAAAACGATGGCAAAATTGCATGAAATGGGCTTCAAATTGCTCCTGCATATACTATATTCGCCAGATTTGGCTCCCAGCGACTGCTGGATGTTCGCAGACCTCAAAAAAATGTTCACCGGTGAGTAATTTCTCTCGAATGACGAGGTTATTGCTGAAACTGAGGCCTATTTTGAGGCGAAA
>Scaffold277|ref0007948|ref0024128
GTATTTTGGGATGTGCGTGGTGTAATATTCATTGACTATCTTTAAATCATCAACAGTGAATAATATATAGCGTTATTGGAGCGTTTGAAGGCCGAAATTGTGGAAAAACGACCCCATTTGAAGAAAAAGAGAGTGCAGCTTCATCAAGGCAATGCACAGTGTCACAGTGTCACAAATCAATGAAAACGATGGCAAAATTGCATGAAATGGGCTTCGAATTGCTCCCACATCCACCGTATTCGCCAGATTTGGCTTCCAGCGACTACTGGCTTTCCGCAGACCTCAAAGAAATTCTCACCGGTAAGGAATTTCCCTCAAATGAAGATGTTATGTCTGAAACTGAGGCCTATTTTGAGGCAAAAGAAAAA
>Scaffold79|ref0012938|ref0013247
TATTTTAGGATGTGGGTAGTGTAATATTCATCAACTATCTTGAGAAGGAAAATACCATCAACAGTGAATATTATATAGCGTTATTGGAGCGTTTGGAGGCCGAAATTGCGGAAAACGACTCCATTTGAAGAGAACAAATGTGCTACCTCATCAAGACAATGCCACAAATCAATGAAAACGATGGCAAAATTGCATGAAATGGGTTTCGAATTTCTCCCGCATACACCATATTCGCTATATTTGGCTCCCAGCGACTATTGGCTGTTCGCAGACCTCAAAAAAA
>Scaffold7923|ref0003766|ref0021063
CATATGAAGAAAAAGAAAGTGCTACTTCATCAAGACACAAATCAATGAAAACGATGGCAAAATTGAATGAAATGGGCTTCGAATTGCTCCAGCATATACCATATTCGCCAGATTTGGCTCCCAGCGAATACTGGCTGTTCGCAGACCTCAAAAAAATGTTCACCGGTAAGAAATTCCGCTCGAATGAAGAGTTTATTGCTAAAACTGAACTATTTTGAGGCAAAA
>Scaffold146|ref0005304|ref0013912
CAGTGTCACAAATCAATGAAACCGATGGCAAAATTGCATGAAATAGGCTTCGAGTTGCTTCCGCATATACCATATTCCCCAGATTTGGCTCCCAGCGACTACTGGCTGTTCGCAATCCTCAAAAAATGCTCACTGTGAAAAAATTTCGCTTGAATGAAGAGGTTATTGCTGAAACTGAGGCCTATTTTGAGGCAAAA
>Scaffold4858|ref0014698|ref0010760
CGAAGTTCTGCCTCACTCACTTTACTTCTTAGGCCGCTTTTCAACCGACTACCATCTTTCCAAGCACTTTCTCACTGGTAGAACCTTCGCCAATCGAGACCAGGCAAAAATGGACTTCGTCGACTTTAGTAGTAGTCTGATTTTGATTGCAGAACGATCAACCTGGATATAACGTAATCCATATACATGACAGAGACTGTACTAATACAACAAACTGCAATTGTACTGTTATAGAAAGAACGAAAATGACTAAGTATCTGGGAGTTATTGTGGATTGGCGTATTATATGAGATGGGATAACCACATATAAACTATGTTGTAAAAAGGCTCAGACTCTTAACTAAAAAATTCTATGAATTGAGAAATATTATGGAGTACAAAAATGTTATCACCATATACCAGTCTCTAGCATAATCTGTCTACGAACGACAGTCGAAACTTGTGCGAGCTAAGGACTAACGAGGTCTTACCTTTTAACACGTGATTCCTAACACGGGTTGGACGATAACAAGTAAAAATCAAGCGTTCAGCCTGCGGCTTGAACCATCGACTCACACATCGGCGGATTGTAAGGAAATCGACGAAATGTACTGAAAATTGTGTCAGCATCCGCCGTCATTGGTCAACAGAAGAGGTCCGATCCTTCTCCACGACAACGCCCGTCCACACGTTTCACAAATCACCGTTCGAAAATTAAACAAATTGAGCGTCGAAGTTCTGCCTCACTCACTTTACTTCTTAGGCCGCTTTTCAACCGACTACCATCTTTCCAAGCACTTTCTCAC
>Scaffold912|ref0010439|ref0023337
ATTGCAGAACGATCAACCTGGATATAACGTAATCCATATACATGACAGAGACTACTAATACAACAAACTGCAATTGTGCTGTTATAGAAAGAACGAAAATGATTAAGTATCTGGGAGTTATTGTGGATTGGTGTATTATATGAGATAGGATAACCACATAAACTATGTTGTAAAACGGCTCAGACTCTTAACTAAAAAATTCTATGAATTGAGAAATATTATGGAGTACAAAAATGTTATCACCATATACCAGTCTCTAGCATAATCTGT
>Scaffold1009|ref0014593|ref0020542
ATTACAGAACGATCAACCTGGAAATAACATAATCCATATACATGACAGAGACTGTACTAATACAACAATTTGCAATTGTGCTGTTATAGAAAGAAGGAAAATGAATAAGTATCTGGGAGTTATTGTGGATCGGCATATGAGGTGGGATGACCACATAAACTGTGTTGTAAAACGGCTCAGACTTTTAACAAAAATATTCTATGAATTGAGAAATATTCTGGTATACAAAAATTTTATCACCATATACCAGTCTTTAGCAGAATCTGT
>Scaffold31|ref0001165|ref0018162
ATTGCAGAACGATCAACCTGGAAATAACAAAATCCATATACATGACAGAGACTGTACTAATACAACAAACTGCAATTGTACTGTTATAAAAAGAACGAATGTAATTAAGTATCTGGGAGTTATTGTGGATCGGCATATGAAATGGGATGACCACATAAACTATGTTGTAAAACGACTCAGACTTTTAACTAAAAAAATCTATAAATTGAGAAATATTCTGGAGTACAAAAATTTGATCAACATATACCAGTCTTTAGCAGAATCTGT
>Scaffold98|ref0008263|ref0022203
ATTACAGAACGATCAACCTGGAAATAACATAATTCATATACATGACAGAGACTGTACTAATACAACAAATTACAATTGTGCTGTTATAGAAAGAACGAAAATGATTAAGTATCTGGGAGTTATAGTGGATCGGCATATGAGGTCGGATGACCACATAAACTATGTTGTAAAACGGCTCAGACTTTTAACAAAAAAATTCTATGAATTGAGACACATTCTGGAATACAAAAATTTGATCACCATATACCAGTCTTTAGCAGAATCTGT
>Scaffold21|ref0012890|ref0003274
ATTACAGAACGATCAATCTGGAAATAACATAATCCATATACATGACAGAGACTGTACTAATACAACAAATTGCAACTGTGCTGTTATAGAAAGAACGAAAATGATTAAGTATCTGAGAGTTATTGTGGATCGACATATGAGGTGGGATGACCATATAAACTATGTTGTAAAACGGCTCAGACTTTCAACAAAAAAATTTTATGAATTGAGAAATATTCTGGAATACAAAAATTTGATCACCATATACCAGTCTTTAACAGAATCTGT
>Scaffold664|ref0012233|ref0016589
CAGAACGATCAACCTGGAAATAACATAATCCATATACATGACAGAGACTGTACTAATACAACAAATTGCAATTGTGCTGTTACAGAAAGAACGAAAATGATTGAGTATCTGGGAGTTATAGTGGATCGCCATATGAGGTGGGATGACCACATAAACTATGTTGAAAAACGGCTCGGACTTTTAACAAAAAAATTCTATGAATTGAGAAATATTCTGGAATACAAAAATTTGATCACCATATACCAGTCTTTAGCAGAATCTGT
>Scaffold765|ref0007117|ref0000159
ATTGCTGAACGATCAACCTGGAAATAACATAATCCATAGATATGACAGAGACTATACTATCACAACAAACTGCAATTGTGCTGTTATAGAAAGAACGAAAATGATTGAGTATCTGGGAGATATTGTGGATCGGCATATGAGATGGGATGACCACATAAACTATGTTGTAAAACGGCTCAGACTTTTAACTAAAAAATTCTATGAATTGAGAAATATACTGGAGTACAAAAAATTGATCACCATATACTTACCAGTCTCTAGCAGAATCTGT
>Scaffold821|ref0012015|ref0007061
ATTACAGAAAGATCAACCTGGAAATAACATAATCCATATACATGACAGAGACTGTACAAATACAACAAATTGCAATTGTGCTGTTATAGAAAGAACGAAGATGATTAAGTATCTGGGAGTTATAGTGGATCGGCATATGAGGTGGGATGACCACATAAACTATGTTGTAAAACGGCTCAGACTTTCAACAATAAAATTCTATGAATTGAGAAACATTCTGCAATACAAAAATTGTATCACCATATACCAGTCTTTAGCAGAATCTGT
>Scaffold123|ref0000045|ref0007882
CAGAACGATCAACCTGGAAATAACATAATCCATATACATGACAGAGACTGTACTAATACAACAAATTGCAATTGTGCTGTTATAGAAAGAACGAAAATGATTAAGTATCTGGGAGTTTTAGTGGATCGGCATGTGAGGTGGGATGACCACATAAACTATGTTGTAAAATGGCTCAGACTTTTAACAAAAACATTCTATGAATTAAGAAACATTCTGGAATGCAAACATTTAATCACCATATACCAGTCTTTAGCAGAATCTGT
>Scaffold417|ref0023675|ref0001829
CTCTACTTTGGGATCTCTGCTTTATATATTTATGTCCATAATTTCACAAAAAAATTTTAAATGTATTTTAATGACACTCTATTGGCAGTTGATCTTGAAAAAATGAATCACTGAAAACACATAATTGGTTTACTAACAATCAAAAGGTATGCAATGATTTAGAATCGTCCTCTTATGATTTCGATATGTCTCAAATGTTGATGACCACAGTTTAATTTTGAAATCACGAAACGGGTTCATAGAACATGTGAATTCAGTAAAATATGTAGGACTTTCTCTTACCGAAAACGGTTGTGGAAATCTACATAAACTTTGGATTGAATAAAGATAATCTCGGAGAAATATCCGCCATTACTGTGAGAAATAATTTCTCACTGTTATCACGATAACCCAAGTAAGCCATGAATTGTTACTTGTCTGATTAATATGACACGTTCTCCATGTTGACAAGTAGCCCCTTGTCGGCGTTTCCATAACAACAAATCCGAAGCAATGCATACTCATTGCTGTCAACTTACTCAACGAAAATAGTTTTATTGTTGATTGTTATAGTATAAACAGTTCAGATTTATTAAATATTGAATTTAATGGGATACGAAGATTTGGAGTTGGAAAATACACTTCCAAAAATCGTTCAGAAAGCAATAGATAGTTGCAATGATTTGCTACCAAGCACATCAAGGGAAAAATATGAAATCGCTTACAGAAACCTAACCTTGTTAGTTTATTTTGAAGAGTTGTCAAGAAGATTGAAATCATCAACATTATGGTCTCAGTACTCGATGCTGAGGAGTACCTCAATTATTAAAAACTGTGTTGATATATCAAAATACGTAAAACTACGTCCACTTTTAAAACGCAAATCTGAAAAATGTGCTCTAAAACAGTTAAAAACATTAACTTCTGAAGAAATTCAACAATTTTCGAAAGATGCATGTTATGAAAAGTATTTAAAGTTATGAGTTGAAAATTTTTATATTGTTATCGAAAAATGAATGCTTGGTTTTGATTTCAGGCTACTTTAGCTATTTGCTTTACAGGGGCATGCCGTTGTGATGAACTTCGAAAATTAAAAATTGATGACATGGAAGATCTTAATCTGGCCCTTTCAATAAAATTACCCGATACTAAAACCAAGGTCCCTAGAAATTTCAGTCACAGGAAAATCCTACCAAATTTACAAAAAATATGTGAAGCTTCGACCATTCACAAATGAAACACGTTTTTTTTTATTACAAAAATAGCAAATGTACGAAACAGCCTGTAGGGATAAATTTGGCACCATGGCGACAGAAATAGCAAAATTTTCCAAAAATTATTCTCTGTACCATTTTCAATTCTGAACTATGTAACAATTTCTTGAATTGCATTGAATAAATATTGGTGAGAGATTTGAAACTACTCTTGAAAATACTTCTTATTGACAAAGCCTAACATTTTGCGCTTCATTCTATGGTATCATGTATGATCCTGAAGAATATTTGCTTAGCCTGAATACGAATTTGACTCAGCAATCATGTGAATAGCACAGTTCCGAGTCTTGTTCACATTTCTCACTGGAATACGAGCAAAAAAATATCTAATCAGGTTTAGCTACGAGTATTATCCGTCGATATATCCAATTCTCCCAAATACTCCTGACTCCATTTATACGATGGCCACTTTCTCGTAATAGCGGACATCGTCCAAACGATCGGTATTAGCCATAGAGCCGGAAATGACCCACAAAATCTTTCCAAATCACAAAAATTCGGAAACCAGGTGCCATCCACAGAATAAAGAATGATTCAAACGATCCGATGGTTCAATTCCATGCATGTGTATGTAAATTGGAAATGTTGTTACTGGAATTCGCTTTGTCGAATAGCAATTTTGTCGTTCTACTGATTACTGGCAACATTCGACATTTCATAATACGTTGATTCACATTTTGGAAATGAAGGATTTGCAGATGATGATGATTAATATTTCACATCGAGAATGTGAATGATGAAAGATTTTTTGCAGTGATTCAAGGATATTCTTGGAAATCAAATGTGTCTACCTGTTTCAGGGAGGTTTATATGGAATGGATATTTCGAATATCCATTAACGACACAATTAACAGACCGATTAAAGTTATAATTTTGGTCATTACTTCAGTGTAGTTTCAACAGATCCCATCCCAGATGAAGGTTTTGTATATTCATTCTAGTGCCAGATGGCACTGCTGTCTTGGTGAATTTTGTCGTGCATTGTTGAGATCACCTATAGACCACAATTGACCACCTATAGACCGAATACGGTCTATACATGGTCAATTGATTGGTTTCAGATGTTGGATGAACGGAAAACATATTCAAATGTTACATCTGTGAGGAAACTTGACAAATTCATTTCAGATATGTTACAATATGTAATTGATTTTATTTGGTTTCTTTGATTTGCGGGATTTTCTGTTCTTGCAAAAATGAATTGCTTAAGTGATTTGTTTCATTTATTGAATATGAGTTTCCGAAACCTGATGCTTCTTTCGTTAATCAGGTCGTTGATCATACATACCTGATGCTCCTTTCGTTGATCAGGTTCACTTGTTATGGGTTATCAGGTTCACTGTATTTTATATGGTATTCTATATAATATACTACTTTTGAGTACATTCAATGTTTTCGACTCATAATTGAGGTGTTTATGACCGTCATCTGAAAGATGTTTGTTTTGAGATGTTATATATAAATAATTTAAATGCTGCAAATATTTAGTAATACAAAAAGCATTAATAATATATTTCATGTAAAACCATCCACTGGTAACATGAAAATACATATTTTTTCTGCATGCAAATTCATTTTTACCAATTGAATGATTCGAATAAATATTTGAAGATCTCATTCATTAGAGATATTATCAAATTCATATTGAAAACTGACATTTATTTTCATTATTTATTCATTGTTTCTTGCAATGAAAATGTATAACATCAAGTTGGTAGCGTGCAGTTTTCCTTGAATAATAAATAAAAAACTTCTGGACAGAAAAAGAGAAAACAAAATTTCAACCATCATGAGAATTCTAGTTTAAACTTAAATATTGTAATAACATCGGTGTGTTGAACGTGTAAAGAAGGATTAACAACATCAGACTAACTAACATACTACAGTATTGGTTCAATCTATTCATTGAATGTAAAAGATCGTAGTCTCATTACTTCCATCGTGAACTGACTATTCTTGGCCTCAGACAGTGTGATGTTGGTGTGAATTTCTCCCCGTGAGGTCATATTTTGTAGGAAGTGACAGTCAGGTTTCAGAGAGTTAAGGATGAGATAGGTTAAAAATGAATGTTCCAATGTTTGGGGTAATTTTTGGTTACAAAGAGTGCACAGTTCAGTTGAATCAACATGGTAGTGAATATTTGTATGCCTTATTCTTAGATCTTTCGCATAAGAGAGTCGTAGTTGTGCAATAGTTCTAATCGATGTATGGAAAATTTGAAAGACAGGTAGTTTGATGTACATTGAGAACTGTTCGTTATGATTCCCCTAAAGAGGGAGTATCTGGAAGGAGCGTATTTATTCAGGTTTAATTCATAGCAGAATTTTTTATATTTATCTAAGAGATATTGAGTGTTTCTTTTGAGTAGCCGTGGATCCAACTGATTGAATAGATCTACACAGTTCATTAAGTGGAAAATCAAATGTAATTGACTCGGCCAGTTGTACCTAACGTCGTGAGGTGAAATCAAAAATAGGCCTCGGAAACATTTTTCTGAAAATCTTTTCTCACCTATTTGCAGGGTCTTTATAAGCCAGGTTAGAGGATGTTCGATAACCGTGAATGATAGGTAAATTATGCCTGTTTCGAGCCGGACACAGAAATCCGGAGTATTCTGCGGAAGTCTGAGCAGCTGCTTGAAACACCCGACTTGGACCCTCTCGATTATATCAGTATAACGTAATGCCCAGACTGGCAAACAGAAAGCTAAAGTATTCACAACAATCGAGTTAAACAAGCGGCTTTTAGCCTCCCATGAGTTTACAATAACCTTGCAAAGAAGTGAAAATACTATTCGGGATGTCTGTTCACATTTTGATACCGACGCGTGTGCCATTTCTCTAGATAGTGATGAAGTAACGAATTCAACTTCAAGATACGTGTACTTAATCACAATTTCAATGTCATTGCCATTTAGGAGAACGCGCTAATAATAGACTTTATTTTTAGTTTTCTAGAGAGATCAATCGTCAGCGTACAGTACGATAACTATGTCAATCTGACTGTTTGCGCCACAATCGCGAAAAAAAATTCCATACCGGCGATGAAAAGCGAAAAGAAACTGGAGCTGAGTGATTCCCCCTGTGGAACCCCTGAAAAAACATCAAACTCCTCAGTCAGCTGTTGGTTGGTTTTGACTTTGAACGTAGCAATATTATAAAAGTTTCTCAGAACGCGAGTGAAATTGCTGCTGACCCCCAGAGAAAAAAGTTCCTGCAAAGCAGGAAAGATCCTTCGGAATCGAAGGATCTTTCGAAGTCTACTAATGCTACAAATAAATCACAATTTTTTAGGTCGGTACAACCACGCGATCTACGGAAGTCAGCCTGGCACTAAGTATAATTCCATTGGTGTCACTGCAATAGGATAGCCAGTTTTTCGAAATAGAAGTGAATAGCGTCGTGTAGCAATCCACATGAGCAATTCCTCGATAATTTAGACGGTCTCCAACATTGCCTTCTTTGTGTAGCATGATCATAACGACTCCACCCCAGGTGGAGGGACTTATCCCTATTTTATAAATTCTGTTGAAAAGCGAACATAGGTAAAGAAACCAGTTCTCCGGCAGGTGTATAAAAAAGTCGTACGTTATTCCATCCCCCCGGCGGATTTACCATTATGACTTTCGCTTATGACACGTGAAACTTCGTCTACTGATATAGTGCAGTCCAATAGTGAATGTTGAGCGTACAAAAACAATGAATTGTCAAGAATTTTTGGAGAAGCAATCGAGTCATAGAAAAGTACCCATTCAACGGATCCCAAAACACACATGTGTATTTCAGAGCGCAGTGCTTAAAAGCAATACAAAATTCTTTGGAATTCTCAATATTGCTGATGGAAATTGTTACTGAAAGTTTGTGGGTATATACTTTTTCTTTTATTAGTCTTCTATATAAGCTTCTTTGGACTCTGAAGCTTTTATCGGCGTTTCGTGAAGGACTTTGGGAAAATTGTTAGACAACTGCATAACTTGACTAAATGAAGAAGACCCTTTATTTGGTCGTCAGACTGCCAGCAACCAATTGCTGTCTCGAAGAGACATTCGACCAGCACACCGATCCTGGCATACCCAAAGGAGGAGGGATTGTTCATACTGGACACGGATTTATCCCAACATGGAATAGGAGCAGTACTTTCTCAGGTACAAGAAGAAGAAGAAGAAGTCGTGATTAGCTAGTGAGTCCCTGAGAACATCCGAAAAGAATTACACTAGAAAAGAACTTCTTGCAGTGGTCACAGCGGTGAATCACTACCACTTCTTTTTATATGGCCGTACATTTTTGATCAGGTCAGACCACTCAACACTTCGGTGGCTCTTCAACTTCAAAACCCCAAAAATACAAATAGCCAGGTGGATCGAAGAGTTACAAACTTACGAGTTTGAAATTCAACATCGAAAAGGAAAGAGCCACGGAAACGCAGAAAGTCTCTCAAGAAAACCATGCCTGTCATCTAGATGCAAATTTTGCTAACGCCAGAAGAACAAGAATATCCAGCTACTAGAAGAAGAACTTTTCACCAGACATGATAAGGTAGCGGGCAGAGACTCCTTTATGAACAGCTCTGATAGGAAGATGAGCTCCCCTATCTCCCGCCGCCTTGGGTACTCTCTGACCCAGATGGTAGCAACCTGTAAGGGTCCCTGTCCAGAGATACAGACAGAAAATCTGAGGAATCACCTGACCATGGTGTGGTACGGTCATTAACAGCCTCTGAGGACACTACCTTTATGACGAGGCTAGACATCATGGTAGCGTAGATGGAAGATTCGGTACTGAAAACAGTATGAGAATGGATTGACAAAGGAGTGAGGCCAGAATGACATGATATCTCCAAGCACGACCAGCAGCATTCGAGATGACCTACTTACTCGGAAATGGGAAAGTCCGGATGAAAGAACCCACGAATTGCAGATGATCCTTCCTAAGACGTGTATTCCGAATATACTTGAACAGTTCCACGATGGTCGCACCAGAGGACATTTTGGAGTAAAAAGAACTCTAGCGAGTGTGCGTGAGACGTACTATTGGATCAATTGCAGTCGAGACGTGGAAATATGGTGTAAGCACTGTGACCTATTCTCTTCGGAAAACAGTGCTAAGACAAGGCAAAGATGAAAATCGAAGCAGTATCCTTTCGAAAGAATCACATTTGACATTCTGAGACCACTTTCTATGACCACACCCGGTAACAAGGACCTTAAAGTTGTAATGGACTATTTCTCCAGATGGCCTGAAGTAGTAGCCCTACACAAGCAAGAGGCTCAAAGGGTGGCAGAAGATCTGTTGCAGAACTCAATTGCCAGACACGGAGTACTCCAAAAACTACACTCGGATCAGGGTCTCAACTTCGAATCGGATTTATGGAGGAGAATGATGACTTTGTTGGAAATTAAGAAGACAGTCCAACGGAATGATCGAGAAGTATAATCGCACCATAAATGACTACCTCTCGATGTTTGTCTCCGAAAACCAAAGAGACTGGGATAAGTTGGTTCCCCTTTTTCTGTTGGCATACATGAGCTCCAAATATGACGCGACAGGTTACATATCATCCATGTTGTTAACTGGTAGGGAGTTGAAGCTTCCGATGAATCTCAAGAGGTACCCTTTCAGAGTATGTGAATGACTTGAAGGAGAGAGTTGAAATTGTACACAAATTTGCCAGATCCAAAAAACAGCTTTCCAGCGACAGGATGGAGATAAGATATGACAAAAAGTCGCTGCCGGTGAGCTTCAAGGAGGGCGATGCTGTGTGGCTCTATGAACTCCAACATCTGAAAGGTTTGTGACCCAAATTGCAGACACTATGGCAAGGACCCTATCTGGTAACCAAAATGATAAATGATCTGGTGTATAGAATCCAATTGTCACCCAGAAGCAAGCCTAAAATTGTCCTTACATGAATCGTGATGTCCCCACTTGGAATCTTGTTCGGGGCGGAAAACTTCAATGGAAGAGGGGGTAGTGTTGTAAATCATGCCCTTAAGAAGATAACGCCGGCCGGCAATGACAGCCATAAACCAATTGTAACGTGGAGAAGAGCGCGCTCAGTTCGACCGATATTTCGCGGCTGGTCGCATCGAATCGATGGTATTTCCGGCCAATATTCCTCCGACTTCGATCGAACTCCGAAGAATGTTTCAGCGCCTACGATTGCCATATATAAGCTCCATCAACTCGCCCATCGGGACAGTCAAGTGGACACTACAGTGCAGTACGCGAAGCGATTTAGTGAGGCGATAGACACTTGAATCATAGTTGAAGTTTTAGTTGAAGTGTTTGTTGTATTTAAAATATAATGAAGTTAAGTTTGATTATTTTTCAGTGTGGTAAATTATTGGTCAACCCACGGGGAAAAACGTGACAGTATTTCAGAAGGAACATTCAATGTTTACGTTTATCAATTTCTGAAGATTGCAGCAGGCTTCATTTTTGTATTTCATTTTTACTATGTGAAATGTCGTAGTTTTTGTTGAAATCGTATCTCTTCTCTCGATAGAAGCAAGCATAGGTGGATTTGGTTTTTTATACTCCAAAACTTCTATGTTCTTCATTTATTCAAGTCATTTTTATATGAACTTTTGGACAGAGACCCTCATGTTATCTTGTAACACATGGGCTGAGAAGTCAGGGACTTAAGGAAGAGAACGCGTTTTTTTATCAAAATTAGATTCATTCATCAACTTAATCTCCATCAAGAGCCACACAATCATTTCAGCGCCGCCCTTACATTTCAATACCACATTTGTAAGATTCATCTTTTGCCTCAAAATAGGCCTCAGTGTCAGCAATAAACTATTCATTCGAGCAAAATTTCTCACTGCTGAGCATTTTTTGGAACAGTTAGTAGTCGCTGGGAGCCAAATCGGGCAAATACGGTGGATGTGGGAGCAATTCGGAGTTCAATTCATGTACTTTGGCCATTGTTTTTATTGACTTGTGACACAGTGCGTTGGCTTGTTGAAACAAAGTTATTTTCTTTGCCATATATGGTCGTTTCTTGGCAATTTTGGTCTGCAAATGCTCCAATAACGCTTTATAATATTCACTGTTGAGGGTATTTCCCTTCTCGAATTAGTCGATGAAATACCGAGGCCATTACCTTTCCAGCTGATTGTTGTTCTTTCGGACGCTTTAGATGAAGTTCACCAGTTACTTTTGAATTCGTTTTGATTCCAGAGTGGAGTGATGGATCCATTGTCACATATCGATGCAAAAATTCTGGTTTGTTCATTTCACCAACCTTGAATTTATTTTCACAAAATACCATGCAAGAAGTAACATATTTCAAAATCACCTGTTCACCAAGAATCAATATCGTATTATACTTGTTCTTTCAAAATGTACCCGTTTTGCCAGAATTGGCTAATTATCTAATTGAGTTTTGTAACTACCTATTGTTGTATGAGAGACATTATACAGGGCGTATTTTCAGCTGATCCCATTCTTGCTATCTCGGAAACGGTACGACCTACAAAGTCGGTTGAATTGGACAAACGTTTTCTAATTTTGAGAACTGGAATAGTATTCTTCCAAATGGAACATATCTGTGATTGTTTTTGAAATATTCAACAAAAACTATAATTATCGAATTTCGTTTTTTGGCTCTACGGCCACAATTTCGAATGATATAAATATAGCCAAGAACTTTCAATACTGTTTCATATTTTCCATGATCTGGGATGAACCAATCTGCAATGCGAAGTTTCGTTCATCAGATTTCATCTTCAAATACTTTTCACAAATATGGACCTGATTTGTAATACAAAGCTGAAGTTTTTATGCATACGATTCATTATTTCATTATCACTCTGTTTCCCATACACAAAATTCACATACCGTTTGCGAAACATACATATTTTTTAGAGAAGTCGAAATTATTTTCTGTTTTTTTATGTACTCAGCCTTCAACAATCTGATAAATGAACGAAGCTATATCGATAAAGAATCTGCTAGTGTGAAACAATATACAAACTTAAAAGTCCACCTAGAAAAGTTACTGCATGATATAAAATATTGAATAAGTCAGTAATGTTGTTAGTCCCAAACTATAATTCAAAATAAAATAGATGACTGGACTGATAATTCCAATTCTTTGTTTTATCGAAACGGCATTATTCATTTTTCTGATCATGGAACTTTGAATACACAAGCAACAACAAATATTTTTAAATATTTTCTCCGAATGATGAATATTATTTGGGATATATGAGATAATCCAAAATTTCCACCCAAAAAAAAACATATACTTCAAATTCGTCATTTTAACGTTTACAATCACATCTAAATCCCCATCATATCCATATGCTTTTCAAAAGAAGTACATATGATTCAGGTTAGTTCCTGTTTGTACGACGGAGTAATCAACATTATGATGATGTCATCCTTTTCAAAACTTTACTTCACGTATATAAAAAAATGTTGATCGAAATATTTGTGCAGTCGGCTTTATTAAATTGTCGTGTATGTAAAAAAAAACGCATTATCTCCCATTTTATGATTCATTTTCGAAGTTTTTCAATAATCCTGATAAAGGATCCTGTTTTCAATTCTCCATGTAAATTGCACCTTCTCATATTTCATAAGCTTCGCGCTAGCAGAATGAAATACTCGTATTTCACAAGCTGTCCGGTAACGTCTCAGCCGTGAAATTGCAGAAATATGCATTCCTCACCGATAATACTTTTCGACCGATTGTGATGAATTGTTCGCTTTTAACACACAAGGAACAAACAAAAATGATCTGGTGCGGGTAAAGTAATAGCTGTTTTAGGGTGTTTTTGGGGTACTAGTTTCAAATCTACAAGTCGTTTTGTTTTAGTCGAAGACCTTCTCTCGTATAATTTTACAAACTGCACCGATTTTCATAAAACTTTCAATTAGTGCGGAAAAGATAGATTAGTTCTAAATAACCATCGTTCTTTGAAGTGTTTACATTGAGTCAATACCTTTCCGACCTATTCGAGTAGGAATTTTATTTTTTCAACCAGTAAATGAACGCTTTCAGACAATTTTTCGCGAACAACTCAAAAAGTAATGTTTTATCAAAGAAATCATTTCCAGGAAAAATGTAGCTCATAATAACACAATAAAAATGGTGGATAAATAGCGGTATTACACCCAACACAAAAGTAGTTGTAGCTTTGTTATTATTGGTCAAACTCCCTTGAAACATAACATAGTGAGCTATGACAAAGAAATGTTGATCTCATTTTTTTTCGGCAACAAAACTGTGAATTTCACTTCCTGAAAAATTATCTAATTGAATATGATCGCTATCATTCCACAATTTACCTTGCTTCTATACTTTTGATATCCTCTGAAAGTTCAACCGGTTTACAGCGCTCAGTTTTGAAAACATTGAGTTTGAAGTGAAATAAGTATCTTTGTTATTTTGAAAAAAAATTGTGATTTGAAGGTCATTCGCCTTCTAGTAAATTATCCGAAATAACTCAAAAAGTATGACTATAATATGAACGTATTCATGAATACTTCAATATACGTCTCACTGATAGGTTTTTGAATCTTTTTGTTGATAAGGCAAATTTCTGTAAATTAACAGCAACTCTCTTTTCACTTCAAGTTCAATTTTTGTTGAAACTATTAGTAATCAATAGTTTCATTTGGCGCCGAAAAAATAGAGACTTACATTGTATTTATCAAAGTTCGTTCAGTTTTGATGCCAAATACTTCACCAATTGAGGGGCGCCTGTTTTTTTAAAAATACAACTGGTGTTTGAAGGCTGTTATATTTCACGATGTTGATAAGGTCGATTCCAACTGTCCATCCAGCAAAAGTACGAAATCATTGCGTTTGTCTTGTAAAAAATCGAGTTCGCACATCAGTGGAAAGTTTGGGTTGACCTCATTAAAGACAAATATTGCTGTTGAAAAACAGCACATAACAGATATCTCTTATCTCTAGAGAAAGAAGTCATTTTGCCCCTATAATTCATGCAATGAAGTTGACGAAGTAACTTGTTAAGACCCTGAAATATGAAGAGAGTCCTGTATTCAACACAAGAAATTACAATTTTTGGAACCAGGTATGGTAAATTGCAGGCTGTCATTTTTGATAGTCCTCAGATATGTGAGCTTATAAAGAACGTGAATGAAATGCTCAGAACTCTGCATGCTGCTTGGTCTGGAAATATGCTTAATTATTCAGCACTATTTTTTTCGTGTATCCTGAAGTTACGTAATACTCGATACTTCATATCACAACTATGTTCAGAAATGGAATGTACGTGATGGAGAAATTTGTTTGGATCATCGGTTACAAACTTCGAAATCGAAGAACCCCAATCATATCTCAATAAAACACTC
>Scaffold1315|ref0023401|ref0023179
GAATTGCCCTGATTTTCTGAAACTAACATCACATTCGAGATTTGATCAAGCTAAAAGATTAGGGCTTTGTTTGAACTGTTTGAGGAAAGCCAATCATATAAGTAAGGAGTGTAATGCAGGTACATGCAGAAAGTGTAGAGCTAAACATCATTCGCTGTTGCAGCATGATGTCCATACTCAATATCATGATACTGTAAGTAAGTCATCAATAGCGACTCATCAAAACAATACTCAAATCGAAACTAGATCTGAGGAATCCAAACCGGTACCGTTAGAACAGGAAAAACATTTTTCTTGGTTCCTGTGTTGGAAGTAATGAGGTCTTATTGTCGACGGTAGTTTTTGAGGTTTTTGGTTCAGATGTAGTTTCCCATCGCTGTAGGGCATTGTTAGACAACGGATCTCAGTCTAATCTCATCACAAAAAATTGCTTTGGACTATTGGGTTTACAAAAATATCCTGTCAATATTTCGATCGTTGGTATAAAACAAGATGTTAACAACATCAAGCATAAGGGCACAATCATGTTTAAATCTTGTTATAATGACTTTCAAAGGAAAATTTCATGTTTTATTGTTCCTACAATTAGTGATTCGATCCCAAGTCATGTGCTTCATATTCCACATTTGGATATTCCAACCAATATTAAATTGGCAGATCCTGGATATGCCTATTCAGGAAAAATCGATATGCTTCTTGGTGCAGAAGTATTTTATAATTTGTTATGTGTGGGTCAGTTCAAGTTGAGAAGAGGTCAACCAACTCTTCAGAAAAATCACATGGGATAGGTAGTGTCAGGTCCGCTCACATTGATGAGACAAAAAAGTACTGTTCGATGTAACATGGCCCTGATTGACATACAATCTCAGTTAGAGAAGTTTTGGGAGATATATTCTACCCCTAATCCTGAACCTTTCCTAATTATTTCGAGAGAAGACCGGGAGTGTAAATCCACTAAAAGGGGAGAAGATGGTAAGTTTATTGTTCAGATTCCATTCGAACGATCTTCTCTTGAACTGGGCGAATAAAAACACTATGCTGTCAACCGACTCATGGCTCTAGAAAGCAGACTGCAAAAAAGTCCGCGAATGCGAGAAATGTATGTAGAATTCATGGAGGAGTATTTTAGAATGGGACATATGTCAGAGAGTGGAGTATTAGTAGGTGAATCATTCTTCTACTTAGCTCATCATGGAGTACTCAATGAGAGTAGCTCAACTACAAAACTTCGAGTAGTCTTCAATGGCTCCTCGAAAACATCTTTTGGACTTTCTCTGAACGATATCTAATACACAGGGCCAAAGTCACAAGATGATTTGTTTATGGTTTTATTGAGGTTCAGAAAACATTCAGTGGTGTTATCCGCGGACATTGTCAAGATGTACCGCAGGGTATGGATTGATGCAAAACATCGAGTTGATCAAAAAATAGTTTGGAGAGCAAATCCTTTTGATGAGTTGAAGGAGTACACTCTGAATACCGTAACGTATGGAACGCGGTCAGCCCCGTTCCTAGCAATACGATGCTTGAAACAACTAGGCGTTGAGCATTCATCTGAATATCCAGCCGCTGCTGAGGTCATTTCAGAAGACTTCTATGTTGATGATATGTTAACTGGTATGGAATCCGCAGAGACGGCTCTTGCCTTATGTCGGGACATTTCCTTCGTCCTCCGAGCGGGCGGAATGAACTTGAAGAAAATGGGTGTCAAACCATGAGGTCCTCCTTTACCAAATCAATAGTACTTTGGTTGATGACAATGTTGTTCATTTCGGAGAAATGGTATTGGATTACCAATGGAAAAAATTGAGCATCCTACGACATACTCTAATGTCAATTATGTTCAAGTGGATATCCATGGATTTTCAGACGCATCATCGCAAGCATATGGTGCTTGTGTATATTTAAGAAGTATCGGAACAGATGGTAGTATCAATGGAAGTACCTGTTCTGAAGTCAAGGTTGCACCTCTATTACGATCCCGAAATTGGAACTATGTGGAGCTCTTCTGCTCCTAAAACTGGTTACAACAGTCAAAGAATCAAGTACAGAATTTTTCCACCTCACAAGAATGGAATTATGTTAGTTCAGAACATAATCCAACATAAATTATATCAAGAGGTATGTATCCTGCTGAAATCAAAAATTCACATATGTGGTGGAATGGTCCTGAGTGGCTTCCATCAGAAAGGTCTGAATGGTCCGGTGGAATGGCGTTAATCAGCGAAGACTTGCGCCGGAATTGAAGAAGTTGGTCAAGATGAGTCAGGTGACTTCAATCATAACTTTTTCATTTCAAAACTACAGTTGCTTGGCTCGACTGAAAAGAGTAATAGCTATATGTTTGAGGTGGACTCACAAGGTGAAAACAAATAATCATGTGGGTTCTAACTATTAAACTGCTGAAGAACTAGATGAAGTTATGAAGGTACTGATAAATATTGCGCAGCATGAATCATTTTTTAGAGAGATATCTAACCTCACTGGAAATAAAGGACTGTCAAATAAAAATTTGCATAAATTGAACCCCTTCATTGATACAGAAGGAATACTCAAGGTGGGGGGACGATTGCAATTATCTATGCTGGATTATTCGAAAAAGCATCCTATGTTATTGTCGGGCAAACATAGGTTGTCTTTGTTGCTGTTTGAGTCCGAACATGAAAAATTACTTCACGGTGGAGTTGGTATTGAGTTCAATTCGCGAAAACTTTTGGGTTTTAGTTGTCAGGAATTTGGCTAGGAGGGTAACACATCAATGTGTGACATTTTTCAGGGTCAATCCGAAATCACTTCAACAAGTTATGGGTGTACTTCCAAAGGAGAGAGTAACCCATACTTTTTCATTTCATATAACTGGTATAGACTATGCTGGTCCTTTCATTATAAAACATACCACGGTAGAGGTGCTAAGGTTGATAAACGTTATATTTGCCTATTCATTTGTTTTTCTACCAAAGCAATTCACTTAGAGATTGTATCGGACTTGACAACTGAGGCATTTCTTGCAACATTTCGGCGATTTGTCTCTAGGCGAGGTGAACCATCCCAAGTGGTTTCTGACAATGGGTCTACTTTATTGGAGTTGATGCTGAACTTGAGCAACTAGGTGCGTTTTTTGAAAATCAGGCAGATTTTTCAAAAAATAATATTGAAAATGTAGGAATAACTTGGAAATTCATCCCAGCAAATTCCCCGAATTTTGGAGGTTTATGGGAGGCAGGTGTTAAGTCTTGTAAACATCATTTAAAGAAAATATTGGGTAAAGGTTCGTTAACATATGAAGGATTCTCAACTTTAATCACCCAAATTGGGACAATTCTCAATTCACGTCCGCTATTCCCTTTATCATCCAGCCCTAATGATATGGATGTCCTTACTCCTTCCCATTTCCTTATTGGACGACGTTTGACTTCGTTACCAGACCCAGATGTACGGGAAGTTTCAACCAACAGACTGTCCAAGTTTCAACATCTCCAAATGCTTCTTCAACATTTCTAGTCGCGCTGGTCACCTGAATATATCACTGAACTGCAACAACGATGTGAATGGACGAAGGAGGAAGTCAACCTACAAGTTGGACAACTCGTCCTCATCAAAGACGATAATCTGGCCCCGTTGTATTGGCGGATGGGAAGAGTTAGCAACGTTTTTCCTGTTCCAGGTGCAATGGTTCGAGTCGTCACTGTAAAAACTCCAAATGGTGAAGTGAAGCGCGCCGTAACAAAACTATGTCCACTTCCTGAAGTCGAAGTGGCTGCGGTAGAGTGAAGATATGCGTTCCATAAACTGTTATGTACAATGGATTGTAGCTCAGGTTAATCATATATAGTGCATTCCTTTAGTATTTTCTGTTGGAAGGCACCCTTTCGAAGCGAGGGGTATGTTCAGAATATCATAACTTTTTATATTTCGTGTAGACGTTCAAAATCTGGCAACATTTACTGTCTTGTATTTGTAGGCGAATGCTTTTTCGTTATCGAACAACAGCATCACCCTTATGTATCTAGGTAGATTTCTTACCCTTGTTACATGTTGGGTTTTAGATATTTGAATTGGTGTTAATAATAACATTTTGTGCGATTCAAGCAGAGTAAAATATCATACAGTCCACGACGGTTGTGTAGTAATAAACAAGAAAGTGAACAATAAATACATACAGCAAACACAGGAGTTTTTCTTGTTTAGAATAATTGAAGTTCGATTTCAAGGGGATAAACCCCAATATAGTGGAGATATTCGTTTCATCCAGAGCTGAAAACTTCACTTCAATGGTCGAAAAAGACTGAATCAGCTTTATTGAATATCAGCCTGGGGGTGACGAATGAACATTGTGACGCAACACCGTCCCTGACGAACAGAAACAGATGAAAAATCTACTGAACTACATCAAGAAATGTCTCCGACGGATGATATGACATATTCCAGAAGTATATAGTGCATTTCTTCAATGTCCTCCCCCTTTTATTTTTTGAACGGGTCAACTCAAAAAATTGAAATTTGGGATAATGAAATTAATGCATGAATACTTTATTTTGAAGTGAAATTACCAAATGAAACTTTCAAGATGGCGATTGGGCGTCATCTGGGAAAAAAATTTAAATGAAAGGTGGGTTTTGTGACATATCATTTTGAAGCTCCTAACAAATACTTCACAACTCCATAAAATGAAGTCAATATCTTCACCTACTACAAAATGGCAAAACATTCAATAATTTCCTGAAGACAAACACATTAATATCTATATTTCTAGAAATATTCCTTTTTATCTGCAATATGTCAATTCCAACAATTCGATAAGGTTTGTTGAGTTATTTTTTGTTCATAAAACCGACAAAAAAATGTCATTATGACAATGAACATCATTGTTCAGTTAGAAAATATTCTCATTTAGTTTGCCGTCGATGTCGTACAGAATAGTCAGCTTGCTCGCCAGATTTGAAACCGTTGGACTTTTTATGGGGTTGTTTGAAGCAAAAGCTGTACGGAACTCAACCTGCTTCAATATTGGATATACGGCAGAGAATAGTAAATATTTCTAGAGATATTGACGTTACTGTGTTCGAAAATGTTTGGCCTGAAATATCGGATAGGCTGTTCATATGTCAAGAAGTTCAAGGCAACAATTTCGAGCATCTTCTGAACTGACCTCAAGCTTATTATCTCTCATATTATGTAGTTAAATGTCAATGAATTCTAATGAATTCGATATGGATATTGTATTCCAACGAGATGGAGCACCACCACCTTATTCTAGACAAGTAAGAAACTATTTAAATACTACTTTTCACGGTCGGTTTCCCGAGAAAAAAAAAGAGCTATTCATGGAGGTGTTCCAATGAAAAAAAAAATGTTTTCGATTTCTGATTAATCCAGTATTAGAAAACAAAATGAAATGTTTTCGAGTTCTGTTTCATCCAGTATTAGAAAAAAATGGTCATATTATCATTTCATGAGGAAATTTATTTTTATAACAAAACAAACTTATTCATGAATATTCATTGAAAATCGCGACAGATGAATACATTTATTTTATGACTTTTTATAACTTCGGAATTTTATACGGTTAGAACGCCTTAGTTTCCATCACCTCCTGTCATCCGAATGTTTCTTTAAATTTGCCTGTATTTGAGTTACATCAAGTAACATCCTTAGTTCATTATTTTCAGGAATGTATTGTGTAGTATATTGAATGTTCTTCTTGTGTTCTGATTTGTATTTGTTCCTCGATAAGTAAATTTTGACTTTGAATTTATGGATGTTAGGTTCTCCTAGATGTCCATACGGTTTCATTGACTTGTTTTATGAGTTTGATGTTTTCTGGTGGGGGAAAGTTATGTTTGTTTTGTATGGCGTGTGTTGCAAGGTTTGATTTATATGTTATTGGGATTATGAATGCTTTTTTGTACTCGTTATACTTTTGGACCAGTTTTTTCTTCGTTTGGCCCATACAAAATTTGTTGTAATCTGAGCATTGTATGCTATACACTCCGTTTAGGTTTTTGTCTTCTTTTCATAGCTGCTCATTTTTTGTGTTATTTTCGCGTTCGGCTTTAAAGTGATGTTGATGTTCAAGCGTTTGAATATGTTTGTTAATTTTTTGGTTTGGTGACCTTTGTATGTGAATGCAGTCCATAGCTGTATTGTTTTTTCTGTTGGAGTACTTCGATCTTCGTTCTGTATTTTTTCTTTGATTCTATTTTGTAATATCTACTGTTATTTGGGTTTATCCGTTCTCGTTTGTTATTTGGTAAATAATATTCCTTTCCTTGTTGTAAATTTCACTTTGTATGAATTGAGATTCTTTATCATATTCACTTTTGCGTTTCCTGCCGTATTGGCGACTCAAATTGAAGTCTTTGATTAGGCTCATAGAGTCTTTGCAAATTAGGCATAGTGCTTTATTGTAATCATTCACGAATAAATGATTTTCATTGAATTTGCGGGTTTCCTCATTAATTTTATTTTTATTTTGGTTTTCTATTCATTTTGCCTACGATGAAGTATGAATTGTTTCACCAATATATCAAAAATAATATGTATTTCTCATTACCTATTGTAGTGAAACGTCAAACAACTCTCAATTTGAACATGTTTGTGTGCAAAACGCACATATGAACATACATTAGCAAACTAGTGGAATGAAAGAATGCCACACTTACTAAGCGAGCCGTAGTATTCGCCGGGAAGTGGTGATTAAATTTGCGCAGTAAAATAGGTTTCCATTATGCTTCTGTTAGCACACATTTTTGTTACCGGACGTATTCCTGCATACTCACACTCTTTTATTTGTTGATTTTATATTGGTGCTTTCGCGGGCCGCGCAAAAATTTGCAAAGGGCCCATGCGGCCTGAACTGAAACTGAACAAATGTTGGTCAATCAACGCCCCAAATACACATATATCAAAGAATCATTTTCTGGATCATTTTCCCTCATGCAACAAAGTGAAAAGTCATTCATGTCTGTTTGAATGAATTTCAAAGAGGAGGTTTCTGCCTAAAAATGCAAGCTGGATTTTGTTTTATTGACCCCGAGCTGAAATTAATTGTCTACATCCCTTTCCCCCTTTACTCGCAGCATTACTTCAAAAGAATCAATTAGTTTCCTGATTAATTGGCTGTTGCCAAGAACAAAACAGCGTTCAAGCTTTAAAAAAAACGAATGTTGCTGATAACGAGTTAATCGTTCAAGGAAAGTCAGAAATTCATTGTAAAACATTTCAAAAGGCGTTGAAA
>Scaffold2269|ref0010110|ref0004884
TTCACACTGAAATAACTGAAAAAATATTTATTGGTGAATATGCTAGTCTCCGCCTATGCTCATTATTTCAAGATGATTTCATTAAAAAAACAGAACGAAAAATGAATATGGTTTCAACACGATTGTACTTTTTTCTTTTCAACAGCTTTTTAATAGTGAATAATTTTCTTATTTTCCAGTAACTGTGAATATATTCGTCAGTCTGTTTCATTGCTGCATGATTGGTCTCTACTACATCTGTTTGATCACCACCAAACTATTTCGTGTCATAGTTTCAAATACTGGTATGATGACGATTTCGTATTCCGCCTTTTGAACTCTTTCTCCTTCAACATTTTCATTTGAAGTTGCATAAAACATAATCCACTATGAATTGAAAGGGTCATATTTTCAGCAGTCTTCAATTTTTGGGAAAGAAAGTTTTTGATTATCTACTACTCTAATTCGATACAAAAAGTTGTGGGAATCTTCCAAAGAAAACAAGGAAGCAATCAATTTCAAAAGAAGTAACTCTATACATAGATGTGTAGATTATTCAAAGAAGTAACTTTCACACAAACTAGAAGAAAAACCCCTTTTGAAACTGCTATTTTCATATGAATATTGTTTTCGAAAGAAAAATTCTTTCGAAAACAAATACTTTCATATACATTATATGAATTATACAAAAAATACTTTTCTCTAGTCAGTTTGTATTCCAAATATCCATTATGGAACTGAATCAGATGTTATTCATAGGATTTCTACACAAATTACTAAATGAAAGGTAAAAATTCCACCTACGTGGAACACTGTCATCCTCACTGATGAACATCAATGTTTTGCCGTAAGACATTTGCCTTAGGGTTCTTCAGTATCAATCTGGATGACATTATAAAAAAACACACAATTCATTCATAAATTTCGATTTTTATGTCACGAACTGAATTTAATCTATTCATGTCATGGATGACATCGGATTATTTGATTAAATCCCAGCCAAAAGAATTTTGTTTGAATTGAAAGGTTCATATTTCTAGGAGTGATTAATTTTTGAAAAAGAAATGTTTTGTCTTTCTACTAATCCATTGTGATACCAAAAAGTGTGAGAATCTTCCAAAGATAGCAATGAAGCAATCAATTTCAGAAGAAATAACTCAATACATAGATATGTAGATCATGCAAAGGTGAAAACTTTCACTATTTTGATATTTATATTCAATATAGCACTTCAGTAACATCATTTTATTTTCCGTATATTTTTCAGCAAATTCCTATGATGCACACATCATAGATGAAAATACCTATTTCGCCATCTTAGTCGAGCCACCATATTGGATTTAGAGTGACCTAATGTTAATTTTCATGCAGATCCTGCATGAAAAATAACTATTCGTCATCATGAGCGATGACCCATTTTGCATATGTAATTACGTCACTTACACAACCACACGGCGTATTTTAAGTATCTATTAGAAATCAGAATTGTGGAAATCCAACTTTTATTGACTTCAATATCAGTTTTGTATTTATCACAAAATTATAATTGAGAAGAGTAATGTATTACGATGAAAATAGCTATCTTGTATAATATCCTGGGATATGAATGTTCAATAAGTTCAAATATTATTTCCTCATTAACAAGTGACAATCGCACAATAAATTGTAGAGTATTGAACAATAACATTATTATGAAATCACCGATACGGAAACAAAATCGAACATTATTATTTGCTGCCATTGTAAATATTCCGTTTGGAAATGTTTGATTTTGAAATAGTGTCTGTACAGGGAACGTGATATTTGCATCATAATAATTGTGGTTTTAGAATGGTTTCGAATAACCAATAACTTCCATTCAACTGGTTGACTCACATCATTGTATCTGTTCAGTCATAAAATTCCAAAAGTCAATATTTCTTCAATATACCTTCATGGAGGAAGGGAACAAAAAGTTAGTAGATGAAATTGGTCTTCAGTTGGTCTTGGGGGGGTTCTCATTCGTAACATCCCGCAGAGATCACAACTTGAAAATTTAAAAAAAAGGACAAGTACGAATATATTCAAGTTACTGACAATTCAGTGTGGTGAAAAATAATCTAATGTTGTTTTATTGATACATCAGTATTTCACGGTGGGTGACTCATTTGCCGAGGACTTATTATACGGAATATAAAAGAGTACTGTAGTAACATCTTTTGGACATGTATTTTATGATATTATGTTTCATTTTCCGTTTTTATATACTTTTTTTGGGTATTTGTTACCTTCAACAATCTGAAAAATATAAAAATTATAATGAAGAACTTTATACAAGTGTAGAAGGGCAAACTTTTAAGTTTACCCCGATAAGTTACTGCGTGAAAATCAAAGTATTTTTCACAAAGAAAAATATTCTATTTATCAGTAACTTGTCGTATTTAACATTTTTGCCTATCAAAAAAATTTATTTAGAAAGAATACTTATCTTTTACGTTTCGGAGGCCAAAATCTGCCTCCGTCTTCAGAAATTTGTATTACATCGAATGTTTCAGTTGTCAATCAACAACATTGACATAATTTCATATTTCAAAACTTCTTTGACGTGTGTCGAAGAAGTAAAGGAATAAGATATCAAAAAAGGAATGACTGCGAATATATTTGAATTTTTTATCCATTTCTGAAGACGGAGGCAGATTTTGGCCTCCCAAACGTAAAAGATAAGTATTATTTTTAAATAATTTTTTTCATAGGCAAAATTGTTAAATACGACTAATTTCTGATCAATAGAAGAT
>Scaffold12674|ref0014568|ref0020996
TAAAGTTCTCCATTATAATTTTTATATTTTTTCAGATTGTGGAAGGTAACAATTACCCAAAAAAAAGGTCGATAAAAAACTGATTTTTTCCTCCACAAAAAATGACTTTCGTTGAATATTTAAGAAATTACAATTTTTGGAACCAGGTATGGTAAATTGCAGGCTGTCATTTTTGATAGTAAGTCCTCAGATATGTGAGCTTATAAAGAACGTGAATGAAATGCTTAGAACTCTGCATGCTGCTTGGTCTGGAAATATGCTTAATTATTCAGCACTATTTTTTTCATGTATCCTGAAGTTACGTAATACTCGATACTTCATATCACAACTATGTTCAGAAATGGAATGTACGTGATGGAGAAAGTTGTTTGGATCATTGGTTACAAACTTCGAAATCGAAGAACCCCAATCATATCTCAATAAAACACTCAATAAATAAACTGGAAAGTCCATTACACAGAACTGGAAATTCATTCAGACCGATGGTTCCTGAAACAAGGCATTTCAAGAGATAGAGTTTGCAGCAGAACGACTACTGAAAGCTATGTACAACGAACCTTTGAAAGTGCAAGGAAAATGGTTTCTAACTGGAACCGAACGGATACAAGCTTCAGATGAGATTGCCTACTTAAATGAAAAGTGGTGAGCACGGGAAAACAAGTGTCGATGGTTTGTTCTCAGAATCTTGACTCCATTGTAATGGAATCTTATTGACGGGTACGTAGAGGTAAACTTAAAGTGAGTGAGGTCATGCCACCCTTATACAACTCGCCAAAGTTTTTTGTGTCTCACACTTAACAAAACTCGACCAAATAAATTTAGTTTCTCAACGGAGCCGATGACTTCATTTGCTCAGTGATTTTTCAGGTTACTTGGCAATTAAGTGGATCTGTCAAACGCAGACAATCCGACTCGATTCGCGGCAGGGCAGGCACCGAGTATGTGCATTCTATGCCTGAATTTTCTTGTGGTGAATAATCCACTTCGCATTTTCCTCAATTCAGTAATTACCTGATTGGCGGTGAGTCTGCGACTGCATTCAGCTGATATGTGAGCAACTCAAATGTGTAGATTGCGCAGTGGGTCTTTTGTGATACATTTTGGGTAGATGCTCTCTTCCATGGCTGCAGGACTACAGGCTGCATCTATTAGCCAAGAGACGCTCTCCTGATTTTGTGAGATAATCTTCAACCACTCAAATTGGAATGTGCAGCACTGAAGTCTCACCTGTGACCACGTTCAGGAAAATCTTTACGGCAGTCTCAATAGTATACTGAAGAAATTCCAATTCATTGGTTGATATTGAGGTTGTTAGATGTCCAAGCAGCAAAACACCGACCCTGATAACCGAAAAAAGCTTCCCATATGAGGATATTATAAATATACCTGACAATACATTGAATTCAGCCATGCAGGACTTTTCGAATCCAATTTGGGTGAATTGTTGTTAGATCATAAGTGCTTGTTGATTTGCTCCGGGGAAGTATTTTACTTTACTGATGCATATTCTGCTCCTGCTGCCCAATATTTTGATGCAAAACAGATTTATGAGATATTTTGCTCTACTTCCTGGCTGTGCAATTAAGCTTCCTGAGTTTGTTAACGGAATCAAGAGTTGAGAAACTGATCAGCTTGTGCTCTTCATTCGATATTACAGAAATAGCATTTGAGATTGTTTAGTCGACGTCCATCTCCTCAGACTCAGCGTCAGATGCTTTGATGACTTTATGGTCTATGATAGGTTCAACTTGTAGCTACGAATAATGGGTTTCACAGTTATACAGTGTCATCCCCAAAGTATGAACTAGGTGGGAAACTTATTTATTAAGGGTTTTTCGACAAAAAGTTATTCTTGATAAAATATTCTGCATGCATGAAACTGAACATGCACCAACAAAATACAGTACAACACACGTAATATACGAGGAGCCTTCGAATATTTAATTTTGTGACATGAGTAAAGTACTCTTATTTTGAAAAATCTTGGGAAATGTTATTTGGAAAAGTTGTTGAGCACTGAAAAATACATCCAGATTTGAAGTCAGGGCCATCTAAGTGGGAGTTTTATCTTTCTACATTGTTTTTCAAATGGGGACTACGAAAAACAAATTTTTGCTAAAACGATAACTAGACAGCATCCTGTATAAGACTGTTTATTCCAAAAGCCTGTGATATTACAAATTACACAACTTTCGTGTTTACCACAGTAAATTTGTTTGAAAAGTAAATTAATTTTCAAAGTTT
>Scaffold118|ref0002649|ref0010516
TCAGGTACAGAATCTTTCCACCACACAAGAATGGTACTATGTTAGTTCAGAACATAATCCAGCAGACATTATACCAATAGGTATGTATCCTGCTGAAATGAAAAATTCACATATGTGGTGGAATGGTCCTGAGTGGCTTTCATTAGAAAGGTCTGAATGGGCCGGTGGAATGGCGTTAATCAGCGAAGACTTGCCGGAATTGAAGAAGTTGGTCAAGATGAGTCAGGTGACTTCAACCATAACTTTTTCATTTCAAAACTACAGTTGCTTGACTTGACTGAAAAGAGTAATCGCTGAATGCTTGAGGTGAGAACAGTTAATCATGTAAGTTCTAACTATTTAACTGCTAAAGAATTAGATAAAGCTATGAAGGTACTCATAAAGATTGCGCAACATGAATCATTTTTCAGAGAAATATCTGACCTCACTGGAAATGAAGGTCTATCAAATAAAAATTTGCATAAATTGAACCCCTTCATTGATGAAGAAGGGATACTCAGGGTGGGGGGGACGATTACAATTATCTATGCTGGATTATTCGAAAAAGCATCATATGTTGTTGTCGGGCAAACATAGAATTGTCTTTGTTGCTTTTTGAGTCCGAACATGGAAAATTACTTCACGGTGGACCAAATTTGGTATTGAGTTCAATTCGCGAAAACTATTGGGTTTCAGGTGGTAGAAATTTGGCTAGGAGGGTAACACATAAATGTGTAACATGTTTTAGGGTTAATCCGAAACCACTTTAACACGTTATGGGTGTACTTCCAAAGGAGAGAGTAACCCATACTTTTACATTTCATATAACTGGTATAGACTATGCTGGTCCTTTTATTATAAAACATATACACGGTAGAGGTGCCAAGGTTAATAAATGTTATATTTGCCTATTCATTTGTTTTTCTACTAAAGCAATCCACTTAGAGATTGTATCGGACTCGACAACTGAGGCATTCCTTGCAACATTTCGGCGATTTTTCTTTAGGCGAGGTAAACCATCCCAACTGGTTTCTGACAATGGGTCCAACTTTATTGTAGCTGATGCTGAACTCAAACAACTAGGTGCGTTTCTCGAAAAGCAGGCAGATTTTTTTTAAAATAATATTGAAAATGAAGGAATAACTTGGAAATTCATCCCAGCAAATTCCCCGAATTTTTGAGGTTTATGGAAGGCAGGTGTTAAGTCTTGTAAACATCATTCAAAAAGAATATTGGGTGAAGGTTCGTTAACATATGAAGGGTTCTCAACTTTAATCACCCAAATTGAGGCAATCCTCAATTCACGTCCGCTATTACCTTTATCATTCAGCCCTAATGATATGGATGTCCTTACTCCTTTCCATTTCCTGATTGAACGACGTTTGACTTCGTTACCAGACCCAGATGTTCGAGAAGTTCCAATCAACAGACTCTCCAAGTTTCAACATCTCCGAATGCTTCTTCAACATTTCTGGTCCCGCTTGTCCTCTGAATACATCACTGAACTGCAACAACGATGTAAATGGGCGAAGGAGAAAGTCACCCTACAAGTTGGACAACTCGTCCTCATCAAGGATGATAATCTGGCCCCGTTGTATTGGCGGATGGGAAGAGTTAGCAATGTTTTTCCTGGTCTAAAGGTTCGAGTCGCCACTGTAAAAACTTCAAATGGTGAAATGAAGCGTGCCGTAACAAAACTATGTCCACTTCCTGAAGTCGAAGTGGCTGCTGCGGAAGAGTGAAGATATGCGTTCCACAAACTGTCATGTAGGATAGATTGTAGCTTAGTTCAATTATATATAGTGCATTCCTTGGATATTTTCTGTTGAAAGGAACCCTTTCAACAGAAAGGGGGGGTTATGTTCAGAATATCATAACTTTTTATATTTTGTGTAGACGTTCAAGATCTGGCAACATTTACCGCGTTTTGTATTTGTAGGCGAATGTTTTCTCGTTATCACCCTTAGTTAGATAGGTAGATTTCTGATCCTTGCCACATGTTGGGTTTTAGATATTTGAAGTGGTGTCAATAATAACATTTTGTGTGACTCAGACAGAGTAAAGTAACATACAGTCCACGAAGGTTGTGTTGTAATCATCTAAGAAAGTGAACAATAATTACAGACAGCAAACACTGGAGTTTTTTTTGTTTAGAATAATTGGAATTCGAATTCATGGGGATAAACCTCAA
>Scaffold24233|ref0016582|ref0009066
GTTCATGATAACACAACTGTGCCCTTCTTCGAATATTATTCACTGCACAATTAATTTCCCTACTCCTCAATCTTCCGAACTCTCTAACAATGCTTTGTTGAAGGTCCTCAATATTTTGATATTCCCTCTGACGATAAACTGTACGATTAATTTCCCTACTCCTCAATCTTCCGAACTCTCTAACAATGATGTGTTGAAGGTCCTCAATATTTTGATATTCCCTCTGACGATAAACTCTATTTTTAGTGTACCCCATAAGAATGTACCCATAACACTTAAGTCTGAAGACCTTGCTGGCCACCTCAATGATCCATTATTCCCTATCTATTTATTTCCTCGGCTTTTCAAGTGAACCAAACTCGATGAGATTTCGATTCAATAACTTGAACATAGTTCGATGTGGTTGTCGTCTTTCTGGATACAAGTTTAAATACATTCATGATGTCCTTACACTGTTTCTATCGTATTTGTAATAGATGTGTATATCTCTTTTTTCTTTATTCGTGAAAGTCATTTTTCGCCAAGAATACACTGACTTGTACAATAACGTAATGTCATTCAGTGTAGCAAATTGAAAGTCAAATTTAGAAACATCAAAGTCAAAGCCTATTATGACAGGGATAACATTTTTTCAATATCTCCAATTTTTCGAAGAAGAATGATAACTTATGATACGTCTTTGAAAAGGTAAAATCTGATTCTATTCAAAACAGAGAGAATCCAATGTACCGCCGATAAGAAAAAATAAAGTTGATGATGGTGGACAGAATACGAAACGTCGGATAGCAAATCTGAAAACACCATTATGTGAAGTACCAATGCGGAAGTGAAATTTATTTTCGAATCCTTCAAAAAATAAAGCCAGAAAAAATGAAACCATTTTCCAAAATTTCTGTTTTTTCCGGATATCTCCGGATATACTCGGAATTTCAGAACTTTCTCAACGGCATATTGCTAGTCTGGTAAATGCACAACTTTACCCCAATTTAACCATCTTCGTATCTCTCATAGTTTCCGAGATCCCAATGGTGAGGATCGAATTTGAAACACCCTGTATGAAAACATATCCGATAATTTTGAGAATAATATTCACCAGTTTCACTGTTCTGTTCAACCATTTCACAAATAATGTTCACTAGTTTTATTGAGTACTTGCGGTGCTGAATATCTAGATATGATCAGATGATACAAATCCTATTTGTATCAATATTTCCTAATTGAAAAATACCAACAGAATACCTTTATAACTTGATCCGAAATAAATGGATTG
>Scaffold7037|ref0013744|ref0021638
GGAGTTGCCTGGAAATTTCAGAGCCAATTCCAGTAATGAGTTGGGAAATTTGTCAACTCCACGCGGTAATGAGTCGAGAGCTCTACAGATAGAGCTTCACTGATTCCGTGGGAGATGACCGTTTTTTCGGGAGTTGGCCATTTTTTGCTTGATGATGGGTTTCCCTATGTTGCGTATTTCCACGCTAGCTTGGCTGAATACGTTGTTGGACAACATGTATGCGGCTTCCTTGAATTTTCTTGCAGGTTTCACCTCGCTGTGTGTGTTTCTTGTGCTCGGCAATGCGAACATTCTATTCTCCATAATAATTTTCACTGCATAAGACAAAAAATAGTCAATAATTTTGTCTATGAAGCTATATCTGGTCTTTTGCCCAAGATATGTTACTACTATTCTGACCAATTGCCACAGTAACGTAGTGTTCGAATTTTATCAGTACGTTGACCCCTTTCAGAATGAGAAACCCTCGTTCTAAAAAGATCTGCGCATGAATTATCATTATCCTACAACTGTCTTGTGTCTCAAATAAACTCAGTTCATTCCGCATTCCCGAAGTAGGTTACGAGATCCTTATTTCGCCAACGTCGGCGTCGCCATCGATGCCCCCAACTTTTGGCGGTTGGCCAAAATTATCTGGACCGATATCGAGCCGGCGGCATGGTGGCACCGCAGCATTTCAGTGCTCCCGTTCAACCGCTCAAGTTTTGTCTACAACGCTCGCCCCTGATGGTTATGCTTTCTCTACCCTTCGTCCGATCGATCCTACAACACGACTACCGATACACGTATTCAATAGGTTAACTACGTATTTATGAAAGCTATTTTTGGACGATGGTTTAGATTTGCATGATGGGCAGTTATTTGTAATATTCCAAGAAACGGTGATGGATTTGGAGAAGGTATTCTGAACAAGAAGAAATATAAAAAGATGTACTGTTGGTGATGTAAGGACTGGGTAGTGTTGGCGATCACTTCGTTAGTCAATAATATTACTGGAGTTTTATCTCAACACCAAATCGTTATTTCAACACTTCGACACGTGTTTCGGTTACAATTTTAATGTTCCTCTTGAAGATAATCACTTAGTGATTGAAACACGTGTCGAGGTGTTTAAATTACG
>Scaffold13409|ref0009219|ref0002246
GAGGTGCCAATGAACAAAACTTGGGATTTACTTGGATTAATTTTCAAGCAGTGGGAGTCAGAATATCTTTTTACGCCTATAGGTCTTCGTTTATGATATTTTCTGCAGTTCTGTAATATTTGGGTGGGGGTCTTTAAAAAGTGGATGTGTTAAATTGATCACCCTGTTTTTCATGGTAAGGACTAAGTTTATTTTCAGCTTCGTTAGATGATAAGAATGGTAGTTCAGTAACCTGTTACTGGCACATGGTTTCCTATACCAATTTATACGTAGGACATTATCTGGATCTCTGTATACACGCATATCTAGGAATGGTAAACTGTTGTTACCTTCTTTCTCAGCTGTGAATTGTAAATGTTCGTTGAAACTGTTAAAAGTGTTAACGCTTCCTCAGTTCTCCCACGAGGAACAGATAGGATCAAATCGTCCACAAAATTTACTAAAATGAAAACTGGGAAAATTTTGTTTTAGACGACCTAATCATGAATGTTAAAGATATAATCCCTTTTAATATTCCTTCCATTGAACGATACGTGGACGATTTGATGCTATTTGTTCCTCGTGGGAGAACTGAGGAAGCGTTAACAACTTTCAACGAACATTTACAATAAACAGCTGAGGAAGCAGTTAACGACAGTTTACCATTCCTAGATATTCGTGTATACAGAGATCCAGATAATGTCCTACTTACAAAATGGTATAGGAAACCAAATGGTATAGGAAAATAAACGTAGTCCTAACCATGAAGAACAGGGTGATCAACCTAACACATCCCCTTTTTGAAGGCGAATTCATTGAAGAATCAAAAGGTATTCTTCCCGAAAATTCATATCCTTGCAAACTTTTGAACAAACTACTTAAGCTCCCCTTCTTCAG
>Scaffold1825|ref0002028|ref0023038
AGGTCTGCCAAATAAAAATTTGCATAAATTGAACCCCTTCATTGATGAAGAAGGGATACTCAGGGTAGGGGGACGATTACAATTATCTATGCTGGATTATACGAAAAAGCCCTATGTTGTTGTCAGGCAAACATAGGTTGTCTATGTTGATTTTTGAGTCCAAACATAAAAAATTACTTCACGGTGGACCAAATTTGGTATTGAGTTCAATTCGCGAAAACTATAGGGTTTTAGGTGGTAAAAATTTGACTAGGAGGGTTACACATCAATGTGTAACATGTTTTAGGGTTAATACGAAACCACTTCAACAAGTTATGGGTGTACTTCCGAAGGAGAGAGTAACCCATACTTCTTCATTTCCTGTAACTGGTATAGACTATGCTGGTCCTTTTATTATAAAACATATCCACGGTAGAGGTGGCAAAGTCAATAAATGTTATATTTACCTATTCATTTGTTTTTCTACCAAAGCAACCCACTTAGAGATTGTGTCGGACTTGACAACTAAGGCATTTCTTGCAACATTTCGCCGATTTGTCTCTAGGCGAGGTAAACCATCCCAAGTGGTTTCTGACAATGGGTCTAACTTTATTGGAGCTGATGCTGAACTTGGGCAAATAGGTGCGTTTCTCGAAAACCAGGCTGATTTTTTCAAAAAAATTTAAAATGAAGGAAAAACTTGGAAATTCATCCCAGTATATTCCTCAAATTTTATAGGTTTATGGGAGGCAGGTGTTAAGTCTTGTAAACATGCTTTGAAAAGAATATTGGGTGAAGGTTCGTTAACATATGAAGGGTTCTCAACTTCAATCACCAAAATTGAGGCAATCCTCAATTCACGTCCGCTATTTTCTTCATCATCCAGCCCTAATGATATGGATGTCCTTACTCCTTCTCATTTCCTCATTGGACGACGTTTGACTTCGTTACCAGACCCAGATGTTCGGGAAGTTTCAACCAAAAGACTGTCCAAGTTTCAAAATCTCCAAATGCTTCTTCAACATTTCTGGTCCCGCTGGTCTTCTGAATACATCACTGAACTGCAACAACGATGTAAATGGACGAAGGAGAAAGTCAACCTACAAGTTGGACAACTCGTCCTCATCAAGGATAATAATCTGGCCCCGTTGTTTTGACGCATGGGAAGAGTTAGCAGTTTTTCCTGGTCCAGATGCAAAGTTTCAAGTCGCCACTGTAAAAACTTCAAATGGTGAAGTGAAGCGTGCCGTAACAAAACTA
>Scaffold75|ref0012944|ref0007590
AATGGCGTTAATCAGCGAAGACTTGCCGGAATTGAAGAAGTTGGTCAGAAGGTGACTTCAACCATAACTTTTCCATTTCAAAACTACAGTTGACTCGACTGGAAAAAGTAATCGCTATATGCTTGAGGTGGACTCACAAGGTGAGAACAGTTAATCATGTGAGTTCTAATTATTCAACTGCTAAAGAACTAGATAAAGCTATGAAGGTACTCATAAAGATTGCGCAGCATGAATCATTTTTAGAGAGATATCTAACCTCACTGGAAATAAAGGTCTGTCAATTAAAAATTTGTATAAATTGAACCCCTTCATTGATGAAGATGGAATAATCAGGGTGGGAGTACGATTACAATTATCTATGCTGGATTATTCGAAAAAGCATCCTATGTTGTTGTCGGGCAAACATAGGTTGTCTTTGATGCTTTTTGAGTCCGAACATAAAAAATTTCTTCAAGGTGGACCAAATTTGGTATAGAGTTAAATTCGCGAAAACTATTGGATTTTAGGTGGTAGAAATTTGGCTAGGAGGGTAACACATCAATGTGTAACATGTTTTAGGATTAATTCGAAACCACTTCAACAAGTTATGGGTGTACTTCCAAAGGAGAGAGTAACCCATACTTTTCCATTTCATATAACTGGTATAGACTATGCTGGTACTTTTATTATAAATCATATCCACGGTGGAGGTGCCAAGGTTAGTAAATGTTATATTTGCCTATTCATTTGTTTTTCTACCAAAGCAATCCACTTAGAGATTGTATCGGACTTTAGAACTGAGGCATTTCTTGCAACATTTATGTGATTTGTCTCTAGGCGAGGTAAACCATCCCAAATGGTTTCTGACAATGGGTCTAACTTTATTGGAGCTAATGCTGAACTCAAATAACTAGGTGCGTTTCTCGAAAACTAGGCAGATTTTTTTTTAAATAATATTGAAAATGAAGGAATAACTTGGAAATTCCTCCCAGCAAATTCCCCGAATTTTGGAAGTTTATGGGAGGCAGGTGTTAAGTCTTGTAAACATAATTTGAAGAAAATATTGGGTAAAGGTTCGTTAACATATGAAGGGTTCTTAACTTTATTTACTCAAATTGAGGCAATCCTCAATTCACGTCCGCTATTTCCTTTATCTTCCAGCCCTTATGATATGGATGTCCATACTCCTTCCCATTTC
>Scaffold1039|ref0017253|ref0019954
TGCTTCACCAGTAAACAGACTGAAATATCATCTACATACGAGTATCTGTACCAGTACGAAAAATTGTTAATGAGCCAATTGGTGTGGATTTCATTTTCTAGGTTGTCAAAAAAAAATTCAGTTAACCAGTCACCTGAAGTGCGTTTCTTGAACTAAGGTAACATAATCAGATGGCTGTAGTCTATTCTTAAGCAACGGAGTGATGAATCATTTTCAAGTGGTTGTTTCATAGGCGTACATAATTCAGTCGGTTGAAAATCAGAAAATGTATAAATTTTAAACATTCTCCAACATACTCAACGTTGTATGTATGAGGTGAGAAACAAGAACATGGAATATGGAAATTAGAAACACCCAAAATTGTTGTTACTCTTCAGTTTCATTCTTATTAGTCAGTGGACTATGCTTGAAGACTGGCAGTAAGCAAATCTAAAAAAATTAACTTCAAATGTTCAAGCCAGTCTCGGGTATACCTACACCGTAGGTTGAATGGACTGACGCCAATCAGAAAACAACTACTTCACTGGCTAATACCACGAACGGCGTTGGATAATATCCGAAAGGCGTCAGTGCAGGAATCTTTATAGAAAAATTTCCTGCATATGCAATTGGCAATACAACTGAAAGAGTGGACCTTCAATTTCGCATATGCAATTGCATAGGCAGGAATTTTTTTGTGAAGATTCCTGCACCGGCGCCTGTCGGATATAATCCAACGCCGTTCGTGGTATTAGCCAGTGGAGTAGTTGTTTTCTGATGTGCGTCAGTCCATTCAACCTACTGTGTAAGTATATCCAAGACTGGCTTGAATATTTGAAGTTTATGTCTTTAGTTTTCTTCAGTTTCAATTGAAATTTTCAGTAATTTTTCTATAAGAAACACTTTTAAATACCTTCATAGCTTAGCTGGTTCAATCAGTTATGTCAATCAAGTACTTTATTACCTGAAGAATACGAATTAGAGATAAAGCCCTTGTGTCTGTCTCAATCAGTGTTGTTATACATAAATGGTATTCACTTTCATTTCAGCAACGCCAGTTTGAAATGTTGTCCAATGACCTTGGAAATTCATGGTATCACTTCAAAAGGCAATTTCAGAAAATAACTTGAGGTTATTCTCAAATAGCAGATGGAGTGCTGGAGATACAGCTGTCATATGTAGTATGACACACTTAAGATGAAAACACCCCTGTATTTTAGTAATTTTTGAAAGCAGATATTTGATTTTTGGTACAGGTGTAACCCCCGTCGAACAATCAAGCGGCGTTGGAAAATTTCGGCTCCTACCGAGCAACGTCTGAATTGGTAGCAAAGTGCCAAAAACGACACTCCTCAATAGGAAGACTCAACAAATTGTCTCTGGTATGGATTCCTGGCCACACTGACCTGGGCGGCAATGAGGCTGCTGACTCCTTTGCAAAGAAGGGGATGTATTTTAGGACATACCTTGATAGAGACTTTTCATCTTAAAATGAGGTGAGGAATCTGTAGTCGGAGTTTGTCGGTCTTATTCTGACTTACCCTGTAAAAATAAACCAGCAAGAGTGGGAATTCTCAATTTCTTGAAGGAATCTCTTCATGACTGTTGCCATTCTAGATCAGGGGTCTCCAAACTTTGAAGCCTTCGGGCCATAATGATTTTTTCAGTTTGTTCCAAGGGCCAATTTCTGCCCTTAACTATATTT
>Scaffold509|ref0015803|ref0009217
AATCATTTGCTGTCGCGGGCCAGATTAATGACAGTAAATCATTTGCTGTCGCGGGCCGGATTGATGACACTGGCGGGCCGGATTTGGCCCGCGGGCCGTAGTTTGGAGACCCCTGTTCTAGATCATCAATGATTTTGGAGTATAAAAACTCCCATCTCCCAGTTTAGAATTCCGTATATTACATTGTTTTATAGATGTTGAGGGGTAGATGATTTTTAGTAGTCCATGTAATTACTTTTTTATAGACCAATTCAGTTTCTGGAAGTACCATGGAAGTGTTTGCTTCAATCAAAAGGTGTCATCTGCATATGCAAACATGTGTACCATCGTAAGGAAATGAAGATACGGTATTATATCGTAAGCATAAATCAAAAAGAAAAGTGGTCCCAGTATGGATTTCTGAGGAATACCCTGTTTTATTGTTATTGAATGTCTTTCCACACCTTGTACAATAACTTGTTGTAGATTGATTTCACCCAAAAGATTCCAATTATTCTTACTAATTTTCAATCAATAATTCAAAATCTTTGAAGTCAACTAAAATCATACAAGTCTACCCTTTCAGAGTAAATTCACCTGGACAGGGTAAATACTAGACAAAAACATTAATATACCCTTCTCGATTGAAAATATATCACGTGTCGATCGAATCGATCAGGCTTTGTCGAATCTAGTTTAATTTCTCTATGCAATCAACCGTTGAACAGCACGTTGACATTTCGTGGTCTACGTTGACGTCATCTCCTACGTGCTATCTAGCAATAAACTTGGACCAGTACACGTGGCTCAATTCAATGAGGTGGTTCACTTGAAGTTCATTCATGAGTTACTGAAGTAGTGTTAGGTTGGGTGGTAATCGAAAACATATATTTTCTGTAATGTGACTGTTTGCGATAAAATTCGATACAGAATAGAAATTCCACTCGAAACATCAATACAAAATCATTTTCAGTTTTTTCAAATAGGTATAGAAAACACTGTTGAAAATTTCCTCAGATGAATATCTGTAGCCTCATATGTTTGGCAAATGTCAGACTGTATTATATGCTTTCTGAAATAGACATAGAAGTTTTTTTAAATACAGCGGTGTAC
>Scaffold14654|ref0011888|ref0012777
TTTAGCAGGAAAAAATTGCGGGTACCAAATCTAGTGAACACAGTGGCTGAGGCACGCATACGGTGTATGTTTTAACCAAAAAGTTACAAGCAAGCACCTGTAATACACCTGCTCGTACGAATACGAGCAGGTGAATTACAGTGATACAAAGCCCATGCATTGTTTTTACACAATACCGGACGTTTTCTTCGTATTGCTTCTCGCAAGCGACGCATAACATCAGTGTTCTACTTCTTATTGACATACGAGCATGTGACATGAACTCCTGGTGCACTACGCCCCGGTAGATGAAGGAAACATGAATACCGCCATCGCCTTTCGCTGATCTGGCTGTCAAGGGAACCCCTACTCCTCTGAACTCACCCCCCCCCATCGTGCAGTCGACGCATAACGTCGGCCTCACGAAAGGACGAAACCAGCGGGGTTTCAATTTATATCCTAAATCAACATAATTACAATAAACTTTCAACAAAAACTTAAATTGTTACATTTTTTAAAAGTATACTTAGCTAATAATGATCTCCTATATATTCTTCAATGAATAGCAGGCTATCAAAAACAAAAGACTGATAAATATAACGATCATAATCTACTCGTTACGTTATCCAAGGCCCAGGGCTTATCAACAACACCTTAAGAAAAACCTTCATTTCATCAGTTCGGACTTCCATTGTCTAATAAAATATAAATTGATTTGAAATTCCGGAAAAAATATTAAAAAG
>Scaffold11709|ref0018442|ref0019531
CAAAGACTAAAGGCCGCCATACACTGCAATGTTGCCCGACAATTTTAACTGTGGCGAGTCAAATTGTGCGTGCAAAATTGTAGGGACGAAGCGTTCATATATTGTCAGGTCACAAAGCCAGTTCGCAGGTAGTTTGGACAGCGACAAGATGAAACGAGCACATAAACTGGCAGTGGCAGCGGCATTAGTGATGAAAAGGCAAAATAAAAAAAAACGTCGCAGGTGGTCCAAAGATTGGCTGCTAAAAAGACAGCAATTTTCACATATTTATTTGTTAACTTTATTGAAGTTACAAAAAGACGTAGTTTAGTTATTCTATTTTCAACATGTCGTTTAATTATTTCAGCAGTTTTCATTTTCAGCACTTCATAATTTCACAGTGATTTAATTTCATCTGTTCTAGCATAGAATTCATGCCTTTCCGTTTTGGACAATGGAAGTCCTGAACATTTCTTCTTATACAGAAACATTGTCAAGCACCTTCAAACAATCTTAGTTTCAAC
>Scaffold300|ref0006448|ref0008766
TAAAGGCCGCCATACACTGCAATGTTGCCCGACAATTTTAACCGTGGCGAGTAAAATCGTGCGTGCAAAATTGTAGGGACGAAGCGTTCATACATTGTCAGGTCACAAAGCCAGTTCGCAGGTAGTTTGGACAGCGACACGATGAAACGAGCACATAAACTGGCAGTGGCAGCGGCATTAATGATAAAAAGGCAACATAGAAAAAAACGTCTCATGTGGTCTAAAGATTGGCTGCTAAAAAGACAGCAATTTTCACATATTAATTTGTTAACTGAATTGAAGTTACAAAAAGACGTACTTTAGTTATTTTATTATCAACATATCGTTTAATTATTTCAGCAGTTTTCATTTTCAGCACTTCATAATTTCACAGTAATTTAATTTTATCTGTTCTAGCATAGAATTATGCCTTTCCGTTTTAGACAATGGAAGTCCTGAATATTTCTTCTTATACAGAAACATTGTCAAGCACCTTCAAACAATCTTAGTTTCA
>Scaffold263|ref0016976|ref0020463
AAGGCCGCCATGCACTGCAATGTTACCCGACAATTTTAACCGTGGCGAGAAAAATTGTGCGTGCAAAATTGTAGGGACGAAGCGTTCATATATTGTCAGGTCACAAAGCCAGTTCGCAGGTAATTTGGACAGCGACACGATGAAACGAGCATACAAACTGGCAGAGGCAGCGGCATTAGTGATAAAACGGCAAAATAGTAAAAAACGTCGCAGGTGGTCCAAAGATTGGCTGCTAAAAAGGCAGCAATTTTCACATATTAATTTGTTAACTTTATTGAAGTTACAAAAAGACGTACTTTAGTTATTCTACTTTCAACATGTCGTTTAATTATTTCAGCAGTTTTCATTTTCAGCACTTCATAATTTCACAGTAATTTAATTTCATCTGTTCTAGCATAGAATTCATGCCTTTCCGTTTTAGACAATGAAAGTCCAGAACATTTCTTCTTATACAGAAACATTGCCAAGCACCTTCAAACAATATCAGTTTCAAC
>Scaffold1472|ref0000060|ref0000821
TAAAGGCCGCCATACATTGCAATGTTGCCCGACAATTTTAACCTTGGCGAGTAAAATTGTGCGTGCAAAATTGTAGGGACGAAGCGTTCATACATTGTCAGGCCACAAAGCCAGTTCGCAGTTAGTTTGGAGTTTGGACAGCGACACGATGAAACGAGCACATAAACTGGCAGTGGCAGCGGCATTAGTGATAAAAAGGCAAAATAGAAAAAAACGTTGCAGGTGCATGGTCCAAAGATTGACTGCTAAAAAGACAGCAATTTTCACATATTAATTTGTTAACTGAATTGAAGTTACAAAAAGACGTACTTTAATTATTCTATTTTCAACATATCGTTTAATTATTTTAGCAGTTTTCATTTTCAGCACTTCATAATTTCACAGTAATTTAATTTTATCTGTTCTAGCATAGAATTCATGCCTTTCCGCTTTAGACAATGGAAGTCCTGAATATTTCTTCTTATACAGAAACATTGTCAAGCACCTTCAAACAATCTTAGTTTCAAC
>Scaffold218|ref0014264|ref0011145
AAGGCCGCCATACACTGCAATGTTGCCCGACAATTTTAACCGTGACGAGTGAAATTGTGCGTGCAAAATTGTAGGGACGAAGCGTTCATATATTGTCAGGTCAAAAAGCCAGTTCGCAGGTAGTTTGGACAGCGACACGATGAAACGAGCACATAAACTGGCAGTGGCAGCGGCATTAGTGATAAAAAGGCAAAATAGAAAAAATCGTCGCAGGTGGTCCAAAGATTGGCTGCTAAAAAGACAGCAATGTTCACATAATAATTTGTTAACTTTATTGAAGTTACAAAAAGACATAATTCAGTTATTCTATTTTCAACATGTCGTTTAATTATTTCAGCAGTTTTCATTTTCAGCACTTCATAATTTCACAGTGATTTAATTTCATCTGTTCTAGCATAGAATTCATGCCTTTCCGTTTTGGACAATGGAAGTCCAGAAACATT
>Scaffold3|ref0014207|ref0013299
AAGGCCGCCATACACTGCAATGTTGCCCGACAATTTTAACCGTGGCGAGTAAAATTGTGCATGCAAAATTGTAGGGACGAAGCGTTCATACATTGTCAGGTCACAAAGCCAGTTCGCAGGTAGTTTGGACAGCGACACGATGAAACGAGCACATAAACTGGCAGTGGCAGCGGCATTAATGGTAAAAAGGTAAAATAGAAAAAAACGTCTCAGGTGGTCAAAAGATTGGCTGCTAAAAAGACAGCAATTTTCACATGTTAATTTGTTAACTGAATTGAAGTTACAAAAAGACGTACTTTAGTTATTTTATTTTCAACATATCGTTTAATTATTTCAGCAGTTTTCATTTTCAGCACTTCATAATTTCACAGTAATTTAATTTTATCTGTTCTAGCATAGAATTATGCCTTTCCGTTTTAGACAATGGAAGTCCTAAATATTTCTTCTTA
>Scaffold8605|ref0022723|ref0021808
CGCCTGTTTTTCCGGAAAAACTGGACATGTCGCGACCGCACCACTAGAACAACACAGAACAGTCAATTCTGAGTGGTACACAACCATTTGTTTGTCAATTGTCTTCCAAGAAATAAGGAACACAACCGCCGAAGGCGGATCACTCTTCACCACGACAATGCGAGCTCTCACACATCGGCTCAAACAGCTGCATTTTTGAGCACCCAAAACATCGATTTGATATGTCATCTGCCGTATAGTCCTCACTTGGCACCGAATGACTTCTTTTTATTCCCGCAACGTTTTTTGACACCTGAAGAAGCGGGTGCTGCATTCAGAATGCATGTTTTGGAGATATCTTAATCAGGGTGGCAAAAGTGCTTCGACAATTGGTTCAAACGCATGCAAAAGTGTATAGATCTTCATGGGGGAATATTTTGAAAAACAATAAAGTGATTTTCGATGATTAATATT
>Scaffold60|ref0021972|ref0001512
AAACACCTAGTCATTGAACTGCTACAGTGAAAATCATTTATAATAGAGTTATAAAAACACAATGAGTTATTGAAAGTACTATTTTTTTTTAATTTTATGTAGCCCAAAGGCCTTCAATATAGTTAATTGATCACTTTTCGAGTGCTAACCGGATGTAGTGCAGCCGAACTTTTAAATCCCCAAACCTCAACTTCCAGGCAAAAGAATATTACGAAAGTATTGATTAGACTACTACTGCTATTTATCCACCACTATTGTTGCGAAGAGTATCTCACGAAGAAATGTGGGCCAAGATTTCGTCTGCCAATACAGCAAAACAATGGAACTCCCATAAATTCCCGTGTCACACGCAAGCGGTGGAGCGCTGTGTAAAATTGGTAACTGAAGCCTCCTCAAAACTCATTGGTGCCAAGAACAGAAATGGTTTCATATGAACAACGCTGCTATCAAGAGCTTCAATGCCAAGTTTTTCAAGCAAACAAGATTTCAAAGTTTCAAATATTCAAAGGATTACTGTGAGAAGCACAGTTTGGGAATTGACAATTCGTATTTCACGATAAATTTTGTAATTAATAAACTCATTTGGATAAATGTAAATTGCCTATTTACATATTTTTCCTATAGGTAATTGTTCCATTAACATTATATTTGTAAAAAAACACATGAGTAGTGGGTTTGAAAAATTAGATGCTGCACTGCACTACAGCCGGTTAGAACTCGAAAAGTGATCAATTAACCATAAGGCAAAAGAAATGACACTCTCTATGTTTTTCATTTGTAACCAACGTTACTGCAGTTTCGTCCTATACGGACATTTTCAAACTTATACAGTTTACAATTTATTGTATATTAGTTACAAATAAAAGTGGTAAAAACATAGAAAGTTTCATTTCTCTTTTCTTCATTATGATTTCCTACCACGTAGTAACGCTACATCCATCAATTTATATTGAAGGCCTTTGCGCTACCTAAAATTGAAAAAAAAGTAGTACTTTCAATAACTCATTGTGTTTTTCTGACTCTAATATAAATGATTTTCAATAAAGCAGTTCAATATCTAGCTGTTTGCATACATATTTTTTCTTGATTGCATTTTGATAACCCATACAGACAAGTTTTTTTCGGTATAGCATGAAGAAAAAAAATTAAATTATATTTTAAGCCCGCCCTACTATGTACTCCTGATCTATCCGACACCGAAGTTTTGTTTTTATTGTTTTCAATAAATTTACTTAGACTATTATTCGTTCTGTAAGCAACATTTAAGCATTCTTTCTTCAAAACACGGGCAATATTATTGGTTGGTTCGCCCAAATATAACAATGTCCTATAACTAACGTTATCGCATCTTGAATTTGTGTAGACCTGGTCCATGACTTACAAAAAACTAGAAAAGCAAGCCAAGGACCACAATAAAGTGGTTTTTGAATACGTTAGTTGTGGATTTTCATCAAGTATCGGCCAATTCCATCATATATCTAACAGAATGATCATCAAAGTGATGACAAATTCTATGAAATTTTCCTAAAAATCGAAAGCTTTCACTAGCAGTGAATTTCATTTTGAAAATAAAAGCAATTGTTCATTGAAAAGGTACGTTGTTCATAGCAGTTTGTAGACTCATATCGGATGTACAAATTGATGACGCATGCTCATTCTTTCGTCGACCCAACTGTTTAAAAGAATAGTTTGCGTCTTTTCCTTTTATGGATCGACATAAAATTTAAACCTGTCATCAGATCGAGACATCTCTATGAGTGAGACCAAACAAATATGTATGATTTTTCATCGAACGAAACTTTGAAAAATAACACAATTACACTTCATTATTTTACGAAAAATATGCTAGCTGCAACGCGAAAAAAGTATTAGTATTGTAAAAATAGTATATAACCAGTGCTAGTTGAAAAGTTAACAAATTTTGTGAGTTCAGAAGACACAGTTTTCGTATAAATTCAATACAATTTTTTTTCTTCAACCTCTGATTTTGAGATTTCAGTAATATAACACGAAAAACATATAAAACTAAACTGTGATAAATTCAATTCAACTACCATTTTAATAAATCTTAAGTAATTTTATACCTTTGTTGCTGTAAATTTTGCAATTTTGTATTTATAGTTACGTTGATGGTACACATTGTACAATTGTCCAACTGTATAGAATGGCCTGTGACTTGCTTAAATGTATCTCGGATGAAATTAAATGTTCACCGTGGTATTAGCTGAGGAAGTAGTTGCTTGTCGGCAGTCGTTTACCAGATCCGACAGAGAGGAAACATTGAGATAGCTGAATGTTTTGAAGTTTTATTTCGTTTTTATATTTTACGAAAATTAATAATAGGGACCAGATTACAAAATGGGTCTGTTAAAAACGTAAGAAATACGGGGAAAATACATGCAAGAACATTAAAAAAGAAAACTTTTTGAACAGAAAGTCTAAGAAAAAGATAAAGATCATTCAATTACTGTTTTGCGATTTTCACATATCGTTTTAACTGTTTTGCAATTTCCACATATCGTTGTACCTAGGGATGTATTCGAGCCAAATCGAGCATGAAGATTCACAATGAAACTTATGTCGAGGAGAATATGACGAATATCCTACAAAAATGTGTACAAACTGACACACGAAACTAGACTGTTGGAATGGGCGACATAAGAAGATGAGAGGAAAATCGCAATGGAAAACATTACCAATAAAGTTCATCATAAAATCTTACAGCTAGAAGTTTTAATGCGGGTTTTCATCAAGTATTGGTCAATTTTATTCAAAACGCAATAAACCTTTGTGACTGAAGTGTTTTATTTAGATACTGGCGGACGCGGCGAACTTTGTTATCGCCTCAGAAATGAATAATGTTGTGTTAATAAATTAGCCGAGTTTTATTAACGTTTTTATATCGTGTAGCAGGAAGTCGGTTCATACTGACACGGCCTGAACTGCCGGGTCATTTTAATGTTCAGCAGTGGATTTTGGGTCGGAAGAACAATAGATGGATACAGAAATAGTAGCCATTTAGTAGATACATACTACATATCTGCTTATTTGTGCTATTTACATAATTATTATAGATAGTAAACTGATTCATCAGCAGATTTCAACTCTCAAACATTAGAACAGTAGCTCGAGTGCCGAAACAGAAGTTCTACTGCAACAATAGAACTGGCAACACTGCGCACAGTGCACCTCTCGTGCAATTTTTCTTCATTGGCAGTGGATTGATTCTCAACATTCCGCAGTCTAATTGCATCACGACTTTGTCGTGTAAGATTTGATCTTCTCGCCTGCGACATTATAAATAACAATGTGATGGATGCTACCAATTTTGCTTCTAATATGATATAACAATTATTCATGCGGGCATAATCACCTCAGAACCTCAATTTTCCCGTGAATCATACCAACTATCATACAGAATAAAACTTCGTAAATTAATTAAGACTTCAATTTATGCAAAAAACTCTCTTGAGAACTCTGTGATTAGGCAACACCTAATTTTCCACCGTAGAGAAAGGAAAATGAACATGCTGTATTATTTTGGCCTTCACTCAGAATCCCAGTCTATTTTATTACAGTATTGTATAGATTGTGACAGGCCCGTTACCAATTCCATCGGAAACAACAATTACATCTTAATTACTATTGCAATAACTTCCATATCATTGCCTAACATGCAATGATATCGCTCGCTTTCAATGGGCAAACTACTCTGTTTCCTTCGAAATCAAAACACATTCGAAAGCAACTGAAACTGGAATGCAAACACGTTTGAACACTTGATTTATATAGAGATCCAAGTCAACCTTAGGCCTCCGAAATGTTTGTATAATGTTAATCGTTCTTTGATGGAACTTTCTTCCTAATAAAATTCAAATGAATTAGAGTGAAAACGTATTTACAGTAAGAACGTATATTTAGATTTCTTGTAATTTACAGCTTCCTGAAATAACTTTTCGCAACTTCCACATATCGTTGTAGCTATATATTAGGGATGTATTGGAGCCAAGCCAGGCTTCCATTATTCATTATTTTCCATATTGAAACAATACTAGAAAGCTGGGGTTTTCCAAAGTCTACTTTCAAGAGCGCGAAAAAGGGGACTCCTATTCATCATTCTTAACGTCAAAACATAAACTTGTTATAGAGCCTCTTTGTTAGATAACAATAATAATATTAATATAATAATTTACTGTTTCAACAATAAATAAATAATAGTAATAAACGAGATTCGTTACATGAGTCTGCGTGTATGTATGTTATTCCACCAAATGTAATCAAACGAATCAGGGGCACCCATTGAGGACAGTTCTGGTGCAGGTGTTTTCAGTCGCATACCCAGGACAGAGATATCAACCTGCCTAGGATCTTATGCGACTATATTTCAAGCGGAAATTTGCGCTATTAAATTGTGTGCGAGGAGATTGGAAGAATCCAACCTCATGCACGAGTCAATAAAAAGATTCTCGGAAACTCAAGCGACGTTGGAAGCTCTTGGCTCCTACCGGGCAGCAAATTCCCAAAAACGACTCTCCTGGATAAGAAGCCTCAACAGATTGTCTCTGGTCTGGATTCCTAGCCATACTGGCCTGAAAGGCAATGAAGCTGCTGACTCCCTTGCAAAGGAGGGTGCTGCAAGCAGCTTCAGCGGACCAGAACCTGTCATTGGCATCGCTTTAGGCTTTGCCAAACAAAGATTGAACACCTGGATGGCAAGAAGATTTATGGACTTCTGGTAGAATCTCCCAGGATTGACTCACTCCAAGACATTCATTCACCCTCCGAAGCTTGATACTAAACAGTTGTTGGACTACAGTAGGGATGAACTACGATGTCTAACAGACCTTCCTACAGGTCACTGTCATTTGAATCATCATAAGCAGAGACTCTGACTGTTGGAAGATAGAGAACATACTTTGTGCCTGCCCCGCTGGGGACCAAATCATGTTTTAAGAATTCGATAGAATCGTACTCTCACCATCTGACCTGAAAGACCACTCACCATACAAACTAATCGGCTTCGTTAAGGAGCTGGGTTTATTTGGTCGAGTGTGAATAGGTGTGACCAATAAACCCATGCCGGTTGCGGTGGAGGGTCGAATAGAGCCACTCGCTTTGGACCTAAACTAACCTAACCCATTGAGGACTCTAGAGTGAGTTCAGTGAAGTGAGTTCAATGAAGATATATCTCTGATATATTGGTTCATAGTATTGCCAGTGTGTGAAGTATACGAAATTGTAGAGAAATAAAAAGAAAATAAATACAAGTTAAAAATAAGATTCCCAAACACCAACCCTCATTATTGCTCTTGTTGCGTGTTTTAATTGTTGAATTGGATTGTTGAATTGGAGTGTTCGATTTCTGTTGCAGATTCCTGGTTGATGGTCCGATTATCTTCGTAATTACGGGTGAGTTTTCTTTAGACGCCGACGATGTTGGAGTGCTTGGTGCATTATGAGGTTTATCCTGTATTTCAATATCAACTTTTTCCTGGTGTTCCAATTCTTCAGGTCAATAGCTTTAACCATTTACTTATAGTCGATATCCCTTGAGGTAGCAGTTCACTTCTTTGTTTCCTCTAGCAAAGTTCCGGTATTTTCTTGGGATACTGTTTTGATGCCGTTGTTTGTCTGTTTACCATGGATATTCTGGTCCGTCTCAGATTTTTTGCATTTTTCAGTATAGCTGCTTTCTTTTGGAATGACGTAAATTCAATTTTCATGGGTGGGTCAGAAATTCTATCAAGGGGTAGATATTGTAATATCATTTTTTATTTCCAACACAAAATAAACTCAGTTTAACGTATAAGTTTGAAAATGTCCTTATGAGACAAAACTGCAGTAACATTAGTTACAAATAAAAGTAGTATAAAATATAAAAAGTTGTCAATTCTCTTTTCTTTATTATGATTTCCTACCTCGTAGTAATGGCTACATCCATAAATTTATCAATAGAATGCTTGTCTTCCCTGAACGAATGATATGGTTCTATTAACAGACATTTTTTTAAAGGTATGTAAAGCATCTACTCGTATGTTTTATAGATCGGGCAATTCAAACTAAGAGAATATTAATTCTAAAACTATTATCGCTAGTCAGAATTATCAGATATTCAGATATTTTTAAAATTGCAAAATATATTCTGAAAGATCCATTCATATATTCACTTCAGTTCAACTGCTATGGAACTGTACATTTTTGGACCAGAAGGTTTATCTCTGTACAGTATTGTCCTGAAGGATATGTTGAATTTCACTGCTTGAGATAGTCCAGATCTCTCTGACCTTCCTCTTATGCACGACAGTTCATTTCTTCACGCCCATCCTGATTTGAGAAAAAGTATATCCATAGAAAGAGCCAGTAGCTTAGAGACAAGGGTATTTTGAATGTGGAAGAAAAACTAGGAGTCGGAACCAAGAAGCTGTAAATGACACGTCAGATATCGTAAGTTATTGTTATGGTTGAATGAAGCTTTTTTGATTCTGAACATTCGATGATGGCAAACAAACGTTCACTTTTATTGGTGATGAGAATTTTTTTCAATTCTAGCCAAGTGTTTGTCACAACAATTTTCGATAATATTGTAGAAACTTTCAAAATCAGTTTAACGATCAATAAGCTGTTCTTTCTTTCTCTGACACAAGATATATATATTGTAACGTACATACCATCAGTAAAACAGTTTTCTGTCAACTAACATGAAAAATTCATCACCAAATTCTTTCAAGAACTCCCTTGACATTCCAATCAATTAAAATGATAAACTTTTATTCACATTGAAGTGGAATATAATATCACACCTTTCACAATATGAATAAATTTAAGGCTTGGTTTCTTTTCATAGAAATACCTTATTGTCAAACATAATAGAAGGTTGAGTGTTTTATAGTACCTACTGCTCAGACATCATACAACAAATCTTTCCCGGACTGTTAAGTTCAAGTAGCACATTCTGGGAGAATCATAGATTCCACTTTTAATCGTTTAGAAACATGAAAATCTGATGGGGAATGTTCCTCAATTTGGGTTATTACAGAAAATGCAAATTTGAACAAAAAAAAATTGAGCTCAATTCATGAGTTTTTCAAATTCACTTCGAACAGTATTCAAATTGATGTTTCAAATGTTAGGTTTTAATGTTTAAAGAGATTTGTTCTAATTCACATACTGGCAACAGCGCCTAGAATGCTAGATCGGAGTTCAGGTTAGTAGTATGCTAGAAGAAGAAAAAACATGTCAATAGTGTCAAATGAGGGCAAAATATAAATTATAGTTCAATACCACCTCTACAAACCACATAAACAACAGTTGTTTTGTTATTAATTTATATAGAAGAAGATAGGTTAAGTGCACAAAATGTCATATATCACAGAATATCTCGGAACTCGGAACTAAATTTGTACTAGAGAGCTAAAAATTGGTATATGGGTAAAAAATGAAAAAACAATCATCTATTCTCTCTACTGATTTTCGAAATTTCGAGCAATAACTGCTTTTCTGAACATTTTTTGGAAAAAATGTCAAATTAGGCAGGGAAGAAAAATCACTTGATCGGTCATATGCATGTCATTTGGCATCATTTTTAAAGCACAACCTAATGGAGATATCAAAAGTTGCTTGAAGAGATGAACAAAAAAAAATCCCATTTGATGCGGACTTTATGTGTGACACAGTATATAAGGAATAACGTAGGGAATGAATCGGGTATAGCAGTCAGAGGCAAAAAGATTGTAAAACTCTTTTTTCTGTTCAAGCTTTCGAAGCGTTTATTGTCTCTTCTTCGGGAACTATACAATAATTATTGAATAAAACAAAGGGTAAGGACAACATGTTCATACTTACGAAAGTGAGGTTAAAATGAACTTAACAAATAAGTAACAAAGAGGATCCTCATATTTGTATGTCAAGGTTAAACTTGGTTAAAAACATGTAGCATTCCGTAAGAATTTTGCGATAATATGTGATGATTGCACAAATAATATGAAATTATGGATTGGAAATTGAACTCAAACAGGTTGTCGGACATGATTGACATAAAACATTAAGTTTGACAGAATTTCTTGTTCTGACCAATGCATTGCTGCCAATAAGATTTGACAGAACTGTAAAATGATAAATCTCAGAGAGTGAAGGTAAGGAGTTACTGTTATGAAATTATTAATTGTTATCAAATTTATTTTCTTTATTTAAACAAAGGAGATAGGTATAAATCAGACTGAGACTTTCAATGTCTGTCCTGGAATTAATAGTATTTGGATTTTTAAATATATGACACATTTCTAAGAAAGTTCTTTTTTGAGTATTATTTACTGAGTCTAAAATTTCAACATTATCAAAAGTGAAAGCATGATCCAAATTTATGGTGTGATTGGAAAGGGTGCATGACGGTTTATTACATCTTATGTCACTCTTGTGTGAAGTGATTCTGTCTTTTAATTCTCTACGTTTCTACTATATATGGAAATGATTGGGCTTTCTACTTTTCCACCTTTATACAAAAAAATGTGGGAATCTTTCAAAGAAAGGAAAAAAGCAATAAATATCAAAATTAATGCTATACAAACATGTGTAGATCCTGCATTTCATCGAAGACGTAATGACATTCATTCGCTTATTTGATTCCATCCCATCCATAGTAATCTTGTTTAAATTGAAAGTATATTTTTAGGGGAGAAT
>Scaffold2432|ref0019016|ref0003728
AAAGCCTTACAAATATTCAAGGATATTGTGGTTTACGGCTTTCTCCATGATTTTTGATATCACTGACGACTGCATTATAGTAATTTGGAAATTTTTTCTTGCCCTTTTTGGAAATAGGTTCAATGTGAGCAATCTTCCAACAAGAAAGAAAAACCCCTTCCTTGTAGGACTGTTTGAAAAGTCTGCAAAATACTGGTGCGATTTCATTGGCGCATGACGGGCACTTCACCAGGACCAGACGGCTTGTTTATATGGAGCTGTTTCAAAATTCGCCTGACTAGACGTTGTCCAAAAGTAGGTATTTCCGGCATTGTGGATTCTAGTGTGGGAATGGTTGTGGTGCCTTTCCCAGAAAATCGACTGTGGAGTGGAAATTGTTCAGCTAGTAGATTCATATTTTATGGTTGTTTTGTAATTGAACCATTCGCTTGTGTTAGTGGTGGAATTGTGGAATTTGTAAAGTTTTGATCAACAGCTTTAGCTACCGACTAGAAGGATCTAGATCCGTTGGGATTGGCAAGCAGAATGGCGATAAAACTAAAACATACAGATTTCAACTTCTTTTGTCACCTTCCTCTGGAAAATATATAATCCTTCTTAAGTAATTATTATAGCGTATGACACATTCACAAAGTCATTATCAGTACCACAGTATTGATCGGAAATCCTGAGGCAAGTTCGATCAGAACTGACTTAGTTTTATATGTAACAGCCGAATGTAAATAACAGAGGCATCTCTTCAATACGCACTTTGTTACCAGTTGAATGAATACACAGCTCTATTAAAAAAATAAGGTTAATTTTCATTTTTCTATGCGAACTTTACTGCCACACACTTCATGCCCCAAATATTTAACGAATCCCAAACTAAATGGTTTTTTGGCACATTTGATTCAACAAGTTATAATCGGTTTTTGAAATTTCATTTCATTTCACTTCGGGTCATTTTATGCAATAAGAACTATCTAAATACAGCATGATGAAGGCTAATGAATAACTTGCCCCATAAACATTTGTATGGATTTGCGAGTTTTGATGTTCAGTTTTTTTTATCCAAAAGAGGCCAGTCTGAAAAGTTGATGAACACATTTCCCACTCTGAACATTGAACTTCAGGACATAGAAAATGTCTCGAAACGCTAACATCCAGTCAGCTTTAATTAATTTCAACAGTTATTCCGTGGGCAGAACCGGAGGCAAAGACGCAGTTAATAAAAAACCGTCCTTGATTCGTCATAAAAAAAGAATTCATTGTAACACGCCATTGATGGAACAGGAATGAAACGTTCAGCCCCCACATTTTTCAAATGTCGTGCACCCGTACATTTCTAATTCTCTAATTACGTTGATCCGTACTACAAAAATTTAAATTAAGTGCATTATATAATCAGCATACGGCCATTGTGGACGCACAAGACAATTTGTTTGGAAGAATGTATGAAACGACTAAGTAACCAGGAAATGGTGTCTAGGAACGTTATTAATGCAGATAGGCAGGCCTATAAATTCTTAAAGTCTGGCTGAAACATAGGGACATGTTTTATATATCATGCATTTTTCAACTTGATGGTTGCGTGAACTGAATTTTCAAGAATAAAATGAAATTCATCTCCTCATCCAGGTACAATTCAACCTTTCTGCTCATATTTGAAATACTATCATATGAAAGTTAGAGAAAATTTTCAACTCACACAACACCACTCACTCAACTGATTTCACAAATATATCATCTGGAAGCTCTGCTACAACTGGCAGTGACAAAAAAATAAGGAAAGAAACAACTTTTTAGACCAAAGAATCATACATTCTTGTTGACTTCTACTTGTTCAATTCATGAAACTATCAATTAACGAAACGATTCAAAATATGAACAAAACGCCATTTTCATTCTAGCTAATTTTGTATAAAAAAAATCGTCCAGCGTGAAATGTAGTAAGCTTTTTTCAGCAATAATAACGATAATAAT
>Scaffold2773|ref0009306|ref0013862
TAAATTTCTATCCGTTCGGTATATTCCAGCTCCCGTTCCATGTTTGGTCTTCGATCCACCTGTATACCAGGTGTTTTTTCGAAATACGTTTTCGGAATGACGATGGTCTTCCACTCTTCACAACTTATGATCACGACTTATGATTTTGGTCGTGAATTTGTGTTGGAAGTGTACTTCGGTGTCATGTGGTCACGATTCCGAAATTTCTGTTCGGTCCGATCTTTTGTAGTTCGGTGAGTTTTCCAGTCTGATTTGACCCATCCTGGCCTCCCCCATTATCACAAAATGTCAATGAGGTAGATTCAGGAGTGTCTCCAATGCAGCTGTTGGAGTAGTTCTCATTGCTCCCGTCATTCTCAAACACGCAAGTCTTTGCACCTTGCCTAGTTTGTCAGAAGTTTAGTATCTTATTCACAAGTCTTTGTGAATAAGATACTAAACTTCTGACACTAAAGCATATATTGATCGAATAATTTGTTGAATAATTTTGGATCACCGCAAAGTGAAGTTTATGAATATAGCTGAGGCTCTAAAGATATCAAAAGACGTGTTGAACAAATCGTGCATGAATATTAGGATATGCGAAAGCTCACAACCGACCAAAAACAACAACGATTTGATGATTCTGAGCAGTGTTTGAAGCTGTGCCACCATAAAAACGATCATCATTTGAGAGTACTGCACGTGGTGAACCGTCTCCAAAGCATGTAAACACGCAACAGTCGGCTGGCAGGGTTATAGCACAGTAGAATAATACAGCCAGTAGGCTCTCCTTCCTAGTGATCCGCCCGAGTTGCCCGGGATGAGATTTTCATCTTAAACACCAGATGAAAGGGTAAGGAAGCCAGGCTCCCTGACCTAAACCAAGACGACTTTCCAACGCGTTCAGTGCTGTAGTATCAAAGGATTTGACGGAACCACGGTCATCGGATTAGTTATAATAAACGGTCGGAAATTGATATTGTGTTTAGTTTATTCGCTGTTGTTATTATTGTTTTTAGTTTTTGTAGTTGGTTATAAGTAATTTACCAATAAATATTCTATAATAACCTTAAATTTCGTTTTTATATGAGAGCACGCCTATGGTAAAAGCACGACATTGGCTCCACACTTCGTTTCGAGGTCACCGAGAACTTTGTGAGTTTATGAATTAAAGTGGACTTACAGTTTGATTTTTACTATGTTCATAGTATCAGTATTTTGAGATGCGCAAGGTATAATATTCATCGACTATCTTGAAAAGGGAAAATCCATCAGCAGCGTTACTACATAGCGTTACTACATCATTTGAAGTACGAAATTGCGGAAAAATGCCCCATTTGAAGGAAAAGAAAGTGATGGTTCATCAAGATAAAGCATCGTGTGACAAATCAATGAAAACGATAGAAAAATTGCATAAATTGGGCTTCGAATTCCTTCCGCACCCACCGTATTCTCCAGAT
>Scaffold3779|ref0003656|ref0011172
AGATTTGACACTTTGTGGCCTCAGGAGCTCAAGGCTTCCTGCCAGTGGAGTCCTAAATAACGGTTGATGAAATTTATAAACTGACAGATAAATCAGGGGATTTGTTGAACCAACTGGGAAAGGTGTAGATGTTAGGAAAGGGAATTATAAACATTTTAACTGGATTCGAGTTTGATTCAATTGGTTACCGTTTAGAGTAAATTTCCCGTTTTTGTTGTGTATGCTGTATAAGCTCCAGGGTTGAGGAAGCGGGTGGCGCTCTACCCTCCATCTTACACATGCCCTTCTTCACTGTTTAAAAGCTGGCGGCCTTTCCTGGGAGCTTTGCTCTTTAGTCCCTAGTAGCCACCCTCTCGCCATATTGTGGAACAAAGAGAAATCGTTTACAAATTGACTTAATTAGTCAACGAGAAATACAAGGCGTGACAAGTTCAGAACGCTATTTTTCGGCAAATGTTCATCAAAAAAATAATAAATCAGGGTACCATTGGAAGCAGCATTGAACGCCAAACAAAATGATGAGCAACTTGGCACCCCTTCCCATATAAAATTCTAAGGGTAACATCTTCCCTCTTAGGGGGTTAAACCACGAGGGCTACAAATAGTCCTTGAAAGTGTTCCCCTTGACAATGACATATTGTTATTGCAATATATACACTGAATAGTGTGTATTTTGCAATTTCATAGTTATGAGTATTGTTTTCATTGCATAATTTGTATGGTTGAACTTTTTTGTCCAATCGTGTATTGACGAACCTTACATATTTTTTATGACAAAAAAGGTAATAAATGAATTGAACTGAATTGAGAATATTTGCTAACAAATTATGGGACAAGTTCATCAAACATAGTTCCATAACAAACTGATTAGTAGCGCTCTTAAAATGTTACCACATTTTATCAAGATGTATTTTTGCTGACAATCTAATCGTTAATTCGAAGTCTATAATTCAAAATTAAAATAAATAATCCCGCATGGAACAAATTCCATTTACGTCTAATACTATAATATATCTCTATATTTCCTGACTGAATCCGCCAAGATATTAATTGGTTCCATAAAATATTTAACGAAAGTGTTAACGAGAGAAATTTCTCGCATCTATCAGCATTGAGGTGGGTCTCTACTTACTATAATATCGAACTTTCATTGATTCTTGCTTAATGTGTGCTCTTTGTCATACATATTCAATTAGCGTAATGTCATATTGAAGAGAATTGGTAAGATGAAGAAAACAATTTTTGGAAATGAAAATTGTATGTTGGTAATGAGTCCTGGACTCCTGAGTAGTTACTTGCATGACCGATATTAAATAAACAAAACTGGCTCATTTTGTTCATAAAACTTGTCTTTTTTCGAATGAAGTAA
>Scaffold2145|ref0008065|ref0022417
AATTTAGTAATCACAGATATGTGTGAGTAAGTTCATTAATATTAAGTTTGAGTCGAATCAGAGTTCATTCTGTTATGTTAGGTGTTATTCTGGCCACTTAACCCGTTGCTTCGTCACTGCCACGATAAAATTTATATTACTTGAGAAAGTTTCTTTTGTGTTTTCAGGGATAAAGAGAACAAGTTGAGTATACATACCACTCATTTTAAAGTACTGCTTTAAAGATATTAAGCAAATGGATGGAAGTGATGTATATGTATCTGCAGTATGCAATGTATGTTCGAAGACGATGAAGGGTAGTGTTACTTCTACTACAAATTTCCTGAAGCATTTAAAGGTAGGTTTTGTAAACTGATGCATTTGTTTAAAAAATTATTTATTTACTTACTTTGTGCTAGATTTTTACTTTACTTACTAGGCTTTTGTCCTGATGAAAGATATTAAATTTTCCATATTGAAATGTACCTACCTACTTATATACTTTTTCATGTTATTACAGATTAAAGGCCACTCAGATCTGTTGCAAGATTATGGAAATTTTGAAAATACCACTCTTAAAAAAAAAGTTACTGAGATTAGTAGTAGTGGTGCCAGTGATTCAGAATCAACATGTAAAAAATTGAAGCAGTCTACTCTTACAGATGTAAGTGGTTCAAGATCTGTTAATTTGGACAAGTCAATTGTACAATTTATTGTTGACACCATGTCACCAGTATCAATAGTGGAGAATAAGTCTTTTAAAGCTTTGATTGAAAGTTCACAGCAACTAACTAAGCCTCCCAAGGTTATGTGTCGTATTACAGCTAATAATAAAATTAGTAATGAGTACAATGCATTTAAGAAAAACCTCAAGCTAGAGTTGGACAATGTTGAATTTGTGTGCAGTACAGCTGATATTTGGTCTTCATCCAAAATAAGTTACTTGAGGGTTACAGTCCATGGGATTGAAAGTGAGACTTGTGAAAGGAAAAGTGCTGCAATTGCTTGCAAAAGATTCAAGGGGGCTCACACATATGATGAAGTTGCTGAAATAATAGCTGATATACCTTCAGACTATAATCTGAAACTATCAAAAATTGTTAAAACGGTTACAGATAACGGCTCAAATGTGGTTAAGGCTTTTGAGGTATTTGGAAATTCTGATTCAGAGGTAGTTGAAAATGAAGATGTTTCACAAACATTAGGAGATCTTGAAAAAATATCACTCGATGAAGGTAGTGAGGATGATGATTCACTTCTAGTACTACAAGCTTTTCCAGATGCTTCATCAGACTTAGAAGGTGATTGCCTTTTGCCTGGGCATGAAAAATTTGCTACACACACTTTACACCTGATTGCTAGAACTTATTTCAAAGAAGCAAGACTCAAAAATACAGTTTATAAGAAACTACATGACACAGCATTATCAAAGTGCAAAGCACTGTGGAACTTGGGTGCAAGATCCCCAAAGGCATGCGAGACATATTTACAAATAACAGGAAAGTCACCAACTTCTCCTTGTGCAACTCGATGGAACTCCTACTATAATTCAATACAAGATCTTTTAGCCGTGCAGAACCATCTTAGTGAAGCCATGAAAATGTTAAAGTTACCACCGCTGAAAGAAAATAAAAATATGTGGACTGTTCAAAGCCAATAGCAGAAGCTATTCAAATCCTGCAAGAGGAAAAATACACTTATTATGGCTGTCTGTTACCGGAATTATACA
>Scaffold11226|ref0010201|ref0022028
TCTTTCAAAAAAAGTCCACTATATTATAGTAATTAAAATTTGGACTCCAAAACATTACACCCCATTTTAGCTCCCTGTCATTGTTGATATTGTCACAAACTATAGGGGCTTTCATTAAGTGATTCCTATCTTTCAATTCAAATAAAACAAAGTATGTGTGAGATATCAACGAAATTTTTTATTCGTCTGAAAGATGCATTGATGCCATTATGCTCGACGTTGATAGTGATGGCCTGGCCAACGTCGTGTTCTCAAAGAAATATGGACAGATAACTCCGCAAGCCCAAAATCCACTCCAAACAGTGACTTTTTCGTAATGAATTGGACGCTGTTAGATCTCATATGGATTGGTATCGTCCCGAATTCAACTATTTTGTTTGTTCACATACCCATTCACCAAGAAATGGGCCTCACAGCTGAAGATGATTTTTCGATGAAAATTAAGAGTCAGTTGTCAACTGCTCCAGAGCCCATGCGGAATATGAGTTCATATGAACCAGTACAGTTAATTTAGATTTAGAGTTTACGACTTATAACAACGTCTTTGCCATCGACTAACAAATATGTTGATATTTTGTTGTGTACGGAGAATTCCAGAGAAATTCTGCGCGAACAGCCCGAATATATCGTGAAGGCTTTCCTCATCGTTATCTGACAGCGAATACTGAATACAGATCGTTTCATGAAGAATATGTGGGGCTGACAAAAATTGGGAAATTTTTATTTGTCAAAACAATAAATAAATTAATTTTCGTTAGATGAAGATAATCAAATTAATTGATATTTTTACATCATTTATGAGACAGGATTTTATTTTTTGTGAAAAAACCCTTTTGGATTTGTATGGGAGAGTGTGTGTGAGAGTGTGTATGAAAAATATCAAAAAAAAGTTAAAGTCAGGTGATGGTTATTGAATAGATAGATAGACATATACTTTATTGTCCAAGAAAATACATTCTTATTGACAAAGCTTGTTAAAAAATCTGGTATATATAGCACTTCAAAGAATAAAAGAAAAGAAACAATTCAAAAACACAAATACACAGAAACA
>Scaffold1340|ref0020704|ref0020662
AATACTTTTTGATATAAAAAACATAAATGACTTATAGGTACGCACGAGACTTATTTTTGATTTCACAAATACTGCAACAAAAAATATCGATGTTAGTAGAGACCTTGTTCGCATTACGACACATCAGATTGATTGGTGATTTCAACATTAAGTTAGTTTGTGCATAAAAAAGTATTGATGTGCCTAGAAGATATTCTTGGAACAAAGATATCAATTTCTGATAATAGTAAAGGACAATCCAATTTGTCATTCAACAGCTTATATAGAAATAAAACAAATGCCTGCTTTCTTCTTTTTTCTAAGGCTACAAAGTCAAATCTGCATAGCAGATCAGGGTAATCACAGTTTCTTGGAGGATAAGTTCCGGTCATTCTGAAAGTAAGAAATTTTAAAAACTTCTTTTGGACTCTATCAATTGCTGATGTGTATTGATGGTATATGGGATTCCATATAATGGACCCATATTCTAGTTTCGGCCTGTACCAGACTGAAATACAGAGAGGTCAAGGTTAGCATTTTATGAAAATTTTTGCAGTTGCTTATTATAGAACCGTATGCGCGGTAAGCTGAATTTATAATATGATTGAAATGGTAGTTGAAAGTTAGTTGATGATCAAAATAGATTCCTAGATCCCTAATATTCTCAGCTCTTTTCAATATCATGTTATCGATGTGGTAAGGAAATTCTAATGTATTAAGTTTTTTACTGAATGTAACAATTTTACACTTAGATATATTCAAATGAAGGCGATTCTTGAGACACCAATTTTGTAAAAGAGCAATCTCCTTTTGCATAATGTTACAATCATCTAAACTGTTTATAGATGTATACAGTTTCAAATCATCAGCAAACATTAATTTATTGCAAGTTATTGAGTTGCACAGATCATTAATAAATAGTGAAAACAATAAGGGACCAATATTGGATCCTTGCGAGACTCCGCTGGTTGCTAAATACACATCTGAAGAAAAGCCGCGATAATATACATATTGATTACGTCCGTTAAAGTATGATTCCAAAA
>Scaffold1008|ref0014594|ref0000836
ATAATAATAATAATGATGATAATAATAGCTCAACGGTTTCCCATTTACAGTGCAAAACTAACATACTTGAAGGATTAATACTATTTGATACAAGATCAATACTATTTGATATAAAAACATGAATTACACACGAGACTAATTTTTAATTTCACAAATACTGCAACAAAAAATATCGATGTTAGTAGAGAGCTTATTCGCATTACGACACATCAGATTGATTGGTGATTTCAACATTAAGTTAGTTTGTGCCCTTTTGCATAAAAAAGTATTGATGTACCTAGTAGATATTCTTGGAACAAAGATATCAATTTCTGATAATAGTACAGGACAATCCAATTTGCCATTCAATAGCTTATATAGAAATAAAACTGATGCCTGATTTCTTCTTTTTTCTAAGGCTACAAAGTCAAATCTGTATAGCAGATCTGGGTAATCACAATTTCTTAGAGGATAAGTTCCGGTCATTCTAAACGTAAGAAATCTTAAAAACTTTTTTTGGACTCTATCAGTTGCTGATGTGTATTGATAGTGTATGAGATTCCATATAATGGACCCATATTCTAGTTTTGGCCCCAACAGACTGAAATACAGAGAAGTCAAGGTTAGCATATTATGAAAATTTTTGCAATTTTTGCAAATTATAAAATCGTATGCGCGGTAAGCTGAATTTGAAATATGATTAATATGGTAGTTGAAAGTTAGTCGATGATCAAAATAGATACCTAGATCCCTAATATTCTCATCTCTTTCCAATATAATGTTGTCGATGTGGTAAGGAAATTCCAGTGTATTAAATTTCCTACTGAATGTAACAATTTTACATTTAGATATATTCAAATGAATGCGATTCATGAGACACCAATTTTGTAAAAGATCAATTTCCATTTGCATAATGTTACAATAATCTAAACTGTTTATAGATGTATACAGTTTCAAATCATCAGCAAACATTAATTTATTGCAAGATATTGAGTTGCACAGATCATTAATAAATAGTAAAGACAATAACGGACCAATATTGGATCCTTGCAGGACTCCGCTGGTTGCTAAATACACATCTGAAGAAAAGCCGCGATAATATACGTATTGATTACGTCCGCTAAGGTATGATTCCAAAA
>Scaffold285|ref0022408|ref0006457
AATACTATTTGATATAAAAAACATAAATGACTTATAGGCACGCAAGAGATTTATTTTCAATTCCACAAATACTACAACAAAAAATATCGATGTTAGTAGAGAGCTTGTTCGCATTACGACACATCAGATTGATTGGTGATTTCAACATCAAGTTAGTTTGTGCCCTTTTACATAAAAAAGTATTGATGTGCCTAGAAGATATTCTTGGAACAAATATATCAATTTCTGGTAATAGTACAGGACAATCCAATTTGCCATTCAATAGCTTATATAGAAATAAAACAGATGCCTGATTTCTTTTTTTTTTCAAGGCTACAAAGTCAAATTTCCATAGCAGATCAGGGTAATCACAGTTTCTTGGAGGATAAGTTCCGGTCATTCTAAAAGTAAGAAATTTTAAAAACCTCTTTTGGACTCTTATCAATTGCTGATGTGTATTGATGGTATATGGGATCCCATATAATGGACCCATATTCTAGTTTTGGCCTCACCAGACTGAAATACAGAGAGGTCAAGGTTAGCATATTATGAAAATTTTTGCAGTTCCTTATTATGAAACCGTATGCACGGTAAGCTGAATTTATAATATGGTAGTTGAAAGTTAGTTGATGATCAAAATAGATTCCTAAATCCCTAATATTCTCAGCTTTCCAATACAATATTGTCGATGTGGTTAGGAAATTCTAGTGTATTAAGTTTTCTCCTGAATGTAACAATTTTACAATTAGATATATTCAAATGGAGGCGATTCTTGAGACACCAATTTTCTAACAGATCAATCTCCTTTTGCATAATGTTACAATCATCTAAACTGTTTATAGATGTATATAGTTTCAAATCATCAGCAAACATTAATTTATTGCAAGTTATTGAGTTGCACAGATCATTAATAAATAGTAAAAACAATAAGGGACCAATATTGGATCCTTGCGGGACTCCGCTGGTTGCTAAAAACACATCTAAAGAAAAGCCCCGATAATATACATATTGATTACGTCTGCTAAGGTATGATTCCAAAA
>Scaffold176|ref0020741|ref0006634
GCACGAGACTTATTTTTAATTTCACAAATACTGCAACAAAAAATATCGATGTTAGTAGAGAGCTTGTTAGCATTACGACACATCAGATTGATTGGTTATTTCAATATTAAGTTAGTTTATGCCCTTTTGCATAAAAAAGTATTGATGTGCCTAGAAGATATTCTTGGAGCAAAGATATCAATTTCTGATAATAGTACAGGACAATCCAATTTGCCATTCAATGGCTTATATAGAAATAAAACAGATGCCTGATTTCTCCTTTTCTCCAAGGCTACAAAGTCAAATCTGCATAGCAGATCAGGGTAATCACATTTTCTTGGAGGATAAGTTCCGGTCATTCTAAAAGTAAGAAATTTCAAAAACTTATTCTGGACTCTATCAATTGCTAATGTGTATTGATGGTATATTGGATTCCATATAATGGACCCATACTCTAGTTTTGGCCTCACCAGACTGAAATACAGAGAGGTCAAGGTTAGCATATTATGAACATTTTTGCAGTTCCTCATTATAAAACCGTAGGCGCGGTAAGCAGAATTTATGACATGATTGATATGGTAGTTGAGAGTTAGTTGATGATCAAAATAGATTCCTAGATCCCTTAATATTCTCAGCTCTTTCCAATATAATGTTGTCGATGTAGTAAGGAAATTCCAGTGTATTGAATTTTCTACTGAATGTTACAATTTTACATTGAGATATATTCAAATGGAGGCAATTTTCGAGACACCAATTTTGTAAAAGATTAATCTCCTTTTGCATACTGTTACAATCATCTTAACTGTATATAGATGTATACAGTTTCAAATCATCAGCAAACATTAATTTATTGCAAGTTATTGAGTTGCACAGATCATTAATAAATAGTAAAAACAATAAGGGGCCAATATTGGATCCTTGCGGGACTCCGCTGGTTGGTAAATACACATCTGAATAAAAGCCGCGATAATATACGTATTGATTACGTCTGCTAAGGTATGATTCCAAAA
>Scaffold505|ref0015799|ref0009434
GTCTTCAAGTATGCCCACTGACTATATGTGAAAAGTTTTCTTTCCTTATACGAGAAATTTGGCTAATTTTGGATATGCGGTTAGTTAGTACCTCGTTTACCAGGTGGCGCGATGACAAACATGTTGTTTATTGTTCCCTTCAGCTTACTTCGAGGAATGATACAATGAAAGGAATTCAAATTTTAATTGTCGAATATCATGGACCTTATGTTGATGATGGCCACTAACTTACACTAAAGAGAGGCCAAATAGCTCGAAACCGATCTGCCAGTGTGTTCCAATAATTGAAAATATATTGCGGCAATTGTACCGCCAACAACATATGCAGGAATAACTTCAGTGAAGAATCGTGCACCTGTCGGATATAATCCAACGCCCTTTGTGGTATGAGCCAAGGGAGTAGTTGTTTTCTGATAGATTTCAGTCCATCAACCTACAGTGTAGAGAGATGAGATTGACCTGAACGAATTGTTCCTTTATATTATTTGATACAATAATATTTCTGAGAATTCACTGCCTACTATTATGAAATCGTACTACAGTTATAACTGGGGAAATTAAAACGAATATTTACAATCAATTTTTATCCAATGAACTCACAGTATACTTATAGTATAGCATCTGCCATTAGTATTAATTTATTCATTAGTTACAAGCCAAGTTTACAACAGTGGTTGACTATCCAGGGCACAGCGAATAACAATATTTGGCATGAAATTTAACCCACAAAAAATAAGAAACATTGGAAATTGAAAACATGTGATGCACTGTTTGGAACTTTTGGTGTAGCCATGAGTATTACTGGAGTTTTTTCCAACACCAAAGCGTTATTTCAACACCTAGACACGTGTTTATATCACCAAGTGATCATCTACAAACGGAAGATTGAACTTTCTCTTAAAGATGTTCACTTGGTGATCGAAACACGAGTCGTGGTGTTGAAATAACGGTTTGCGATCACCAAATGATCATCTTCAAGCAAAGAATTAAACTTTCTTTCAAAGGTGATCACTGGGTGATCGAAACACGTGTCGGGGTTTCAAAATAATAGTTTGCGATCACCAAGTGATCATCTTCGAAAGAAAGGTTGAACTTACTTCTGAAGATGACCACTTGGTGATCGAAACACATGTGGAGGTGTAAAATAACGGTTTGGGATCACCAACTGATCATCTTCGAAAGGAAGATTGAACTTCATTTTGAAGATGATCACTTGGTGATCGGAACGCGTGTCAAAGTGTTGAAATAACGGTTTGCGATCACCAAGTGATCATCTTCTGAAGGAAGATCAAACTTCCTCTTGTAGATCATCACTTGGTGATCTGAACACGTGTTGAGGTGTTAAAACAACGGTTCGGTGTTGGGAAAAAATACAGTAATATTCAATGAAAATTAGAAAAACACTTTGAAACAACATCTAATGATCGCAGTTATCTCAATTATCACTGCCTTCGACACTACTGAGTACAAATGCTAGATACTTCTGGTGTGCCTCAGGTCTCCAACCTGAGTCCTCTTTCTTTTTGATAATTATTCAATTGTTCATGTGAAAATTCAGATTGTGAGCGGTTATGTTTTGCTAATGACTCAAAGTTATTTTCTGTAATCAAGGACGTAGGTGTAATTCTGTAAATCTTCAATCTTGATGCTTGGTTCATCAGTAATAGATTGAAACTCAGTGCAGAGGAAAGTAAAAGTATAACTTATAGTCAGAAGAAGGAGGTTTATACCTTTTCGTACTACGGCCTGTTTCACGATCTCAGTTCATTTTTAGACCTGTCAAAGCAAGAAATAATTTAATGCTCAATTCTCTAATATATGCCATATGTATGAATGTCAATTATTCTTTTTCAATGTGATTTATTCTACACCAACTTTCATGATATCATTAGGATTACAATCATATACCTACTCAATTTAGGTAATAAGAATTGTTCTTATTTTTCCTTCATTCATTTCTCTTCTTTCGAATTTTAGCATTGTGATTATAATTTTGTGAACATTCTTTTTTGGTTTTTCAAATCTCTATTTCTGCTCTTTCCTGTCACTCTTGTATATTTTTGTAACTTTTGTTTAGATATTGATGTGGGTTTAGCAGGATGTGAAGTGGGTATTAAAACTGATACATATCCAGATTTGATACACATAGCATAGTGATTCATAATAAAAACTAGTTCAACATTTTGGGCGGTCCGCAGAGTTGGATATAAATGTGGGTATTCACCAAAAAAGCGAGCACGAGCGAGCATGAGCATTCGTGTATGTTTGCTCGTGTTCGCTCATTATTGATTACTGATGCAAAATGCTCGTTCACTCTTGTTCGCTCTTGTTCGCTCGTGCTCGCTTTTTTGGTGAATACTCACCACTCATCACTTCTCATATGATTCTTCCTGCTTGCCAAAACAAAGCATTATTGAATATTTGGTGTTTATTGGACAAATATGAACAATTTGTCCTCCATTTTTCTTGAGCATATACATTAGGCTAATGATTTTTTTCTGCTACATGGAAATTCTCAGATGCATATTCTTTTAAGAAAAATTTTCAATTTCAGTCAATCATTTGTTCGGATGAAAGGCTTCACTTCAACTCGATTGTCGAGAAATTAATTTGAAAACTTTGTCAATACCTCTGATAAAAACTTCTGTTAATGAAGTTTCTACTGTATTTCAATTAAAAAAAGTTGAATTGAAATTCCATGAAAAGAAAATTTGTAAATGATTCTTTTCTTTCGTGAACTTGCGATTGTGAAACTTCTGAAGTGATATCACAGTCAGGAATGGAGACCTTAGAGTTTTATGAAAGTTGTAAATATCCAGATTGAGGCCATCTGCGGAAAGAGATTAGATTGCGAATGGGGATTCACGAAACAGATCTCGAGAGAAAAAGAATAGGAATATGAAATAAGTAACGTAATACTCGACATTCAATGAAGTGGATTCTGACAAGTTTTGATACTTGGAATATTCTACGATAGCTTGCTCAGCCCCATTTGAAATCAATCCTCAGAGAATATATAATTGCTTTGAAAAATTGTACGAACAGATCAATATATCATCAATTATATTGAAGAAGGAAGTAATACAAATCATGAAATTATGAAACAACAAAAAATAATTGGCGCTCCGGAGCGACTTCATTGATTCGAGCGGCGTATTTGCTTTTTCAGCTGCAGGAAAACCCGGAAAAACCTGCGGCACCACAACATCTGAAGATCTTGGTCTACCAGT
>Scaffold123|ref0000045|ref0007882
AGTCTTCAAGTATGCCCACTGACTATACGTGAAAGATTTTTTTCCTTTTACGAGGAATTGGGCAAATTTGGATATGCAGTTGGTTACCTCGTTCACAGGCAGATGGAGCGACGACAAACCTGTTGTTTGTTGTAGTCTTCAGCTTAGTTCGAGGAATGATACTCTGACGGAATTCGATTTTCAATTATCGGAAATCATCGACTTTATGTTGATGATAGACACTACCTTGCACTGACGAGTGGCCAAACAGCCCGAAACCGGTCTGCAAGTGTGTTCCAATAATTGAAAATCTATTGCGGCAGTTGTATTGCCAACAGCATATGCAGGAATAACTTCTGTGAAGAATCCTGCACTGACACCTGTCGGATATAATCCAACGCCCTTCGTGGTATTAGCCAGGGGAGTAGTTGTTTTCTGATAGGTGTCAGTCCATTAACCTACTGTGTAGGGTGTTGAGACTGGCCTGAACGAATTGTTCCTTTAGATGATTTCATAGAATAA
>Scaffold457|ref0011048|ref0009389
AGTCTTCAAGTATGCCCACTGACTATATGGAAATTTTTTTCCTTATACAAGGAATTGGGCAAACTTCGGATATGCGGTTGGTTATCTCGTTTACAGGCAGGTGGGGCGATGACAAATCTGTTGTTTATTTTCCGCTTCAGCCTAGTTCGAGGAATGATACTCTGAAGGAATTCAATTTTTAATTATCGTAAATCACCGACTTTAAGTTGATGATAGACACTAACTTGCACTGACGAGTGGCCAAACAGCGCGGAAACCGGTCTGCAAGTGTGTTCCAATAATTGAAAATCTATTGCGGCAGTTTTATTGCAAACAGCATATGCAGGAATAACTTCAGTGAAGATTCCTGCACTGACACCTGTCGGATATAATCCAACGCCCTTTGTGGTATTAGCCAGGGGAGTACTTGTTTTCTGATAGGTGTCAGTCCATTAACCTACAGTGTAGGGAGTTGAAACTGGCCTGAATAAATTGTTCCTTCAGATGATTTGAT
>Scaffold516|ref0000491|ref0019096
TGGGCATACTTGAAGACTGGCTATAAATCAAATCATCTAAAAGAACAATTCGTTCAGGCCAGTCTCAACACCCTACACAGTAGGTTAATGGACTGACACCTATCAGAAAACAACTACTCCCCTGGCTAATACCACGAAGGGCGTTGGATTATATCCGACTGGCCTGAACGAATTGTTCTTTTAGATGATTTGATTTATAGCCAGTCTTCAAGTATGCCCACTGACTATACGTGAAAGATTTCTTTCCTTTTACGAGGAATTGGGCAAATTTGGATATGCAGTTGGTTACCTCGTTCACAGGCAGATGGAGCGACGACAAACCTGTTGTTTGTTGTAGTCTTCAGCTTAGTTCGAGGAATGATACTCTGACGGAATTCGATTTTCAATTATCGGAAATCATCGACTTTATGTTGATGATATACACTACCTTGCACTGATGAGTGGCCAAACAGCCCGAAACCGGTCTGCAAGTGTGTTCCAATAATTGAAAATCTATTGCGGCAGTTTATCGCCAACAGCATATGCAGGAATAACTTCAGTGAAGAATCCTGCACTGACACCTGTCGGATATAATCCAACGCCCTTCGTGGTATTAGCCAGGGGAGTAGTTGTTTTCTGATAGCTGTCAGTCCATTAACCAACTGTGTAGGGTGTTGAGACTGGCCTGAACGAATTGTTCTTTTAGATGATTT
>Scaffold792|ref0010732|ref0013128
AGTCTTCAAGTATGCCCACTGACTATACGTGAAAGATTTCTTTCCTTTTACGAGGAATTGGGCAAATTTGGATATGCAGTTGGTTACCTCGTTCACAGGCAGATGGAGCGACGACAAACCTGTTGTTTGTTGTAGTCTTCAGCTTAGTTCGAGGAATGATACTCTGACGGAATTCGATTTTCAATTATCGGAAATCATCGACTTTATGTTGATGATATACACTACCTTGCACTGACGAGTGGCCAAACAGCCCGAAACCGGTCTGCAAGTGTGTTCCAATAATTGAAAATCTATTGCGGCAGTTGTATCGCCAACAGCATATGCAGGAATAACTTCAGTGAAGAATCCTGCACTGACACCTGTCGGATATAATCCAACGCCCTTCGTGGTATTAGCCAGGGGAGTAGTTGTTTTCTGATAGGTGTCAGTCCATTAACCTACTGTGTAGGGTGTTGAGGCTGGCCTGAACGAATTGTTCTTTTAGATGATTTGA
>Scaffold62|ref0021970|ref0022701
AGTCTTCAAGTATGCCCACTGACTATATGTGAAATGTTTTCTTTCCTTATACGAGGAATTGGGCAAATTTCGGATATGCAGTTGGTTACCTCGTTCACAGACAGATGGGGCGACGACAAACCTGTTGTTTGTTGTATGCTTCAGCTTAGTTCGATGAATGATACTCTGAAAGAATTTGATTTTCAATTATCGGAAATCATCGACTTTATGTTGATGATATACACTACCTTGCACTGACGAGTGGCCAAACAGCCCGAAACCGGTATGCAAGTGTGTTCCAATATTTGAAAATCTATTGCGGCAGTTGTATCGCCAACAGCATATGCAGGAATAACTTCAGTGAAGAATCCTGCACTGACACCTGTCGGATATAATCCAACGCCCTTCGTGGTATTAGCCAGGGGAGTTGTTGTTTTCTGATAGGTGTCAGTCCATTAACCTACTGTGTGGGGTGTTGAGACTGGCCTGAACGAATTGTTCTTTTAGATGATTTGAT
>Scaffold4113|ref0006068|ref0016309
AGTCTTCAAGTATGCCCACTGACTATACGTGAAAGATTTCTTTCCTTATACGAGGAATTGGGCAAATTTCGGATATGCAGTTGGTTACCTCGTTCACAGGCAGATGGGGCGACGACAAACCTGTTGTTTGTTGTACTCTTCAGCTTAGTTCGAGGAATGATATTCTGACGGAATTCGATTTTCAATTATCGGAAATCATCGACTTCATGTTGATGATATACACTACCTTGCACTGACGAGTGGCCAAACAGCCCGAAACCGGTCTGCAAGTGTGTTCCAATAATTGAAAATATATTGCGGCAGTTGTATCGCCAACAGCATATGCAGGAATAACTTCTGTGAAGAATCCTGCACTGACACCTGTCGGATATAATCCAACGCCCTTCGTGGTATTAGCCAGGGGAGTAGTTGTTTTCTGATAGGTGTCAGTCCATTAACGTACTGTGTAGGGTGTTGAGATTGGCCTGAACGAATTGTTC
>Scaffold52|ref0019236|ref0001638
AGTCTTCAAGTATGCCCACTGACTATACGTGAAAGATTTTTTTCCTTTTACGAGGAATTGGGCAAATTTGGATATGCAGTTGGTTACCTCGTTCACAGGCAGATGGAGCGACGACAAACCTGTTGTTTGTTGTAGTCTTCAGCTTAGTTCGAGGAATGATACTCTGACGGAATTCGATTTTCAATTATCGGAAATCATCGACTTTATGTTGATGATATACACTACCTTGCACTGACGAGTGGCCAAACAGCCCGAAACCGGTCTGCAAGTGTGTTCCAATAATTGAAAATCTATTGCGGCAGTTGTATTGCCAACAGCATATGCAGGAATAACTTCTGTGAAGAATCCTGCACTGACACCTGTCGGATATAATCCAACGCCCTTCGTGGTATTAGCCAGGGGAGTAGTTGTTTTCTGATAGGTGTCAGTCCATTAACCTACTGTGTAGGGTGTTGAGACTGGCCTGAACGAATTGTTCCTTTAGATGATTTGAT
>Scaffold44|ref0003929|ref0022303
AGTCTTCAAGTATGCCCACTGACTATACGTGAAAGATTTCTTTCCTTATACAAGGAATTGGGCAAATTTTGGATATGCAGTTGGTTACCTCGTTCACAGGCAGATGGGGCGACGACAAACCTGTTGTTTGTTGTAGTCTTCAGCTTAGTTCGAGGAATGATACTCTGACGGAATTCGATTTTCAATTATCGGAAATCATCGACTTTATGTTGATGATATACACTACCTTGCACTGACGAGTGGCCAAACAGCCCGAAACCGGTCTGCAAGTGTGTTCCAATAATTGAAAATCTATTGCGGCAGTTGTATCACCAACAGCATATGCAGGAATAACTTCAGTGAAGACTCCTGCACTGACACCTGTCGGATATAATCCAACGCCCTTCGTGGTATTAGCCAGGGGAGTAGTTGTTTTCTGATAGGTGTCAGTCCATTAACCTACTGTGTAGGGTGTTGAGACTGGCCTGAACGAATTGTTCTTTAAGATGATCTGATA
>Scaffold213|ref0014273|ref0005444
AGTCTTCAAGTATGCCCACTGACTATACGTGAAAGATTTCTTTCCTTTTACGAGGAATTGGGCAAATTTGGATATGCAGTTGGTTACCTCGTTCATAGGCAGATGGAGCGACGACAAACCTGTTGTTTGTTGTAGTCTCCAGCTTAGTTCGAGGAATGATACTCTGACGGAATTCGATTTTCAATTATCGGAAATCATCGACTTTATGTTGATGATATACACTACCTTGCACTGACGAGTGGCCAAACAGCCCGAAACCGGTCTGCAAGTGTGTTCCAATAATTGAAAATCTATTGCGGCAGTTGTGTCGCCAACAGCATATGCAGGAATAACTTCAGTGAAGAATCCTGCACTGACACCTGTCGGATATAATCCAACGCCCTTCGTGGTATTAGCCAGGGGAGTAGTTGTTTTCTGATAGGTGTCAGTCCATTAACCTACTGTGTAGGGTGTTGAGACTGGCCTGAACGAATTGTTCTTTTAGATGATTTG
>Scaffold8785|ref0006742|ref0017356
CAATTGCAATTTTTTACCCGCACCAAAATCCTTCGAAAACATTTTTCTAGAGGTGATTCCGAATCGAATGAACTATCGCTCATATTTTCAGGAACTTTACCTTTATTTTTCATGTTTTTGAACTTGTTGATTAGACTAAACGCAGTGGACGTCTAAATGAGGCAGTAACACCAGAAAACATGAAAAAAATCTACGAAATCGTTTTGAAAGATCGTAAAGTTAAGTTGCATGAGTTAGCCGACATTATGAAGATGACTATGAGAAGCTCTGTTCAAAGTGGTTGCCGCACTAGCTCACTGTTGACCAAAAACAAGAACGTCTTGATGATTCTGAACAGTGTTTGGCCATGTTTTTGCGTCCATAGGTGACTATGGATGACACATGGATTCATCACTTAATTCCGAAATCAAAACGATCATCTGAGTGCAGAGCAACTGATGAGCCTCGTCCAAAACGCCTGAAAGCACAACAATTGGCTAGAAAGGTTCTGTATTCTGTATTCTCGGTTCTGAGAAGGGAAATATCATCAACAGTGAATATTATATAGCGTCAATGGAGCGTTTGAAGGCCGAAATTGCGAAAAAACCACTCCAGAAAGTGAAGAAAGTGCTGCTTCAACAAAACAATTCACAGTGTCAGAAATCAATGAAAACGATGGCAAAATTGCATGAAATTGACTTCGAATTGCTCCAACACATACCATATTCGCCAGATTTGGCTCCCAGAGACTACTGGAATTGCTGAAACTGAGACATATTTTGGGGCAAGAGATACTAAAGTGGTGTTGAAATGTTAGAGCCAATTTTGAACAAAAAAGACGCGTTTTCTCTTTTAGTCCCGGGACTTTTTAGACCTTGACACAGCATAATAAATATTTATTGAGACATGGAGCTATAAAACAAAATCTGATATTTTATTTTCATCTTATAATT
>Scaffold268|ref0016983|ref0018103
AACGCAGTGGACTTCTAAATGAGACAGTAACACCGAAAAACATAGAAAAAAACACAAAATCGTTTTGAATGATCGAAAAGTGAAGTTGTGTAATTTAGTTGACATTGTAAAGATATAGAAAGAACGTGTTGGCTTTATATTGCATGAGCATTTGACTATGTCCCGCGCGAGCTCACTGTTGACTAAAAACAAGAACGTCTTGATGATTCTGAGCAGTGTTTGGCCATGTTTAAGCATAACAAACTGGAATTTTTGCGCCGATATGTGACCAAGGATGAAACATGGATTCATCACTTCACTCCGAAATTAAAACGATTGTCATCTGGGTGGAGAGCAACTGGCCAACCTCGCCCGAAAGCACAACAATCGGCTGGAAAGGTTATCATCGTTTAGGTATTTTGGGAGGTGCGTGGTGTAATATTCATCAACAGTAAATATTATTTGGCGTTATGGGAGCGTTTGAAGGCCGAAATTGCGGAAAAACGACCCCATTTGAAGAAAAACAAAGTGCTGCTTCATTAAGAAAATGCACAGTGTCACAAATCAATGAAAACGATGGCAAAATTGCATGAAATGGGCTTCAAATTGCTCCTGCATATACTATATTCGCCAGATTTGGCTCCCAGCGACTGCTGGA
>Scaffold929|ref0007680|ref0020644
TGACTATGAGGAAGCTGTGTTCCAAGTCGGTGCAGCGCGAGCTCACTGTTGACCAAAAACAAGAACGTCTTGATGATTCTGAGCAGTGTTTGGTCATATTTGAACAGAACAAACTGGAATTTTTGTGTCGATATGTGACAATGGATAAAACACAGATCCATCACTTCACTTCGGAATCAAAACGAACGTCATCTGAGTAGAGAGCAACTGGTGAATCTCGCCCAAAGAGCCCGAAAGCACAACATTCGACTGAAAAGGTTAAAACCTCAGTATTTGTATGTGCGTGGTGTAATATCCATCTACTATCTTGGGAAAGGAAATACCAACAACAGTGAATATTATATAGCGTTATTGGAGCGTTTGGAGGCCGAAATTTCGGGAAAACGACCCCATTTGAGGAAAAATGCTGCTTCATCAAAACGAAGCACAATGTCACAAATCAATGAAAACGATGGCAAAATTGCATGAAATGGGCTTCGAATTTCTCCCGCATATGCCATATTCTCCAGATTTGGCTCCCAGCGACTACTG
>Scaffold44|ref0003929|ref0022303
TGAGAAGGGAAATACCATCAACAGTGAATATTATATACCGTTATTGGAGTATTTGAAGGCCGAAATTGCGGAAAAACGACCCCATTTGAAGAAAAAGAAAGTGATGTTTCATCAAGACAATGACAGTGTAACAAATCAATGAAAACGATGGCAAATTTGCATGAAATGGGCTTCGAATTGCTCCCGCGTATACCATATTCGCCAGATTTGGCTCCCAGCGACTACTGG
>Scaffold174|ref0020739|ref0009496
CAAAGTGGGTGCAGCGCGAGCTCACTGTTAACCAAAAACACAAATGTCTTGATGACTCTGAGCAGTGTTTGGTCAGGTTTGAACATAACAAACTGGAATTTCTCCGTCGATATGAGATAAAACATGGATTCATCATTTCACTCCGGAATAAAAACGATCGTCATATGAGTCCAAAGAGAGCAACTGGTGCATCTCGTACAAAATGCCCGAAAGCACAACAATCGGCTGGAAAGGTTATAGCTTCGGTATTTTGGAATATGCGTGGTGAAATATTCATCGACTATCGTGAGAATCATCAATAGTGAATATTATGTAGCGTAATTGGAGCTTTCGATGCCGAAATTGCGAAAAAACGACCCCATTTGAAAAAACAGAAAGTTCTGCTTCATCAAGACGAAGCACAGTGTCACAAATCAATGAAAACGATGGCAAAATTGCATGAAATGGGCTTCGAATTGCTCCCGCATATACCATATTCGCCAGATTTGTCTCCAAGCGACTACTGG
>Scaffold16731|ref0004734|ref0012687
TGAGAACGGAAATATCATCAACAGTGAATATTATATAGCGTTATTGGAGCTTCTGAAGGTCGAAATTGCGGAAAAACGACCCCATCTGAAGAAAAAGAAAGTGCTGTTTCATCAAGACATTGCACAGTGTCACAAATCAATCAATGAAAACGATGGCAAAACTTTCATGAAATGGGCTTCGAATTGCTCTCGCATATACCATATTCGCCAGATTTGGCTCCCATCGACTACTGG
>Scaffold396|ref0014611|ref0012616
TGAGAAGGAAATACCATCAACAGTGAATATTATATAGCGTTATTAGAGCGTTTGAAGGCCGAAATTGCGAAAAAACGACCCCATTTGAAGAAAAAGTAAGTGCTCCTTCATCAAGAAAATACAAAGCGTCACAAATAAATGAAAACGATGGCAAAATTGCATGGAATAGGCTTAGAATTGCTCCCGCATGTACCATATTCACCAGATTTGACTCCCAGCGACTACTGG
>Scaffold1522|ref0007775|ref0010316
CAATTGCAATTTTTTACCTGCACCAAAATCCTTCGAAAACATTTTTCTAGAGGTGATTCCGAATCGAATGAGCTATCGGTCATATTTTCAGGACCTTTATCTCTATTTTTCATGTTTTTGAACTTGTTGATTAGACTAA
>Scaffold471|ref0004626|ref0023789
TGAGAAGGGAAATACCGTCAACATTGAATATTATATAGCATTATTGGAGCGTTTGAAGGCTGAAATTGCGAGAAAGTGACTCCATTTGAAGAAAAAGAAAGTGCTGCTTAATCAAGACAATGCACAATGTCACAAATCAATATAAACGATGGCAAAATTGCATGAAATGGGTTTCGAATTGCTCCCGCATATATACCATATTCGCCAGATTTGGCTCCCAACGACTACTGG
>Scaffold482|ref0009146|ref0021433
CAATTGCAATTTTTTACCTGCACCAAAATCCTTCAAAAACATTTTTCTAGAGGTGATTCCGAATCGAATGAGCTATCGCTCATATTTTTAGGACCTTTATCTTTATTTTTCATGTTTTTGAACTCGTTGATTAGACTAA
>Scaffold158|ref0014399|ref0002479
GAGGTCCAGGGATATACACTTTTTTTCTTAAAAACTAAGATACGAAAAAAATTCAAGAGACAAAAAAGTTGTATTTCTAATTGCTCAATACAAAAAAATGAAAAAAATTGCACAAAAGTCAGTGGCGTACATTTTTAAGTAAAAAATATTCGTTCAAATCCCGCTCGAGACGCCACTGGACTTAAAATTGAATCACGTTCGGGCTAAATCAGCTCCTTAATGTTATAAATACCATTGCCAAATGACAACAAAATTAGGTAAAGGATATTTAGTATATTTACGAATAATATTTTATTTTAACACCCTGTATCTTGAGAACGAAGGATTTGCGGACCCATGTTTATATGAACATTTCTGTTGAATTTATGGTACATACTTAATTAACATCCTGTATAATGAAACTTGCTTTCCGAACCTGAAATTATTATCCAACATCGAGCCAAGATTAATTGCCTCCGGTACTATAGTTAGAGTTATACTATTCAGAGAAATATTTACTTGAGATATATTTCCATAGTTAGTATAAAAATGAAGAAGTAGAAAGCCAAAACCTTCCTTCACAAAAATTAATATGCCCCAAAAATTTACGCCTTCCAATTTGAAAAAAGTTCTGATCCATATGACAAATTTTAAACCCTGTAAAAAATTGGAACTTCCAAGAAACCTCTGTAAAATAAATCAGGACGATGAAGTTCTTAGAGAATTCCACATAACCTAAAGAGGTAAGTTCTTATATTTTATTCGTTCACAATTTTTGCTGGTCAAACAAATCAGAAAAATGTACACTTACCTCTATAAAGCCCCGATACAGCTTCCCCAGTTAGTAGCACCAGCAACAAACGGGGCATGAGACCCTGTCGCACCTTCCCTTGCCAAACGCACATTTAGTCCAAGGCACAGTTGATCAAAGCCGATATGAAAGTAGTTTGATATTTCCAATAATGGAAGGCCTTCCTAGAAGTCTCTCACTGCGGTTCGGCTGCCACAAAATCCACTTGAATTCAGTCTAACTGTTCGCGGAAGACGTAATATGATCCGAATAATATTCTGAACTTCGTCAAACTGTCAAAATTAATTAAATTAATTGAAATATTGCTGGTATAAAATTGATTCTGGTACATAAAGATCTATAATTAGCTTCATTAAAATTAACGAAATGGTGAGCGATTCCGAAATGATTCTTGAACCGGAAACGATATGGAATTGTGGAAAGAAATATGCCAATTATGTTTGTTTGTGTACTTCTTGGTAGTTCTAATTATACAGATGGTTTTTTTGGTATCTGTTTCATTTTAATTGTATAGATCGTATAAGTTTCTTTGATATCACGTTTTTTATCGACGAAGCTTATCAATCAGTCACTTTATTCGATCACTATGATATTCTCGAATGGCACTGCTATGTTGAAGTCAAAATGAGTGGAGTTAGTGCACCGCAACTGTTATAATTGAAAAATCAACAACTGTAATATACAAGAAATGAACTAGTTTAACGTTTTTAGATTCTAATTTTGTTACTCAATTCTTATTCTGAATATTATTGGAGGTTTATTCTAACACCAAACGGTTATTTTCAACTCCTCCACACGTGTTTCGATCACCAAGTGAACATCTTCAAGAGGGAGATTAAACTGAATATACATACAATGTTGTCCTTATTTATACCTTAGATACCTCCGTTAGGTATCTGCGTCTTGAATTTGTTTTGAAAATATTGCCTCATCTAATAGTCAGGTAAATCTGATAAGTAAAATATTATTTCAAGAAGCTATATAGTTTACTTTCAGAAACTATACCTCACGATTTGATCTCCACAAACTTTATTTGGAGGATATATCACAACATGTTTCACTAAGACATTAGCTTTTTCAAGTGATTTATACATCAAATTATTCTTACATTACTATTTATATACTTCAGGTAACTATAATTGAGACTATCTCAAAGAAATTACTTGAACTTCTACATAACGTACCTGTTCAATTATGACTACCTGAACCAGAGTTATTCAATTAGACCAGTGGTTTCCTTTGTCACTGCACCGTCAGTGAAATTATCAGAAAGGCTAATCAATATTATCTTTAACCATTGTAACTTCCAACCAAAATTTAGTCTACAGAATTCATTTGACTTAATCAATAATATAGAGAACATACCTCGACCAGACAACGCAAAATTACTGTCCTTTGATGTGCAGAATCTATTTTCCAGCATACCTCCTGATGATACTATTACTTTAATAATAGAATTATCAGATAAAAATAGAGTGAACCCAATCATAAAACGAGAAATAGTTGACCTTCTATCGTTATGTCTCAACCAAAATTATTTTCAATTCAACAACAATATTTATTCCTCCTCAAAAGGTTTAATTATGGAAAATCCAGTGAACCCCATACTTGCAGAAATTTTCATGGATAATCAAGAGAAGTTGATTTTTAAACATCCTTTGATTGAGAAATTCTTGTATTGGCATAGCTATGTGGATGACGTTTTGGTATGTTCTACAGGTACTAAGAGGCAATTAGATATTTTTCATAGGAATATTAACAACATTCATGAAAACATTAAAGTCACTATTGAAATAGAAACAGACTACTCAATCAATTTCTTGGACCTAACAATTAGTAGAATGAACAACAAACATGATTTTTCAATTCATCACAAACCGTCCTATACGGATATTACTATTCATTACGATTCTACCCATCCTTATCAACACAAAGTAGCAGCTTATAATAGCATGATTCACAGATTAGTCAATGTTCCTCTTTCAATAGATAATTTCGATAAAGAACTTAATATCATCAAGCAAATTGCGGTAAACAATGGGTTTAAAGCCGAATTAATAAACAAAATACTTGCCAAGAAAGTCTACACAAAAGCGATTCGAGACGTTTTTCCCATTGATAAGGTAGATAATCAAAATTATAGAGCTTTAACGTATTTTGGACAACCTACGGAAAAAGTGGCTTCATTTTTGAGGAATTGAGATATTAAAATTGCATATAGAAAATTGGGAAAGTTAGTTAAAAATGATAAAGACAAAACATCCAAATTCGAGGAATCAGGAGTGTATAAATTTAAGTGTGGAACATGCCCTAAGGTATATATTGGTCAAACTGGCAGAACATTTAGGAATCGAATCCAGGAACATCATACGAGCTATGTCAATAAGAAAACAAATTCAACATATTCAAATCATCTTCTAGAAGAAAATCACATCTTTAATAAAGAGTTCGAAATTTTGCACATAGAAAATAAAAGTTTGAAACTGGAAATTATTAAACTTAAAAATTCAAACATTCTAATGAATGACCAACTATATTTGAATAGATCACCATTATTGAACTTGTTTTCTCAAAAAGTGAGAAAGAATTATTATTAATGTAGATGTGAGGCAATATGCTTCAGGTGGTCATAATTGAACAGGCACGTTATGTAGAAGTTCAGGTAATTTTTTTGAGGTAGCCTCAATTATGGTTACCTGTAGTATATAAATAGTAATGTAAGAATAATTTGATGTATGAATCACTTGAAAAAGCTAATGTCTCAGCGAAAAATGTTGTGATATATCTTTCAAATGAAGTTTGTGGAGATCAAATCGTGAGGTGTAGTGTTTGAAATTACTATGGATCTTCATCAAATAACGGCCGAATCAATCAGGAAAAAAAATATATAGTTTACTATTAGGTATTGGTCCACCATCGTTATTTACAATATTATTATGTTAACCTATTTCTACACTCTCATCTCATCTCATCTCATCTCATCTAGATACCTGTTGTTGTTAACTTATCTAACTAATCTTAATGAACTGAAGTCTATAGAATGGTTTTGTTGCAAAATATGATGGGCGACTGCTGATTTTTCTGGTCTTTCATATTTTTTAGGTGTGCTAAGTGTTCATTATATCTTATTTAACAGATCTTTTAGTCTGTCCATAATATTTTGTATCGCAGTCCTCACATTTAATTTCGTAAATTCCAGACATTTTCGAATTTTCGATTTTGTCTTTTGGATTTCCTAAAAGGCGCTGTAGTGTAAGACTTGTTTTAAAAACCACCTTCATACCAAGTTCCTTGAAACTTTTGCCAAAGTTCTTCGTATATTGGTGGTATGGAACTGAGATATATTCATCTTGGTTTTCGTAGTTTCTAAAAGTCGAGATTTCGTTCATTCTTAATTTAAACTTTTTCTTTCTTGTAATATCATCTACAATATCCCTCGAAAAACCGTTTCAATACAGGAAATAGCAGTCAGTGGTTTTAGGTCAGGAATGAACGAAATTTTGACTTTCAGAAATGATAAAAACCAAGATAACTATATCTCAGTTCCAAACAACCAATACACGAAGAACTTTGGTGAGATTTTCAAAGAACTAGGTAAAAAGGTGGTATTTGAAACAAGGCATACACTACAGAGCTTTTTGGGGAGTCGGGAATTCGGAAAAGTCTAGAATTTACAAAATCAAATTAAGGACTGCGTTACAAAATATTATGGACAGACTGAAATATCTATTGAAATAAGATAATAGGAACACTTAGTACACCTAAAATATGAAAGACCAGAAAAATCAGCAGTCGCCATCATATTTCGCAACATAACCATTTCATAGACTTTATGTTCAAAATATGTTTTGAATATGTTTTTTCCGTTAACCAGCTATCGCACCTCTACGAACGACAACCCTCAGGAGTCGAAACTTGTGCGAGCTAAGGACTAACGAGGTCTTACCTTCTAACGTGTGATTCCTAACACGGATTGGACGATAGAGAGTGAAAATTGAACGTTCTGCCTGAGGCTTTAACCATCGACTCACGCATCGGCCGATTGAGTGAGTGAACAAAGCACCCACGTCGAACCGGGCTACAGACCGTTTATTAAGTTTAGTTAGACAAGTTAGCAACAACAGGCATCTACATGCCTATTAAATGAGTAAACATAATAATATTATGAATAACGATAGTGGGCCAATACCTAATAGTATGTTGAAATAATATTTTATTTATCGGATTTACCTGACTATTAGACAAGGCAACATCGTAAAAAAATGTAACACTAATAGATAAGGCAACATTGTGAGCAGAGGTATCTATAGTATAAATAAGGACAACATTGTATGTATATTTAGTTTGCTCTTGTTCTTGAAGATCTTCACTTGGTGATCGAAACACGCGACGGAGTGTAAAAATAACGGTTTGGTGTTGGGATAAAACTCCAGTAATATTCATTATAATAGTTATATTAATAAATGGCCTTTATTTTACGTGACGGAGTTTTGCAAAGCGCGATTCTTCCACTCAACCACGTTTTAAAAAAGAAACATTACAAAAAATAAATGGCAATTTCAGGACAACAGTAAAATGAAATACAAATGTTTATGTTGGGATCACTGTTAACTGAGCAATTCAGTTTTAAGTTTACTTTTGAATAGCGGTAGTGATGAATTTTTCAAAGATTCAGTGAATGAATTATACATTGTTACGGCAAGATACGTGAAGATCGTTCATAGATAGTACTGTTATGATTCGGAATGTCAGAATTTTTGTTAAATCTTAGATTTCTTGAATGTATTTGATATCTGGGAAGGAGTTTATTTACCAAATAAGTGGGTTGTTGTTCCAAATAGTGTATCACAAGTCTTCTCATTCTGTTTAGTTCATTTATTGCTTCAGTATTACAAGGTTTATTTCTCGACAATTTGTTGCAATCTAACTCCGCAACACATTAACCTTCCAAAGACAAGCCACGTAAGCTTGTCCTTCTACAATACACAACGTCGTGGTCTACAGTGCTGCCTTGCAATTTGTAGACAGTGGAAGCCCATGACAAAACAAAGGGCAACATCTTTCTTTCAGCTGTCCCACAACTGAAGTTTGCTAACAACTGTATGTCCTTAGGGTGAATAACACCGTACGCCGTCTTTTCCAAAGTTGATCTGAACAGACGGTACATCTGTAATCCGTCATTTTGTATCTGCGGCCATCTTGAATTTGAATCTTTTTCAAAGTGCAAGCGGCAAACGTGATGGCGAGTGATCGATTGCGTAGGTATAGACTCTCCCAGCTGAATTCCTATTGGATTACGATAAGCCATTTGCCGACCAGTGTCGTACCTGTAATTAGTTTTAATTGGGGTAGCAAATGAAAAATGAATTCTTTGTGATTTCTTTTCATATTTTATTTAGTATAAGCAGCAGTCTAGCTCATTAAAATGATATATACACTCTTGATGACTGGTTTTTTGTTAGGTTATGACATTTTTTTTAGAAACAACACAAATTATTCAAACAATGCCAAACACCAACAGCGTTGAAGGACAAGTAATATTACGCCTTTGTACGGAGATTTTGTATGTCTTACAATAGCTGTAGTGGGGGTTATATTGAAAATGAGTTTGGGGCGGGATTGCCATCACGTTTGGCGCTTTCTGTACTATTCTACTATTCACTAGTTGCGGCCATCCTGGATTTACAATGTAACATAATTTATTATATTGTATTGTCATCAAAACTAAATGTGTGTACCAAATATTAGATCAATCTAAATTTGACCCAAATAAACAAGGCAAGCTGAATAAAACCGTTTGTTTAGTGGAATTTACTTTCTCTTCACCACCTATGCCAATCATCTCCAAGAAGATGATTACTTCATGATCATTTCATCATTTCAAAATTTCCAAAAACTTTATAGATAATAACCATACGAAATTAGGCAACAAATTTGAATGTGGATGACTACGACTCTTAACGAAATCGTTTATGAATTATCGTGGGTTTGTATTTCTGTAATTTAAAAAAATTATCAAGTTGTGTTACTATTTTCGAAGATCAGATATCGCCTAATTTCGTGTTATTGAGAATTTTATGTTGTCGTTAACGATACTATGATATTTCTATGGAACTCAATACCCACTGATAAAGTCAATTAAGATTCGTCGAATTAGAAAATCCTACAAGTCACGATATAACTTAACCGGCTATGAAAGTGATGCCAATCTATTCAAACGATTGGTTAAGTTCGATATGATCAGATGTCACCGATAAAGGAATCCTGTAAAGTTTTTATAGAGGAGGAATTTTGTCGTAGGAATATACGAGTTGCGAAGAATAACATTTCAATAGAAATTTCTCTTCTGGCTGCTTTAATGGAATTTATCGAGACGTGAACTATTTCTTGTGGCTTATTTGAATTGATGGATGGACAAAACTGATGACTTCACTGAAGGTGTACAAGAATCTCCTGAAAGATTCTCCTGCAAAAGCTCTACAGAAAAATCGTCATGATGCC
>Scaffold2619|ref0003311|ref0015494
ATGCACCACGAAACAATGTCAAGTATTTTCAAACATACAGTGCAATTCTTTAATTAATGAAATTTTGGATAATGAAACTAATGCATGAATACTTTATTTTGAAGTGAAATTGACAGATGAAACTCTCAGGATGGCGATTGTGCACCATGTCAACAATCTCTAAAATGGTCAATTTCCGTTCATTGGAAGAAAAAATTGAAGGGATTTTTATTTACTGTGTAACTTTCAGGAGACCAAAAGAATTTTTGAATGGACGTTTTCCGAATTGTCCTATCTGTAGAAAATATTTGACGGAACTTATATCCAAATTCACAACTACCGGTAGTGCACACAATAAAAAGCCCCCAGGTTATCCGTTCATTCCAGAAAAACAACAAGTGCAAATAATTGGTCAGATGGTGGTAAATCCTGAAAAGTCTACTTATTCCATCGCGAATGTTTGTAAGGTGTATCCTTCTACTGTGTGGAAAATTTTGAATAGGAATAGGTGTCATCCATACAAAATCAAAATCGTACACCACTCAACTGAAGATGAACCTGATCGAAGAACAGAATTCTGCGAGATCTTGATGGAAACCATTCAAGGCATCCTACCTATCTTCGCAATATTTGTTTTAGTGACGAATGTAAATTTTTTTCAAAGGCAATGTTCACAGACAAAATTGCCATTATTGAAGTGACACCAATCCTCACGTTTTTCGGGAAACACATACCCAATATCCAGAGAAAATTAACGTTTGGGCAGGAATATTGGGAAACCATATTGTAGGACCTCTATTTATTGATGAAAATTCAACATGAGAACTGTATTTGAATACCCTCTCGTCACTGAAATCGTCCAAACGAATCCTAATGAATTCGATGTGGATATTGCAGTCCAACAAGATGAAGCACCACCACATTACTCCAGAAAAATAAAAAACTATTAGGATACTACTTTTCCCGGTCGTTGTATTGGCCGCCGAGGTCCTACAGAATGGCCAACCCGCTCGCCAGATTTGACACCTTTGGACTTTCAAGATGACGCGCAGTCGCCATCTTGAGAGTTTCATCTGTTAATTTCACTTCAAAATAAAGTATTCATGCATTAATTTCATTATCCCAAATTTCTATTTTTTGAGTTGACCCCTTCAAAATATAAAAGAGGAGGGACATTGAAGAAAGGCACTGTATCTTCGCATACTCTATTATTCACTTTTCCGAAAGTCACTCAAACAATGGCATCAATGCGTGGGGACCTGCAACAAAGAACTATTTGGAACCGTACTCGAACTCTTCATACAAAGCTACGAAACTCTTAGATGTAAGACGATTATGCTTCTACCAACACATTAAAGGTTTAACACATTTTTCAGTCAGAACTGTCTGAACAACTGATCATATTTATTATCATATACAGGTGAAATATATAGGAGTTGATTATATTTGACAGTACACCTTTTGGATCACCGAGTGTTTTGTACGTAAATCTGTCTTTTAGGACATTTTTTTGAATGTCAACAATTCATTATCTGGGAAGTAAATATTTGAATCGCATTCATCTTTGCATCAACGTTGTGATGTACTGGAAATAATAACATCTATATTTCATTTTATATATATTTATATTACAGCTGGTGTGTTATTTCCCATATAGCTCGATGAAGGAGAGATATACATATACGTACGAAAAAGTAAATATTTCGAAATAAAGTTTCGGAACACTCATGTCTTCCAACATACCCATATAGTAGATTCTGGTGAATGCCTGCAAGAAAACAAGTACTTCCCCGGCCTGTACCATGATGAATATTGAATTATATACGAGAAACATACATGCAAGATACTTCACAGCAGGATCACGCTGAAATTATTATAGTAGATCACCTACATACCGGTTCCGAGTTATTACCCCTCATCAATGCAGGAAAGCTCTTAACTGAACAATACTGTGCTTGGTTAGGTTAGGTCCAAAATGAGTGAGCCTATTCGACCCTCTACCGCAGCCCGCAAGGGTTTATTGTGGCTCACCCCTATTTACACTCGACCAAATAAACCCAGCTCCTTACCGAAGCTGATCATTTTGTATGGTGAGTGGTCTTTCAGGTCAGATGGTAAGAGTGCGGCTTTGCTGAAGCCTAAAAATCTGATTTGGTCCCCAGCGGGGCAGGCACATAGTATGTGCTCTGCTGTTTCATCATTTTCCAAACAGAGGCGACATACACTGTCTTCCGACAGTCCAAGTCTCTGCATGTGATGATTCAAATGACAGTGACGTGTAAGAATGCCTTCTAGACATCGTAGTTCATCTCTACTGTAGTCCAACAATTTTTTGTTTTCAGGTTTCAAGGGTTGATTAACCCCTTTGGGTTGGTTCATTCTTGGAGGTTTTTGTCGGAGTTCCTTAATTTTTTTTGCCACCCTGTTTTTCATTTTTTTTTTGGCAACTCTTAAGGGGTTGTTATTATAGATTCTGTGCCTAGGACTCGATTAATTTCGACACGGCTCGACTGCATGTATGAAACCTTCGTCTAGGTGAAATATTATTTACTAGAAATAGCTCTGTATCGTAAATGAAGCACTAAGTGGGGAAACATCCCATGTACCAATACTATTGATAGAAATCAAACAAGTTTGAACACTGTATCGAGGAGAGATACAGACGTACTCGGAAAAGTAGTTGCTTTCCGGCATTTGTACGTTGAACGATGAGAGCGATGAATATTTTGAGATTTTGTTTCGAAATGTTTATTTTCTTACGTATTCATTCCTCCTCTTGTTTCGATTTTAGACCGAAGTTGACGAGTATTCTGCTAGATTTGTAAAATGTTTCGGGAAAAATTGACATCTTCGATAAATGTGAATTTTTGCTCGATATTGAACAAAATTTTTCCAAGATGTATTCGTATTGTAAATAAAATCAATTTTGTTATAGATAACATTATCTCGTGGCGATGAGAAACATGTACGAGACGAAGAAGCCCATTTATGGCTTGAGAAACGGTTACAATTGCTTCTTCGAAGACCGTAACGTATTATATCTGCATTCATTAGATAATAATGAGATGTGCGTGTTGACTTTGATATATCCTCTAGAAACTTTCAATATTGAAGCAATCTGTGAGTGCCATTTACTCACAGAAGATGCATAGGTTTAATTATCATTTAACATAAATGACCCTAATCAGGAAAGTATGATGGATCAAACGTCACTAACGTACTCTTTTTCTATTAGACGAGCACAATTATGATACATGAATGAAAGTTATAATAAATAATGCAGGGATGCACTACTCGGAAATGTTTATTCCGGATGAATGTATAAAAACATGAAGACTACAGAGATTCTTCCCAGTTTCGCACTTCCGATTTGTTTTGTTCTTAAGGACAAAACACAAGCACTACAGGAAAATCCTTAAGGCGTTCTCAGAGCGGTGTCTGTGCGAAAGTAGCAATTAACATTGGATTTGAATCGCTGAAGATTGAATCCATTTGGAGAAACGTTCTTAGGAAGTTTATTTCACTTAAACGCCGTTCTCCAAATGAAAGAGTTTTTAAACAGTGAAGTTCGAGGTATACTGAGTTGAACATCAAAACGATGAGCAGCGTATTTCTGATATATACCGCTCTTGGTAGAATTAAATGTGTCAAGTCACTTGTACACCTCCCGTGGAAGTATCTATAAAAAAAAGAAAAATTTTCAACCTTTCTTCGATGCTTCAGGCTATCAAGGTTGCACGTGATGTTCGCGTCTCCATTCAGGTGGATGGCTCTCTTTTGGATGGAATCCAGCAACTTCAGGCTATGTTTGGGGGCAGAGCTCCATACTTGAGAACGGTACTCTAAAGAAGGTTTCATCTGAGCTTTATGAAGCATCAAAAGTTGCTGAGGTGTGCACAGTTTTCTGGTTTGGAACAGTGTTTCCAGCTTTCGAGAAGCAGCCTTTGCAATTCCAGCGACATGATTGTGCCAAGACATATTGTTGTCCATTTCAACTCGCAACAAACTTATCGAAGCAGAAAGCGGAATTGTCTGACCTGACACTATTATATTCGATTCGGAGACATTTATCTTCTTGGAGGTAACCAATGGGTTTTTGTGGCATTGAATTGAACCTGGTTACTTAAACCCCAATGGACGATTTCAGTACCCCTATTCATTGTTGCCACTATAAAATTTTCGGGTCTAAATCGACTAACATTTTCTAGGCCTTTTTTGGAATAATTCAGTCGGAACAGATAGAATTTTTAATTTGATAGATTTCTGGATGTTCCCGGATATATGAATAATTAAAGTTGATATGGACAAAAATAAAAAATTCTAGGGAATTTTAAGTTTGTATGTTGTTTAATACAGGTAATTCTGTCATTTCACCGTCACATGTCATATACCATATGAAAATTTATTGTTGTATTCACTTATTGCTTATTGTATTCAGTAGAACAGGATCGTTCTGATAGGAAAGGTCTAACTATCTTTGGAGTTCTGCAACTGAATGGTCTTCAATCAATAAATTCTCTTCTGCTAGGGCACCTGGAACATCCTCTGGTAATAATAAATAATGGTATGGAAAAAGATATCATACAACATCAACAGAATACACTATCAAAACGTAACTACGGCAAAAACAAACTGAACACTGAAATGCTGTTTGTGACAACAGGTAAACATATATAGGTGACAGGTTTCGAACAATTGAACAACCTAGCAAAGTGAAATTCCCTAGGATTTTTTATTTCTGTTCATATCAACTTTATTACTTCGATTAATATATTCGGTAATTTCAGTTAAAAATTAAAGTGGTTAAAACATAGAAATATTCATTTCTCATTTTTCATAATCATCACCTACTACGTAGGCTATATTCATAAATTTATCAAAATTGAAGAATTTGGAAAGATACCAATACACATGAGATCCAAGAGCGTCCAATGTATCAGTTCCTATTGCTTTGAGAACGATGTTGGCGAGGCCATCAATGTCAACGACGAGCACTATAGGTCGATGATAACCAACTCCTTCGGGCCTGAACGACATGTGGTTTCAACAGAACGGTGCTACGTGCCACACAATTCGATGATATCTCACACATTTTGTTTTATTCAAATTCAAAGATAGGAAGCGATTAATTGAAAACGCTAAATATAAAAAAGGTGCTAAAATAGCATCAAA
>Scaffold140|ref0005298|ref0011909
TTTCTTCCCTCTTAGGGTTGCACCTCTTCTCTGCAACTCCTCCTTCAACTGACCGATACGCCATGTAGAATACATCTTGAATTGCAAGCAATTTAAATAAGAAACTTTCAAATAAATCAATAAATAACGGTTGAAACTTTGGCAGCTAATGACCAATGTGACGAACACTCAGCGCACTCTGCCGGATGAGTTTCCCGTAATCATCCCCATTGGTCACTAGTATCGCGAAAGTATTTGACGGTAAGTGACAACTAGAATTATCAAATTGTTTCAGCCTGCAAACACGGTTGTATTAGTACATACTATCAAGTAAATATGAATAATTTTGAATTAGCTGAAATGAATTTCGAATTAGGGAGTAGCAGATGGAGATGCAGCAGAAATCCGTCGACTCTATCAATGAAGAAGTCCTTGCAGCGATATTCCAGCATGAGGAATGAGGGTTTACTGGCCAAACTTCGATGCTACGGCTTGTCGAATTATTTTTGTGTATGCCTCCTCAGCTTCCTGAAAGAACGTTTCCTGCAAGTGGTCGTCGATGGATCTCTTTCGAATACTTCTACCATCAATGCTGGTGTTTCCCAGGGATGCATATTGTCTCAAACCCACTTCTTATTATATATCAATGACTTATTGGAAAAAACGAAGAATCCAATATATTGCTTCACTGCAACAGCATACTTGTCTAGTCATTCCATTTGGATTCCAGGACATCGCCTGCGGATGCTTATCTTCATCGGCAGCAGAAGGTTGCATATCTTAATGAGGATCTAGAAGTGATGTCGAATTGGGGTGGAACTAACTAGGTTCAATTCATTGCCCCGAAAACCCAGTCACCGGTTTTCTTCAAAAATATAAATGCCTTCGAACCGGATATATGTCTTGGCACAATCATGTTGCTGGAATTGCAAAAGCTGCTGCTTGAAAGCTTGGAACACTGTTCCGATCCAGAAAACTGTATACATCTCAGCTACTTTTGATGCTTCATAAAGCTCAGATCAGACCACCTTTGAAGTATTACTCATGTATGGAGCTCCGCCCCTAAACATACTCTGAAGCTGCTGGATTCCGGATTGACGGCCATTATTCAAGTACCCGAAAATTTGCTGCACAGTTCATTGTTAGTCATCGAAGTGTCTGGAATGTTTTGCATACAAATGTATTGCATATATATCATAAACGGGTGCAGGCACTGCCACAGCGAAATTTTCTTATACGATTGGATATTTGTCAGTGGTTCCCATGCTACTGCAGAAACTATTTCAGTAGGAATTTTCAGTGAAGATTTGGACGGGAATTTTTGGTAAGCCCCTCCTAGGACGACGTATAAACACATTGCCATAATTGTTCTAGGATGTACCATTGCTACTAAGACGAAATATATGGTATATGTACGACAGGGTACCTGCTTATTTAAGTGTAACCAATCGAGAATATCTCACAGATACTTTTGCATACCAGTGGATAGATCGTGGCCACTTAGATCTCCAGACTTGAACCCTCGTCCCACCCATGTTTCAGTAAACGTTCGACCAATACCCGCACGTCGAAGAAACACAAGATCTGCCGAAAACATCGCTGCTGTCTGTGTTAAAATTTATCAGACCCAGGAACTGAAGGTGAACGACCATGGGCAACGACCTAATATTTTTACTGAATGAGCCTTACACTAATCATCTCCCTCCATGGATGAATGGGTATATGAACGATACCAATTCACATGAGATCCAATAGCGTCCAATGCATTCCGATAAAGTTACTGTTTGTTGTGGATTTTGGGCTGGCGACGTAATCGTTTCAAATTGCTTTGAGAACGACGGTGGCCAGGCCATCACTGTCAACGGCGAGAGGTCAATAATGATCAGGTTCTTTTGGCCTGAATTAGATGATTTGGACACCAACGAACATGTGATTTCAACAAGATGGCTCTACGAGCCACCTATGGTGTAGTAACGAATATTATTCGAGTTTTATTCTAACAACACCATGTGATCATCTTCAAGAGGAAGATTACACAGTTCTTCCTTTTGAAGATGATCACTTGGTGATCGAAACACGTGTCGAGGTGTTGAAATAACTTGTTTCTGCACACTGAAGCTGGAACTGCCGGATTTAGCTACTCTTCGGACATTCACTTTTGAAAATTATGGTTATTAGATATCACGGAGATCGTGATTCAGTTATATTGAAACTCGCTCAAGGTAAGTAGTGAGTTGTTTGTAATATAATACTAATGGTTGTGAAGTTTTCTTGACAAAATCCGGATATAAATCAAAACAGAATACCTTGAAGAGTTCGTTATGGTTGGTAAGAATATTGATTTCCTTTCGCATGTTGAGGCTTTAATCAAAGCATTCTATAACAACACCATTCAGGGAGAACGCAATGCCGACATCAAAGCCAATCTTCACTGAGATAATAGTAATAGAAGTTTTGAACCTTGAATAGATTTCGGGTTTGAAGTATAACAAACATTCTGTAACAGAGAAGTTCTACCTCCTGAATGCTGAACTACCAGAATGTATAGTACGAGGTAGTCCCAAAAGTACCCCACTGAGCCATTTTTTCCAGTTTGGGAACAGAAAATAATCCGAGGAGGGTGAATCTGGCGAATAGGGTGCATGAGGTAGCAATTAAAACCTAAACTCTAAATTTGGTCATTGCGATAATGGATTTGTGAGGTGGTGCATTGTCTTGATGAAACCACACGACTTTCTTAGAAAATGCGACCGTTTTTGCTTGATTCCTTCACTCAAACGTTGCAATAAGTTGGCATAATACTGCCGTTGATAGTTTTACCTTTTTTAAGATACTCAACGAATATTATCAAATCAAATCAAATTCTCTATTGGTGCTATGACACAAGAGGGTTTACACAAGTCATTTCGAATTGCACATAAACAATTAGAAAAATAATAGATGAAAAAAAGCTTGGAAAAGGTGATAAAAAGTCACATTAAAAGTCTGACAGTTATTAAAATTAGGTTAAAATATTGTATAATTGAGTTGTTCTGAAATGTAAGAGTACCACTGAAAAACTCATTGACATCATAAAAGGCATATTGTAAAAGAAAATGTCTGAGTTTTGAACCGCGGACACGTGTTTCTGGCTGGTTTTCATTATTTTAAACAACGGATCATTATGGTAGATTCTTCTACTTCGCCACATGGGTCGTTTCTCGGTAAAAAGTCTAGAGTTTTCGAAGAGCAATTGATAGGATTCATAATTCAACAACAAAATTTCAAACAATTGTTCCTAAAGCAATACATTTTAGAATTTCATCTAATTCAATTGATCGAATACGTTCATTTTATCTTAATGTTAGTATTATATGTGGTGTCCTGCTGCAGGCTAGTACCTCTTCAGGGGATGTGTAAAAAAAACTATAATTGTTTTTGTGTGTAGCTTAATCTTATTCTTGCTGTTGGGTGTTGATGTATGGTCAAAATGCTTTTGTCCTGTGTTGGTCGGGTTAGCGGGTCTTCTTTCGCTACTTTGGCATTGTTGTTTTTGTGTATGGGTTGGATTATCCTTGGTGAAGTTGCCCGGGTACAGTTGCAGATGGTTCGGGATCTGGTGATTCTTGATGGACAGGTAGAAATATTTATTTCTCGTCCGCTCTGGCAGTGGAATGTCTTTTACCTAATCGCCAGCGGGAACTCGTCAAAGTTGTCCTGGAACCGCTCCGGGATATCCTTCAGGACTCCTAGGAGCCTGGCTGGGGAAAATGGGAGCTTTTCTGGCGATGTATTTGCCTCGGAGTTCCTGAAATCTCAAATTTATAGGGGTGAGTTTTACGGTGTTATATATTTCGTTGGAGGAGAATCGGAAAGGAAGGTTGTATACGTTTCGTACTAGTCTCCTCTCTGTGGTAAGTAAGCGGTGTGTTAGTCTTGGGGGGATTGCGCAGTAGATCATGACTTTATAGTCCATGAACGGTCTTATGTTGGTCTTGTAAGTGTATGATAGTGTTTTGCTGTCTCAACCCCCGAGCTTACTCCTCAAGGCTTTCAGGAGGTTTGTTCTTTTCCTGACTCTGTCAATGGTATCTCTGTGGGCAAGATAGATGCCGCATTTGCTTACACTTGAGCGAAAGCAGTGTCGTGAAGATGTTTCAATTGAGTGTTTAGCGGTTTCACAGCAACCTAGCAGAATTCTTGCGTCGTTTCATAACCATGCATAACAGGGGTTCATCACTTTTCACCCGAGACAATCAAAACAGTGAACTCAAAAGGGAGAAACGGCTCCAAAGAAAGGTAAAACCGTTTCACCTACAAGCAAGGTCATAGCATTGGTTTTTTAGGATGCGCGTAGGTGCCCATACATTAAATAGAATCCTACACAGAGCCAAATTGTTTGAAGTCATCTTGAAAATTCGAATGACATCTCAATTTGAATCAGAAAATCTCTTTGTTCAAGAACAATTTGGATCCAGAAAAAATCATTCAACCACATCGGCCATTGGTAGACTGACACAAATAGTGAACAAAGGTTTCGAAAACAATGATTCCATCTATGCAAATTACCTGGACCTGACAAAGGCGTTTGACTGCGTTTCACATGCTATTTCACTCAACATACTCCAATATTACAATATTCACGAAGAAAGTATCAACTTGATAAAATCTTACCTAGAGAAATTAATCCAGTTCGTTCTCTTTCAA
>Scaffold98|ref0008263|ref0022203
CAGAGTTATCCAATTAGACCAGTGGTTTCCTTTGTCACTGCACCATCAGTGAAATTATCAGAAAGGCTAATCAATATCATCTTGAACCATTGAACCTTCCAACCAAAATTTAGTCTACGGAATTCATATGACTTAATCAATAAAATAGAGAACATACCTCTACCAGACAACGCAAAATTACTATCATTTGATGTGCAGAATCTATTTCCCAGCATACCTCCTGATGATACTATTACTTTAGTAACAGAATTATTAGATAAAAATAGAGTGAACCCAATCATAAAACGAGAAATAATTGACCTTCTGTCATTATGTCTCAACCAAAATTATTTTCAATTCAACAATATTTATTCCTCCTCAAAAGGTTTAATTATGGGAAATCCATTAAGCCCCATGCTTGCAGAAATTTTCTTGGATAATCTAGAGAAGTCGATTTTTAAACATCCTTTGATTAAGAGTTTCTTGTATTGGCATAGATATGTGTATGACGTTTTGGTATGTTTTACAGGTACTAAGAGGCAATTAAATACTTTTCATAGGGATATTAACAAAATTCATGAAAACATTAAATTCACTATTGAAATAGAAACAGATAACTCAATCAATTTACCTAACAATTAGTAGAATGAACAAAAAACATGATTTTTCAATTTATCACAAACCATCCTATACGGATATTACTATACATTACAATTCTACCCATCCTTATCAACACAAAGTAGCAGCTTATAATAGCATGATTCACAGATTAGTCAATGTTCCTCTTTCAATAGATAATTTCGATAAAGAACTTATTATCATCAAGCAAATTGCGGTAAACAATGGGTTTAAAGCCGAATTAATAAACAAAATACTTGCCGAGAAAGTGTACACAAAAGCGATTCGAGACGTTTTTCCCATTGATAAGGTAGATAATCAGTTATAGAGCTTTAACGTATTTTGGACGACCAACAGAAAAAGTGGGTTCATTTTTGAGGAATCGAGATATTAAAATTGCATATAGAACAAGTAATATGTTGGGAAAGTTAGTGAAAAATAATAAAGACAAAACATCCAAATTCGAGAATTTAGGAGTATATAAATTAAAGTATGGAACGTGCCCTAAGGTATATATTGGTCAAACTGGCAGGACATTTGGGAATCGAATCCAGGAACATCATAGGAAATATGTAAATAAGAAAACAAATTCAACATATTCAAATCATCTTCTAGAAGAAAATCACATCATTAATGAAGAGTTCGAAATTTTGCACATAGAAAATAAAGGTATGTAGCTGAATCATTTGGAAGCAATGGAAAATGATTCAAACATTCTAATGAATGACCAACTAGATTTGAATAGATCACCATTATTGAACTTGTTTTCTTAAAAACCGAGAAAGAATTATTATTGATGTAGATGTGAGGCAATATGCTTTAGGTAATCATAATTGAACAGGTACGTTATGTAGTATGAGGTATGAGGTAGTCTCAATTATGGTTACCTGTAGTATATAAATAGTAAGGATAATTTGATGTACAAATCACTTGAAAAAGCTAATGTCTTAGCGAAACATGTTGTGATATATTTTTCAAATAAAGTTTGTGGAGATCAAATCGTTGAGGTGTAGTTTTTGAAATTACTATGAATCTTCATCAAGTAACGGCCGAATCAATCAGAAAAATAAAATAAAGTTAAGTTTACTTATT
>Scaffold1354|ref0011639|ref0005000
AGAATTATCCAATTAGACCAGTGGTTTCCTTTGTCACTGCACCATCAGTGAAATTATCAGAAAGGCTAATCAATATCATCTTGAACCATTGTAACGTCCAACCAAAATTTAGTCAACGGAATTCATATGACTTAATCAATAAAATAGAGAACATACCTCTACCAGACAATGCAAAATCACTATCCTATGATGTGCAGAATCTATTTTCCAGCATACCTCCTGGTGATACTATTACTTCAATAATAGAATTATTAGATGAAAATAGAGTGAACCCAATCATAAAACGAGAAATAATTGACCTTCTGTTATGTCTCAGACAAAATTATTTTCAATTCAACAACAATATTTATACCTCCTCAAAAGGTTTAATTATGGGAAATCCATTAAGCCCCATACTTGCAGAAATTTTCATGGATAATCTAGAGAAGTCGATTTTCAAACATCCTATGATTAAGAATTTCTTGTATTGGCATAGATATGTGGATGACGTTTAGGTATGTTTTACAGGTACTAAGAGGCAATTAAATACTTTTCATAGGGATATTAACAAAATTCATGAAAACATTAAATTCACTATTGAAATAGAAGCAGACAACTCAATCAATTTCTTGGACCTAACAATTAGTAGAATGAACAACAAACATGATTTTTCAATTTATCACAAACCGTCCTATACGGATATAATTATACATTACGATTCTACCCATCCTTATCAACACAAAGTAGCAGCTTATAATAGTATCATTCACAGATTAGTCAATGTTCCTCTTTCAATAGATAATTTCGATAAAGAACTGAATATTATCAAGCAAATTGTGGTCAACAATGGGTTCAAAGCCGAATTAATAAACAAAATACTTGCCAAGAAAGTCTACACAAAAGAGATTCGAGACGTTTTTTTCTATTGATAAGGTAGATAATCAAAATTATAGAGCTTCAACGTAATTTGGATAACCAACGGAAAAAGTGGCTTCATTTTTGAGGAATCGACATATTAAAATTGCATATAGAACAAGTGAAATGTTGGGAAAGTTAGTTAAAAATAATAAAGACAAAACATCCAAATTCGAGAAATCAGGAGTATATAAATTTAAGTGTGGAACATGCCCTAGGGTATATATTGGTCAAACTGGCAGGACATTTAGGAATCGAATCCATGAACATCATACGAGCTATGTAAATGAGAAAACAAATTCAACGTATTCAAATCATCTTCTAGAAGAAAATCTTATCTTCAACGAAGAGTTCGAAATTTTGCACACAGAAAATGAAGGTTTGAAACTGAATCATTTGGAAGCAATGGAAATTAAGAAACTTAAAAATTCAAACATTCTAATGAATGACCAACTAGATTTGAGTAGATCACCATTATTGAACTTGTTTTCTTAAAAACCGAGAAAGAATTATTATTGATGTAGGTGTGAGGTAATATGCTTCAGGTGTTCATAGTTGAACATGTACGTTAGATAGAGGTTCAGGTAATTTCTTAGAGGAACTCTCAATTACGGTTACCTGTAGTAAATAAATATTAATGTAAATATAACTTGATGTATAAATCACTTGAAAAAGCTAATATCTTAGCGAAATATGTTGTGATATATTCTCAAGTAAAGTTTGTGGAGATCAAATCGTGAGGTGTAGTTTTTGAAATTACTATGGATCTTCATCAAGTAACGGCCGAATCAATCAGAAAAAAA
>Scaffold2357|ref0007753|ref0006732
CAGAGTTATCCAATTAGACCAGTGGTTTCCTTTGTCACTGCACCATCTGTGAAATTATCAGAAAGGCTAATCAATATCATCTTAAACCATTGTAACTTCCAACCAAAATTTAGTCTACGGAACCCATATGACTTAATCAATAAAAAAGAGAACATACCTCTACCAGATAACGCAAAATTACTATCCTTTGATGTACAGAATCTATTTCCCAGCATACCTCCTGATGATACTATTAATTTAGTAATAGAATTATTAGATAAAAATAGAGTGAACCCAATTATAAAACGAGAAATAATTGACCTTCTGTCATTACGTCTCAACCAAAATTACTTTCAATTCAACAACAATATTTATTCCTCCTCAAAAGGTTTAATTATGGGAAATCCATTAAGCCCTATACTTGCAGAAATTGTCATGGATAATCTAGAGAAGTCGATCTTTAAACATCCTTTGATTAAGATTTTCTTGTATTGGCATAGGCATGTGGATGACGTTTTGGTATGTTTTACAGGTACTAAGAGACAATTAGATATTTTTCATAGGGATATTAACAAAATTCATGAAAACATTAAATTCACTATTGAAATAGAAACAGACAACCCAATACATTTTTTGGACCTAACAATTAGTAGAATGAACAACAAACATGATTTTTCAATTTATCACAAACCGTTCTATACGGATATTACGATACGTTACGATTCTACCCATCCGTATCAACACAAAGTAGCAGCTTATAATAGCATGATTGACAGATTAGTCAATGTTCCTCTTTCAATAGATAATTTTGATAAAGAACTCAATATCATCAAGCAAATTGCGGTAAACAATAGGTTTAAAGCCGAATTAATAAACAAAATACATGCCAAGAAAGTCTACACAAAAGCGATTCGAGACGTTTTTCCCATTGATAAGGTAGATAATTAAAATTATAGAGCTTTAACCTATTTTGGACAACCAACGGAAAATGTGGCTTCATTTTTGAGGAATCGAGATATTAAAATTGCATATAGAACAAGTAATACGTTGGGAAAGCTAGTTAAAAATAATAAGGATAAAAAATTCAAATTCGAGAAATCAGGAGTATATAAATTAAAGTGTGAAACGTGCCCTAAGATATATATTGGTCAAACTGGCAGGACATTTAGGAATCGAATCCAGGAACATCATGAGAGCTATGTAAATAAGAAAACAAATTCAACATATTCAAATCATCTTCTAGAAGAAAATCACATCTTCAATGAAGAGTTGCACATTGAAAATAAAGGTTTGAATCTGAATCATTTGGAAGCAATGGAAATTAATAAACTTAAAAATTCAAACATTCTAATGAATGACCAACTAGATTTGAATTGATCACCATTATTGAACTTGTTTTCTTTAAAACCGAGAAAGAATTATTATTGATGTGATATGCTTTAGGTGATCATTATTGACCAGGTACGAGATGTAGAGGTTCAAGTAATTTCTCACAGGCAGTCTCAATTATGGTTACCTGTAGTATATAAATATCCATGTAAGAATAATTAGATGTATTAACAACTTGAAAAAGCTAATGTTTAGCGAAACATGTTGTGATATATTTTTTCAATAAAGTTTGTGGGGATCAA
>Scaffold11870|ref0006174|ref0012910
TTCTTTGTGATCTGGTTTCAACTCTCTGAAATACCTTATTGTGAGATTTTTCCTAAATAGTTTTACAAATGGCGAAACACGTGTTGCATTTTTGTAAAATTTTTTAGTGAAAATCTCACAATAAAGGCACAATAAAGGGTTTTTTGAATACGTTATGGATGTTCATCAAGTATAGGCCTATTCCATCATAACTTTGATATAATTTTCGGTGTGATTCGAGAGATTTAAATGTAGTACATTTTCATCCTCTTGAAATTATGAAGGCCTCCTCTAACCACAGGCCTTGATACGGCCCTGGAGACTGTTACCACGGTGGGCGGGCGTTCCGTAGGCGAATCGTCAATATACCCCATTACTGGTTCATTAGCATAAAATTCAAATTATCCTTTTATACATAAATGTTATAATGGCAGGTAATCCCTTTTTGCATAACTATTGGAAGGAACAAACCGTTATTGGCCTGGTAATAAAGATGTGCAATAATTTATTTTTGGTCGTTTTGCTCTGGATTCCTGATGGTGATGAAGAGGTTTCCGATTAATGTTGATTGGCCGTATTGATGAGGAATTACCGTGACGATGAAGAACATTGATTTTCTCTTTTACAGCGGACTGTGTGAACTGATGATTCCGTGCGGGATGTTCATAATGTAACACACGGGAAATTGGTATGTAAAATTATGTGAAAAAAGTTAATGGTTATAGAGCAAGGCACTGGGTATACAGGGTCCACTCTCAGATTCTCAGTATTTATTATCAAACGCCTGTTTTATTTCGAAAAGAATAATTGAATATTGAATGATAAATCCTGCAGCAGGGGGTTGAAATACTCATATTGAATGAGGTGGCATCCGTGTAGGTGCAAATACTCAAAATAATGTCTCCTTCTAGGGTTTGTGTGTCCCTGTGCCGAAAAGATGTACGACTCTGAGTCCACTCAGTGTCACTAGGCACCGCCCTCTCGTGGGACCCTTTTATAGACCATGTAGTAACCAAATAATTTGACCCTGAGTCTGCAGAGGAGATGGAAGTCGACGAATTTACCTAAATAAGTAATCATGGAATTACTAGGATGCTGTGTACGAAACTGTTATTTCCAACTGAAGGACGAATT
>Scaffold829|ref0012021|ref0007429
AATTGAATGAAATTTCTTTTTTTTTATTTAGAAAAAAATCGCATCAGCCGTAGCTATTAGCGGCAAACATATAAAATATTTTTGAAACATGCAGTTGTTCACATTACAGTTTAAATAAAAGGTTACATTCTTTAAGAAATTCAACAATATTGCTGGTATTGCTATTTTGGAAAATTTCACTTAGTTTTGAGGGAATTTTATTGTTCAGTCTCTCAACTGTGAACAGTGGGCACTCTACCAGAACATGCTTAACAGTCACAAGCACTCCACACGCGAAACATTTGGGTGGCGGTTCTTTCCTCAATAGATGTTCATGCGTAAGGTGAGTGTGGCCAAGTCGTAATCCGGTAATTATGACTTGATAGAAGCGGTTTGTTGCTTTGTTGTTCCAAGGATATAATGTAGCCTTGATTTCCTTAAGTTTGGAAGGTTTTTGAAACCAGTGGTGATTCCACATTTCTACAATTTTGCAATGGAAATAGGATTTGATATCCATCGGCAATGCTTTCATACTGAGATTACATGCTGGATATTCTACAGCTTCTCTGGCAAGTTTATCGGCTATATCGTTTCCAGAAATCCCAGTATGTGAAGGAACCCATAGGAAAGTTACTGTCCTGTTATCTAGTTGGTTCATCTCCTCTTTAATCATATTTACCAATACGTGATGGGTATATATTTTCGACAAAAAAGTAAGGAAGTTGAGAGAGTCCGTAATTATCAAAAATTCTTTACCAGGTGCCATTTCAATGGAGGAAAGAGCTTTATAAATGGCTTAAAGTTCTCCAGAGAGAATAGAGGCAGATTCATGCAAAGAAAATTTACAGGCGGTCTCGTTCGTTACGAATGCACATCCTACACCACGAGTTGTTTTTGAGGCGTCAGTGACAATTTTCTGGTGAAGTGGGTATTGAGACATTATAGTTTGGTAATCAGCTTGGATCAGCTGGGGATTTGTGGTTGCTTTGCTCATGGATAGTAGCTGATTATTTTTATATTCGGTAGGGAATACGCCATGGAGGAGTTCTTTTTGAAAGTTTGGATTGGATTTGTGAAAATTCTTGCATCTGTATGAGGTTGAGGGAAAACATTTTTCGTTCATGAAATGGAATATGTGCTTTTGTAGTGGGAGTGACTGGAACAATGAAGGGTTGTCGAGTTTGATGGGCTTGTCGTCTGGCCGCATATGATAGTGTCAGTTCATGTCTTCTAAGCTTTAAAGGTAACTCTCCAAGTTCTCAGAGTAGGCTGTCAACCGGACTTGTAATAAATGCTCGAGATGATTCTGGGTGCGTTGTTATGTATTGTATCCAGAGCTTTGACGGTGCTCGCGGAAGCAGCCGTAGTCTAATTTTGACCTTATTAAAGTTCTATATAAAGTCAATAATATCCTACCATGTGCGCCCCACTGTTTATTTGTTAAGCATTTCAACAGGTTTAGCCTTTTTGACACACTGTGACAAAATATTTAATATAGGTTTTCCATGATACTGACTGGTCA
>Scaffold469|ref0013718|ref0019989
TCAGCCGTAGCTATTAGCGGCAAACATATAAAATAAATCTGAAACATGCAGTTGTTTACATTACAATTTAGATAAAAGGTTACATTCTTCAAGAAATTCACCAATATTGTTGGTATTGCTATTTTGGAAAATTTCACTTAGTTTGGAAGGAGTTTTATTGTTCAGTCTCCGAACTGTGAACAGTGGGCACTCTACCAGAACATGCTTAACAGTCACAAGCACTTCACACGCGAACCATTTTGGTGACGGTTCTTTCCTCAATAGATGTTCATGCGTAAGGGAGTGTGGCCCAGTCGTAATCTGGTAATCATGACTTCATGGAAGCGGTTTGTTGCTTTGTTGTTCCAAGGATATAATGTAGCCTTGATTTCCTTAAGTTTGGAAGGTTTTTGAGACCAGTGGTGATTCCACATTTCTACAATTTTGCAATGGAAATAGGATTTAACATCCATCGGCAATGCTTTCATACTGAGATTACATGCTGGATATTCTACAGCTTCTCTGGCAAGTTTATCGGCTATATCGTTTCCAGAAATCCCAGTATGTGAAGGAACCCATAGGAGAGTTACTGTCCTGTTATCTCGTTGATTCATCTCCTCTTTAATCATATTAACTAGTACGTGATGGGTATATATTTTCAACAAAAAAATAAGGGAGTTGAGAGAGTCCGTAATAATCAAAAACTCTTTACCAGGTGCCATTTTAATGAAGGAAAGAGCTTTATAGATGGCATAAAGTTTTCCAGTGAGAATAGTGGCAGATTCATGTAAAGAGAATTTACAGGCGGTCTCGTTCGTTACGAATGCACATTCTACACCACGAGTTGTTTTTGAGGCGTCAGTGAAAATTTTCTGGTGAAACGGGTATTGAGACATTATAGTTTGGTAATCAGCTTGGATCAGCTGGGGATTTGTGGTTGCTTTGCTCATGAGTAAGCTGAGTATTTATATTCGGTAAAGGAATACGCCATGGAGGAGTTCTTTCTGAAAGTTTGGATTGGATTTGTGGAAACTCTTGCATCTATATGAGGTTGAGAGAAAGCATTTTTCGTTCATGAAATGGAATATTTGCTTTTGTAGTGGGAGTGACTGGAATAATGAAGGGTTGTCGAGTTTGATGGGCTTGTCGCCTGACCGCATATGATAGTGTCAGTTCATGTCTTCTAAGCTTCAAAGGTAACTCTCCAAGTTCACAGAGTATAGGCTGTCTACCGGACTTG
>Scaffold169|ref0011692|ref0019137
TTTATTTTATTTATTTAGAAAAAACCGCATCAGCCGTAGGTATTAGCGGCAAACATATAAAATATATCTAAAACATGCAGTTGTTTACATCACAGTTTAAATAAGATGTTACATTCTTTAAGAAATTCAACAATATTGTTGATATTGGTATTTTGTAAAATTTCACTTAGTTTGGAGGGAATTTTATTGTTCAGTCTCTCAACTGTGAAGAGCGGGCACTCTACCAGAACATGCTTAACAGTCACAAGCACTTCACCCGCGAAACATTTTGGTGGCGGTTCTTTCCTCAATAGATGTGCATGCGTAAGGCGAGTGTGGCCCAGTCTTAATCTGGTAATTATGACTTGATGGAAGCGGTTTCTTGCTTTGTTGTTCCAAGGATATAATGTAGCCTTGATTTCCTTAAGTTTGGAAGGTTTTTGAGACCAGTGATGATTCCACATTTCTACAATTTTGCAATGGAAATAGGATTTGAGATCTATCGGCAATGCTTTCATACTGATATCACATGCTGGATGTTCTACAGCTTCTCTGGCAAGTTTATCGGCTATATCGTTTCCAGAAATCCCAGTATGTGAAGGAACCCATAGGAATGTTACTGTCCTGTTATCTAGTTGTTTCATATCCTCTTTAATCATATTCACCAGTACGTGATGGGTATATATTTTCGACAAAGAAATAAGAGAGTTGAGAGAGTCCGTATTTATCAAAAACTCTTTAACAGGTGTCATTTTAATGAAGGAAATAGCTTTATAGATGGCATAAAGTTCTCCAGTGAGAACAGTGGCAGATTCATGTAAAGAAAATTTACAGGCGTTCTCATTCGTTACGAATGCACATCCTACACCACGAGTTGTTTTTGAGGCGTCAGTGAAGATTTTCTGGTGAAGTGGGTATTCAGATATTATAGTTTGGTAATCAGATTGGATCAGCTGGGGATTTGTGGTTTCTTTGCTCATGGATAGTAGCTGAGTATTTATATTCGGTAAGGGAATACGCCATGGAGGAGTTCTTTTTGAAAGTTTGGATTGGATTTCTGGAAATTCTTGCATCTGTATGAGGTTGAGGGAAAGCATTTTTCGTTCATGAAATGGAATATTTGTTTTTGTAGTGGGAGTGACTGGGACAATGACAGGTTGTCGAGTTTGATGGGCTTGTCGCCTGGCTGCATATAGTGTCAGTTCATGTCTTCTAAGCTTCAAAGGTAACTCTCCAAGTTCACAGAGTAGGCTGTCAACCGGAATTG
>Scaffold588|ref0014993|ref0012860
AAACAGCGAGTGGCAACTCACAGTCCTATCTTCTCTATAATTATTGGGTCTATTGATTTTACTGGCTGAATTTTCACCAACATCGACAAAATATTTGCACATCATCACTGATAAATTGGTCATCTTTTTTGGTACTTTGAATCTTACCCTTTTCAGTTCTAAAAACACCTCATTAACTAGTTTCCATAACTTTACCGATGATTTTTTTCGCTTTTTCCACCTTTTTATTGTGATAATTTCTTTTGGCTTTCTTTATTGATTTTTCTGTTGCATATGAAACAGTATTGATAGTTCCTCTGCCTTTTTTTATCATTCGGAATGGAGGCGGTATTCAACAATTCTAGCTTTTGGCGAATATTTCAGAAACAACCCTTGATATTCTCGATATAAGTGATAATTGAGCAATATTATGGAGTAACATAAATGATTAAAAAATATTTTTGTTTAATTTTTACTCTGCACAAAAAATATGCGTCTTGAAAAATACGATTCTTTTTCTTCGAAACGAAACACGAAACTGTAACATCGTTCACGGTAAGCAGTTGTTAAACTCAAGGAATTCCAATAATTGTCCCGAACGAACCCCAGCATGAAACAGAAACGGGCGAAAAGATCTTGCCAGGAAACTAAATTGCCACAAGTTTTGTGTCGAACCGAACCGGCGGCGGTTGACAAAGTGAGACAGATGATTGATTTTCGAGCGAACTGCTGATTTGGCTGCCAGAAAATTCGGTTCTGGTATTTAAGTTGCACGCATCGAGACGCCTCTGGCGAATTTTAGAGTCTGGCCGTGTAGAAATGGAGGTGTAGATGTAATTTGTCTTTTGAAATGGGATAACTTGTGTTTCGTGAAATTCCTAAAATGTGTTCGACGACGTGAATGCAGTGGAGCGAAAAGAGTTTCGCTTTATGTATTCTCTGATTTGGATTGACAACATTCAACATTTTTTTCCGTTTATTTAGCATAATTCACTATATGTGAACTACTATGGTTGTTATAATATTACAATAATCCCAACATCAAACCGTTATTTTCAACACTTGGGAATACCATGAAGAACTGAATGAACTTGCAAACAGAAACAAATTTACTTTGTACTAGGTGCCAGGGCATTCAGGAATCACAGGTAATGACAAAGCTGATAAATGCGCTAGACGCGATCATCAACTTCATATATAGTTCCTGAACCAGCTCTGGGGGTACCAAAATCATTGGTATGAAACCAGATTAGGACATGGACCAATAAGAAGTACTAGACAAAAGTACCTGGCAACACAGTAGAAACTTCATTAGGGAACCGTCCGAAAAAAGAACCGAAGAACTACTTCAGTATAGTAGGGATCGGCTCAGAATAATTACAGGATTACTAACCGGTCATTGTTCGCTTAGAGGACACCTGAATGAAATGGGGCTGTACAACGGAGAAATCAGCTGCAGATTATGCAACGAAGGGATAGAAACAGCTCTACACATCTTATGTGAATGTGAGGCACTGAATCACAGAAGGCAGGCCATATATGGACGTACGAAATAACGTCCAGAAGAATATGACGAACATCCAATAAGGAACCTGTACAAACTAGTACAGGGAACGAGACTGATGGAATGGGTGTCATGAGAAGATGGGAGAATAAACACAATAAGCCCAAGAGGCTGCAGTGTTTTCTAGAGACTTGGACTAAATGGACAAGTCAGACAGCTCCCAAGGTACCAAAAAAAACACCTCGACAAGTATTTCAATCACCAAGTGATCATCTTCAAGAGAAAAATAAAAATAAATCTACATACAATGTTGTCCTTATTTATACCATAGTTGCTAGGTACGTGATAACTAAAAATACTCATTTCATCAAGCTATATAGTAAACTATTAGGTATTGGTCCACCATCGTTATTCATAATATTATTATGTTGACTTATTTCTAAGCAATCTAGATGCATGTTGTTGTTAACTTGTCTAGCCAATATTAATGAACTAAAATCTATAGAGTGGTTTTATTGCAAAACATGATGGGTGACTGCTGTTTTTTTTGGTCTTCCAGGTTTGCTTAGTGTTCCTTATATCTTATTTCTCTATCCATGATATTTTGCGTCGCAGTCCTTACACTTAATTTCGTAAATTCCAGACTTTTCCGAATTCTCGACTTTGCCTTTGGATTTTCTAAAAGGCTCTGGAGTGTATGACTTATTTCAATTATCGCCTCCATACTTAGTTCCTTGAAAATTTTCCCAAAGTTTTTTATGTATTGGTGGTATGGAACTGAGATTCATTCATCTTGGTTTTTGTTGTTTCTGAAAGTCGAGATTTCGTTCATTCTTAACCTAAACTTTTTCTTCTTCATAATATAGTTTACAATACCTCTCCATAAACCGTTACTGACTGCTATTAATTTCCTGTGTTGAATTTTTCTGTTTTTTGAACCCCTCATGTGTGAAAGGAAACGTCAGAAGACGATGCACCAGAAAATTCAAACCAACACTTTTGTACTATCCACAGTGATGTAAACTCTTAGAATGTACCTGTGAATGCTTGCTTTCTTGCTAAATATATCGTATTTCAGCTTTCCACATTGTCTCCCTATTACCGAAACTTCATCAAATGGAACTTGTCCTTCATTTTCTTACTTAAACGTAAATTTTATTGATAAAAATCTGTTATTCGATTTTTTCAACCAGCTTCAACTACCTGTCAACCACCTTCAAACAAACATTTGATTTTTTTATCGAATATCGTAAAAACATCATCCACATACCTCAGCCACATCCCAGGAAAGGACGTTTCCTTGGTTTCCATTTCAAATTTCCTATGAACATGGGACAGGCCGTTCCCTCCTGTTGGCCATAAAAGCAACCATTTGCCTGAAAATGGTTTTGTTTCATATACAAATTGGTGAGAGAAATGAATTCATCAATTTCATTAATATTCAAATTATTTTTATCTAGTAATTTTCCGAGGTATTGTTAAGGTCTGTGGAATTGGACGCTAGGAAATATGGAACTAACATGGAAGAAAACTAAAGTCTCACCTTCTCTCAAAATGATGTTTTTTGTATGTTGTATGAACTCTGAGGAGTTTTTGATACTAAAACCTGGTTCCACAATAGGCAAGTTCTCAAATTCCTTATTGAGTCATTTTGCTAGTTGGTGAGTAGAAGATTCAATATCTGACACAATGGGGCTCATTGATTTTTCTAGTTTGTGGCAATATAGTTTTGACACCGTTGGGTTGAAATCATCTTTGGTAACGAGTTCCTGGATAATTTCTTATACGGTCTCATTTCTTCTCTTTTGATTTTTTGTTGATCCAGTTGTTTTGTTCCGATATCTCGTGGAGTATTTTTTTACATTCTCATTTTCACTCCACGACTTCTCGTCTCTTTGCTTTCCCTTTATGTTCTTCTGGTCTGATTTTTTGGTCTTCTTCTCCTGTTATCTTCCTCTCTTTTCCTTCTTTCTCTCCTTTTCGTATTTTTTCTCTTCCGTCACATTTTTCAATAACCTTAAGTATTCAAGAATATCTGCATTCTTGTCATTCCATCGTAGTTACTCGCATGTATATTCATCATTGATTTTCAACTCTGCTTCAGTAATTTTCCAGTACTCACCGTTTACTCCACGGTTTTCACTTCTGAGAGTTTGCAGAACTGACATAACTTCATATAAATACGCATGTGAATGAAATTTTCAATTTTGTCTAAAACTATTTCACAGCCAAATGCTTGTAGAAACATTCGTCTATTTGTGTCTATGTTGATTTCATTCACTATTGTTTTTCAAACAATGAAATATCGATTGAAGGATTCAACAATTATGAATAGATCACCCTCAATTTTTTTTCATTGTTGATATTCAGCAGCAGTTTTTCAGTCTTTCCAGTTGTATAAACATTGTGATTTATTTCAGTTCCATTATTTGAAATATCTGTGGAGTAATATTTTTGATAGATTTTGGTTTTATTTTCAGATAGTAATACTCCACGTCAATCTATATCTCATATCTGCCATAACATTGATGATTTCTTCACTTGATATTTTGCAATTCTTTGGTGATTGAATCACTATTTGAGGAGTATGTGATTTTCTTGTAATCGATATAACAAAACAGAATTGTCCCCATCCATTATTGAAAAGGTAATCAAAGCTTCAAATTTTGATAGTAATCTAAAACGATAGAATCCAATAATAATAAAATCTGTTCATCTGCTTTTCCGTTAACCAGCGTTCGCCTACTACGAACAATAACTCTCAGAAGTCGAAACTTGTGCGAGCTAAGGACTGACGAGGTCTTACCTTTCAACGTGTGATTCCTAACACGGATTGGACGATCAGATATGCAACTTTCTTCGTTCCAGCACAAAATTTTAAAGACTTTGAGTTGAATTCTGTTACATTTTCATCTATTTGAATATCTATATATGTTACCATAAGATGAGCTTTAATATTGCGTTTTGAATATGATATCCTTCCAAATTGAAAAGGTTATATTTATAGGAGTGATTAATTTTCGTGAAAGAAAGTTTCTGGCTTTCTACTATTCATCTACTTCCCACATTTCTTTGTATCAAGATGGAGAAGTAGATAGCCAAACATTTTTTCCCAACAATTTATCACTTCTTTAGCTGGATTCAATCAAATAAACAAATGAATATCATTACGATGTCTTCGATGACATGAATAAATGAAATTCATTATGTCATAAAGTCGTAATTTTTGAATGAATTTTGTGTTTTTTCTTATAATGTTATTGAGGTCGGTACTGAAGAGCCCTAAGCCCTAAATCTTACTGTGAAACATCGATGTCCTCCATTGATAATGACAGTATTCCATGTAAGTGAAATTTTTACCTTCTATTCAGTATATTGTGTAGGAATCCTGTGAATAGTATCTGATTCAATTCTATAACGAATGTTTGGAATACAAACTGAGTAGAGAAAAGTGTGTTTGAATAATTCAGTGTCCAGATAAAAATATTTGTTTCGAAAGAATTTTTTTTTCCTGTATTCCAATGTGTATATGAAAGTAGCTGTTTCAGGAGGGCTTTTTCTTTCAGTTTATGTTTGGAAGTTACTTCTTTGCATGATCTACACATCCATGCATAGAGTCAATCATTTTGAAATTAATTGCTTCCTTCCTTTCTTTGGAAGTTTCCCACATTTTTTTTTTCAACAAGACGGAGTAGTAGAAAGCCAAAAACTTTATTTCCTAACGATATCTACTATTCTCCATGCTTCCGAGAAATTTACGAAAAACAATGATTCAAAGTATACAGAATCTCAGCAAGCGAATACGTCCTCCAAAATATCGATAAACTCAACATTCAAATGGGAATCAAAGCAACTTTGCCACATATCTATCATTAACAAAAAGCCATCGACTATTAACCGCTATGAATCTGCATTAAGCTATCTATGATTACGTCAAAATTTATGATTTACTAATAGGTTTCTCAGCTTGAACTTCGCATAACCCCGGTCATATATTCTGCAGAGAATTTGTTGCAATTCCAGATTACTGGGACCATTTTCCATCTTGCTTCAGAGTGTGTATATTCATGAGTCATTGAAGAGAAATGGGAATTGTCCACCGAGTGAATCTAATAAACACCACAAAGTTGTTACTAAATAGTTGGACACTGGCTAGAAACTCCTTATTTTGTATGCGAGGAATTATACTAGCTATGCATTCAGAATGGTTACTGTGATTTCAACACGTTTAGCGGTTGGTTCGATTTGAATATTTGTTTGGCAACATGGTCCTATGTCACGATTCAGAGTATGTATCGATGTATCGATCCAGAGTATATAGTCGAATTGTTTTCAACTGAAATCCTAACACAAAATTGTTGAGCTTGAACAAATATGAAATGAAAATTTCACAAATTGAAAGCTTGGTGGAGTTGCACCTCGAATCGATAGGTAACTACAGTTTACTGCATATTTCGGACTCTCTCAGTTGGGCTGAGTCACATAAATACTTCCAATTGAAATCTTTCAGAAGGAAAACAAGTCTCCAATGTTCCTTAGATGTTCCAGACTAGATTGCTAGTCATGTTCGCGTCTCCAATCAGACGGATTACCATATTCTGGATAGAATACAGTAGCCTGAGAATACTTTCAGGAAAAACTTCAGAATTCACTGGGACGTAAAGAAGGAAGTGTTCTTTCTTTGGTCTGATGTACCTTGCGTCAGTTTTCATTATGCAGCCATATGTGTAAAGAGAGACGGAGTTAGTGGAAGTAGGCTTATATGCCTACGAATTTGAGGAACTGTATCACAGGCCATGGATAACCTAAATTACAAGAATATGGTATAAATCCAACAAGGGACCTGAACAAACGAATACCGAGCACAAAATTGTGGGAAAGAGTTTCATGGTGTCAAGGTGTCGCTCAAAACCGGAGTGGGTTACCCCATTTCACAAAAAAATAGAGAGGCAAAAATTAGCGACCTGCAGCCAACATGGTTTCGGTCCAACTACAAAGAGTTGATCAATTTGATCAAGAGAGGTGAATCTGAGGTGAATCTTCTGCGATCTCAATAGGGTATTCGACTGTGTTGATCATGATAAGCTGCTATCTAATATTTATAATTACAGAATTCGAGAAAATGCTTTCGGCTGGGTGAAGTCTTTCGTAAAAAATACACATTAGTATGTCACAATTCGAAGTGGAGAAAACGGTATAGTATAAAATAATAAATAAGATCATCTGAACTGTCTCACCGGCTCAACCCTGGGATCGGCGCTTTGTCCAATTCTATTTTTATTATCGGTCAATGAAATCGACAAACAGAACGATGAATCATTCCTCTTTAAGTATGCAGTTGATGCATCTTCACTGATATCAGAAAAAAATGGTGGCATCGTGAAATCAAAGTGTGACATTGTTTTGAAGAATGTATCTAGATGGTGTGGATTCAATGATTTATTCTTCGAATCAGATAAAAAAAAATTCAATTCCTTTCCGTTCCCTACAGTAAACTTGTTCACAAATCAAAATTCGAATAGATATTTCAATTATAAAGAATGTACACTCAACGAAATTACTTGGAATGGCTATAGGCAAACACCTGGAATCTCAGATCGTATTAACTGAAATAAATTCTCTCTTGCAGAAATGTTCAAGACTATAAAGCCTATTTTACAGAAAAATCAGTTGCTATTACTCTATCATGGCTTATCAAATTCTTATCTCAGATATGGTATTTATTCCACATTTTCATGGTTCAGAGAAAATTGATTCGAATGATGAAGAAAGGTAACTCATGCAAAAACGAGACAAAAAATAGATTATAATGTGACATTTTGTAAATTAAATATTTTTGGAAATGATCCTACGTACCTAGGCATGAGGAGATTCAATAAATTACCATGCTATGCACCTCAAAAATATGCATTTTTGTTTTTAGAGAATAGTATTGACAATATTTTCGAGTTTTATTATGAATTTCAAATCATTAATGTACCTTGGGGTAATTTTATTTTGGTATGAGGTTGAGTGTGATGACAACTCTAATACAAATTCAAATTTGTTGGTTATGAAAATAAATGATACTACAACTGCTACTAGACTGCAATATTTTCTGAAAATTGAAGAGAAACGGAAAAATTTGACGATTTCCAAGTAGTAGAAGAAAATGCGGTGAAATTGAATAATTTTTTGATATGTAAAGAGGGAATTGTGGATAAAGTGAAGATTATTATTATTATTATTTATTAACTTCAGGTACAATATAAAATATAGAATATAGACATAGTAAAAACAAGTTAAGTTAATAAACTGAGAAGTCACATAAACTGTTTCCAGTTTGTGTGTGACTGTGAAAATTACAATCAAAGTTAAAATCACTTAAAGAAAACTAATAATATAATAAAAATACAACATTCATATTCAACC
>Scaffold15225|ref0014653|ref0003214
ATATGCTGAACTGGTTTTTCGGGTATTTGATCGGTGTATGTGATATTATCTCTAATTTCACCGACGTTTCGACAAAATCTCATTTGTCATTATCTAGGTGTGCTGTTACGTGTTCAGAAGATTTGTTGACCCTGCTCAACTCACTTCTTACTATACTGGTAAAACGGTATTCGTTACGTGTTCAGATATAGAGTGTCCTCTTATTTCCATGTGGTGTACCTCTTATTCCCATGTCCTCTAAGGTTTCGAGGAGAATGGAATGGTGGACGGTGTGGAAAGCCTTTGCCAAGTCTAGAAATATACCGATTACTGGTTCCCCTTCATCAATTCATTCGTAAATAGTGCTAATAATTGTATTGCATCTTGAGTTGACTTGTTTGTGGTTTCTAAATCGAAATTGGGAGTTTGAAAGTGAATTATGTTTTTCCAGGAATTTCTCAACTCTTGATTTTACAATATTTTCCAATACTTCAGCCAGGCTTGTTATTAGTGATATTGGTCTGTGATTTGCCACATCATTTCTTTCCCCAGATTTGAAAATTGGTATTACAATACTGTTTTTGAATGTCATTGGAAATTGCCCTGTTTCAAGTGAGTTGTTGATTATCACAGTAAGGGGAAGACAGTAAGGGGAACCTCACTTTCAGTTGCTGGCTACAGAAACAGCGAGTGGCAACTCACAGTCCTATCTTCTCTATAATTATTGGGTCTATTGATTTTACTGGCTGAATTTTCACCAACATCGACAAAATATTGCCATTTGCACATCATCACTGATTAATTGGTCATCTTTTTTGGTACTTTGAATCTTACCCTTTTCAGTTCTAAAAACACCTCATTAATTAGTTTCCATAACTTTACCGATGATTTTTTTCGCTTTTTCCACGTTTTTATTGTGATAATTTCTTTTGGCTTTCTTTATTGATTTTTCTGTTGCATATGAAACAGTATTGACAGTTCCTCTGCCTTTTTTTATATCATTCGAAATGGAGGCGATAAAGCCAAAAAACGAAATTCTACAATTCTAGTTTTTGGCGAGTATTTCGAAAACAACCGCTGATGTGTTCGATCTGAAAAGAGATTATT
>Scaffold1001|ref0014585|ref0016052
TGGGAATGGCATGAAGAACTGGATGAACTTGCAACAGGAACAAATTAACTTTGTACTGGGTGCCAGGGCATTCAGGAATCACAGGTAATGATAAAGCTGATAAATGCGCTAGACACGGATCATCAACTTCATATATAGGTCCTGAACCAGCTCTGGGGGTACCAAAATCATTGGTACGAAACCAGATTAGGACATGGACCAATAAGCACACAGAGTACTGGACAAAAGTACCTGGCAACAAACACAGTAGAACCTTCATTAGGGAACAGTCCGAGAAAAGAACCGATGAACTACTTCCATATAGAAGGGATTGGCTCAGAATAATTACAGGGTTACTAACCGGTCATTGTTCGCTTAGAGGACACCTGAATAAAATGGGGCTGTACAACGGAGACCTCAGCTGCAGATTATGCAACGAAGGGATAGAAACAGCTTTACACATCTTATGCGAATGTGAGGCACTGAATCACAGGAGGCAGGCAATATATGGACGTACAAAATTACGTCCAGAAGAATATGCCGAACATCCAACATGGAACCTTTACAAACTAGTACAGGGAACGAGACTGATGGAATGGGTGTCATAAGAAGATAGGAGAATAAACGCAATAAGCCCAAGAGGCTGCAGTGTTTTCTTGAGACTTGGACTAAATGGACAAGTCAGACAGCTCCCAAGGGACCAAAAAAAA
>Scaffold51|ref0019237|ref0004706
TGGGAATGCCATGAAGAACTGAATGAACTTGCAAACAGGAACAAATTAACTTTGTACTGGGTGCCAGGGCATTCAGGAATCATAAGTAATGATAAAGCTGATGAATGCACTAGATGCGGATCATCAACTTCATATATAGGGTCCTGAACCAGCTCTGAGGATACCAAAATCATTGGTACGAAACCAGATTAGGACATGGACCAATAAGAAGCACTGGAAAAAAGTACCTGGCAACAAACACAGTAGAACCTTCATTAGGGAACCGTCCGAGAAAAGAACTGAAGAACTACTTCAATATAGTAGGGATCGGCTCAGAATAATTACAGGGTTACTAACCGGTCATTGTCCGTTTAGAGGAAACCTGAATAAAATAGGGCTGTACAACGGAGACCTCAGCTGCAGATTATGCAACGAAGGGATAGAAACAGCTCTACACATCTTATGCGAATGGGAGGCACTGAATCACATGAGGCAGGCTATATATGGACATACAAAACTACGCCCAGAAGAATATGACGAACATCCAACACGGAACCTGTACAAACTAGTACAGGGAACGAGACTGATGGAATGGGTGTCATGAGAAGATGGGAGAATAAACGCAATAAGCCCAAGAGGCTGCAGTGTTTTCTGGAGACTTGGACTAAATGGACAAGTCAGACAGCTCCCAAGATACAAAAAAAAACA
>Scaffold675|ref0003220|ref0018065
CCATGAAGAACTGAATGAACTTGCCAACAGGAACAAATTAACTTTGTACTGGGTGCCAGGGCATTCAGGAATCACAGGTAATAATAAAGCCGATGAATGCGCTAGACGCGGATCATCAACTTCATATATAGGTCCTGAACCAGCTCTGGGGGGTACCAAAATCATTGGTACGAAACCAGATTAGGACATGGACCAATAAGAAGCATACGTACTGGACAAAAGTACCTGGCAACAAATACAGTAGAACCTTCATTAGGGAACCGTCCGAGAAAAGAACCGAAGAACTACGTCAATATACTAGGGATCGGCTCAGAATAATTACAGGGTTACTAACCGGACATTGTCCGTTTAGAGGACACCTGAATGAAATTGGGCTGTACAATGGAGACCTCATCTGCAGATTATGCAACGAAGGGATAAAAACAGCTCTACACATCTTATGCGAATGTGAGGCACTGAATCACAGGAGGCAGGCAATATATGGACTTACAAAATTGCGACCAGAAGAATATGACGAACATCCAACACGTAACCTGTACAAACTACAGGGAACGAGACTGATGGAATGGGTGTCATGAGAAGATGGGAGAATAAACGCAATAAGCCCAAGAGGCTGCAGTGTTTTCTGGAGACTTGGACTAAATGGACAAGTCAGACAGCTCCCAAGGTACAAAAAAAA
>Scaffold220|ref0005171|ref0017350
TGGGAATGCCATGAAGAACTGAATGAACTTGCAAACAGGAACAAATTACCTTTGTACTGGGTGCCAGGGCATTCAGGAATCACAGGTAATGATAAAGCTGATGAATGCGCTAGACACGGATCATCAACTTCATATATAGGTCCAGAACCAGCTCTGGGGGTACCAAAATCATTGGTACGAAACCAGATTAGGACATGGACCAATAAGAAGCACACAGAGTACTGGCAACAAACACAGTAGAAACTTCATTAGGGAACCGTCCGAGTAAAGAACCGAAGAACTACTTCAATAAAGTAGGTATTGGCTCAGAATAATTACAGGGTTAGTAACCGGTCATTGTCCGCTTAGAGGACATCTGAATAAAATGGGAATGTACAAAGGAAACCTCAGCTGCAGATTATGCAACGAAGGGATAGAAACATCTCTACGCATCTTATGCGAATGTGAGGCACTGAATCACAGGAGGCAGGCAATATATGGACGTACAAAATTACGCCCAGAAGAATATGACGAACATCCAACATGGAACCTGTACAAACTAGTACAGGGAACGAGACTGATGGAATGGTTGTCATGAGAAGATGGGAGAATAAACGCAATAAGCCCAAGAGGCTGCAGTGTTTTCTGGAGACTTGGACTAAATGGACAAGTCAGACAGTTCCCAAGGTACAAAAAAAA
>Scaffold1223|ref0021819|ref0019285
TGGGAATGCCATGAAGAACTGAATGAACTTGCAAACAGGAAAAAATTAACTTTGTACTGCATGCCAGGGCATTCAGGAATCACAGGTAATGATAAAGCTGATGAATGCGTTAGACGTGGATCATCAACTTTATATATAGGTCCTGAACCAGCTCTGGGGGTACCAAAATCATTGATACGAAACCAGATTAGGACATGGACCAATAAGAAGAGTACTGGACGAAAGAACCTGGCAACAAACACAGTAGAACCTTCATTAGGGAACCGTCCGAGAAGAAAACCGAAGAACTACTTCAATAAATATAGTAGGGATCGGCTCAAAATAATTACAGGGTTACTAACCGGTCATTGTCCGCTTAGAGAACACCTGAATGAAATGGGGCTGTACAACGGAGACCTCAGCTGCAGATTATGCAACGAAGGGATAGAAACAGCTCTACACATCTTATGAGAATGTGAGGCACTGAATCACAGGAGGCAGGCATTATATGGACGTACAAAATTACGTCCAGAAGAATATGACGAACATCTAACACGGAACCTGTACAAACTAGTACAGGGAACGAGACTGATGGAATGGGTGTCATGAGAAGATGAGAGAATGAACGCAATAAGTCCAAGAGACTGCAGAGTTTTCTGGAGACTTGGATTAAATGGACAAGTCAGACAGCTCCCAAGGTACAAAAAAAA
>Scaffold35|ref0001161|ref0022396
TGGGAATGCCATGAAGAACTGAATGAACTTGCAAACAGGAACAAATCAACTTTGTACTTGGTGCCAGAGCATTAAGGAATCACAGGTAATGATAAAGCTGATGAATGCGCTAGACGTGGATCATCAACTTCATATATAGGTCCTGAACCAGCTCTGGGGGTACCAAAATTATTGGTACGAAACCAGATTAGGACATGGACCAATAAGAAGCATACAGACAAAAGTACCTGGCAACAAACACAGTAGAACCTTCATTAAGAAACCGTCCAAGAAAAGAACCGAAGAACTACTTCAAGATAGTAGGGATCGGCTCAGAATAATAACAAGGTTACTAGCGGTCATTGTCCGCTTAGAGGACACCTGAATAAAATGGGGCTGTACAACGGAGACCTCAGCTGCAGATTATGCAACGAAGGGACAGAAACAGCTCTACACATCTTATGCGAATGTGAGGCACTGAATCACAGGAGGCAGGCAATATATGGAAGTGCAAAATTACGCCCAGAAGAATATGACGAACATCCAACACGGAACCTGTACAAACTAGTACAGGGAACGAGACTGATGGAATGGGTGACATGAGAAGATGGGAGAATGAACGCAATAAGCCCAAGAGGCTGCAGTGTTTTCTGGAGACTTGGACTGAATAGACAAGTCAGACACCTCCCAAGGTAC
>Scaffold3625|ref0019282|ref0007080
TGGTAATGCCATGAAGAACTGAATGAACTTGCAAACAAGAACAAATTAACTTTATACTCAGTGCCAGGGCATTCAGGAATCACAGGTAAAGATAAATGTGATGAATGCGCTAGACGCGGATCATCAACTTCATATATAGGTGCTGAACCAGCTCTGGGGGTACCAAAATCATTGGTACGAAACCAGATTAGGACATGGACCAATAAGACGCACACAGAGTACTGGACAACAAACACAGTAGAACCTTCATTAGCGAACCGTCCGAGAAAAGAACTGAAGAACTACTTCAATATAGTAGGGATCGGCTCAGAATAATTACAGGGTTACTAACCGGTCATTGTCCGCTTAGAGGACACCTGAATAAAATGGAGCTGTACAACGGAGACCTCAGCTGCAGATTATGCAACGAAGGGATAGAAACAGCTCTACACATCTTATGCGAATGTGAGGCACTGAATCACAGGAGGCAGGCAATATATGGACGTACAAAATTACGCCCAGAAGAATATGACGAACATCCAACGCGGAACCTGTTCAAACTAGTACAGGGAAAGAGACTGATGGAATGGGTGTCATGAGAAGATGGGAGAATAAACGCAATGAGCCCAAGAGGCTGCAGTGTTTTCTGGAGACTTGGTCTAAATGGACGAGTCAGACAGCTCCCAAGGTACAAAAAAAAA
>Scaffold249|ref0010703|ref0001552
GGAATGCCATGAAGAACTGAATGAACTTGCAAACAGGAACAAATTAATTTTGTACTGGGTGCCAGGATATTCAGGAATCACAGGTAATGATAAAGCTGATGAATGCGCCAGACGCGGATCAACAACTTCATATATAGGTACTGAACCAGCTCTGGGGGTACCAAAATCATTGATACAAAACCAGATTAGGACATGGTCCAATAAAAAGCACACAGAGTACTGGTACCTGGCAACAAACACAGTAGAACTTTCATTAGGGAACCGTCCGAGAAAATAACCGAAGAACTACTTCAGTAAAGTAGGGATCGGCTCAGAATAATTACAGGGTTACTAACCGGTCATTGTCCGCTTAGAGAACACCTGAATAAAATGGGGCTGTACAACGGAGACCTGAGCTGCAGATTATGCAACGAAGGGATAGAAACAGCTCTACACATCTTATGCGAATGTGAGGCACTGAATCACAGGAGGCAGGCAGTATATGCTCGTACGAAATTACGTCCAGAAGAATATGACGAACATCCAACACGGAACCTGTACAAACTAGTACAGGGAACTAGACTGATGGAATGGGTGTCATGAGAAGATGGGAGAATTAACGCAGTAAGCTCAAGAGGCTGCAGTGTTTTCTGGAGACTTGGACTAAATGGACAAGTCAGACAGCTCCCAAGGTACCAAAA
>Scaffold238|ref0020632|ref0021887
ATAGTACAACGACTACAATATAACATGAAATTAACATTAAATTATCAAAATAATTAATAGAAACAATTTCGCTAGAATAAACGAATATTTTCTCCAATGTAATAGGCGATTTTTATATTTTGTAGAGAATTGAAAAAAAAATCGACTTTTCAAGTCTATTAGAACAAGTTTAATAGAACACTATTTTTCCGGTTTGAAGGCTGTGGATTTTTGGTGTTTCTTACTGACGTTTCGCCGGCGCGAATGGCTAGCTTCTTCAAAAGTTTATACATTTCGAGTTATCTCCGTAAACCGTATTTATGTTGACTCAGCTAGTTTGGTTCATACCAGGCAGGAATGGGAACTCTTGGGAAAAAACAACATTAAAACGGTTTTCAGACCCACCAAGAAGTTACAACCAAGTCTAAGGTCGGCTTGAGACAAGAGAGACCCACTATCAGCAGCAGGGTATATCGCATACCGTCTAATTGTGGGAAGGTATATATCTGAACTACCATGGAAACAAGGCTGAAAGAGCATGAAAGAAATTGCAGACCAGTACAAACGGACAAGTCGGCTGTGGCGGAGCACGCACTCAGTGAAGGACACCACAGGATCATGTTTGAAAATACGGAACTCATTGCACCTAATCAGGGATACCATATCCGGCTGGTACGAGAGGCAATAGAGGTCCACAAACACATGGATAATTTCAACAGAAAAGAAGAAGATGTGAACCTTAACCGAGTATGGAATCCCATTATGAGAAGTTCGGAGAAAAGCAAGCAGAATTCGAAAGGTAGAAAAGGGTCGACGAACGTTATTGACAATTTACGCCAGCGCCAGTGAAACGTCAGGAAAAAATTCAAAAAATCGACGGTTTCAAACCCTGAAAATAGTGACACTGAAAACCTCTGCCACGAAAGCCTTAACCATTTTATCAAGTATTGATATACATTCCATTTCCATGTGCTTGAGTGAAAAAATCAGAGGTGATATTCAATGAAACTACATTGACTATTTGAAGTGTGGAGAAAAATTCGAAACAAACACTATCCTCACACATCAGAACTGCAACACTCTCCTCAACGCGCGTATCACCAAGAAAGTTTGCGTCTTTAGAAGATGGAGCAAACTATTTCACAACTCTAAACGTGGCCTCTATACATAACAGAGTACACCTTCACATCAATTATTATGAGTGGGAAATCGCGTGAAATTTTCTCATGGGAGTTCCCGCTGATTTCAACAAAGATATTCATATGAAAGTCAACAATAGGCTATTTGGGATGAAATCTTTGTCACAGTCCATAGTAGTCCATAGTGTTCATGTCACACTACTTCTCCACTTTTGAGGAAATTCAAAATCTAGTCTCATGTGCCGATCTCAATAAATCAGACGGTTTCCATTCATTTATGACAGTTTTTGAAGGCGTGTTAAGTGACATTATATTTTTCTGGTCTGCGAAATTGGATATATGTTGCATATTCTCTGAAACGAGTTTCAAGAACTCGCTTAGTCTGACCTATATACTTTTTGTAACAGTCCTCAGAGCTTATTTTGTATATCCCTGAATTTCCATTTTCCAATATATCTTCTTCGGGGTCACCTAACATTTGTTGAAGAAAGAAATTCTTTTGAAGGACCACCGTTTGTCTCCGCCCCATACTCTTCAAATTGCTGAATGACTAACTGAACATTTTGAAACTCCTCCAATCTCACAAATGAGTTGATGATATAAAGTTGCGAGATGTAGGTACGAATATTATTGTCATTGAATGTATCTTTCCTATACCAAAAACTATGAAATATTTTGAGAATCTTCTGAAGATCAATGATCTCTGGGAAGAAGACTACATACAACTATTGAAAACAATTTTCACAAACAACTTACAAAAATTTGCACGATACAGAAATGCTTGCAGTTCAACAACTGTTTCTATAGACAGCACGAATGCATGACAATGGTAAACTCACTGTTCCCTTTATAGCTAATCTATTCAAGTGCAGATCAGAATTGGATATACAAGATGACTTAGATTATTTCCAACGAACTTGGGTCCGATATTCAGCTGATGTTCATGCGATTTTTGACACGAATAAATCGAAGGTAGAGAAACTTGCTTTCATTCTAAACAAAAAAATCCTGAAAATTGAGTTTTCATGCAAAATTGGAAACAACAACAAATCAGTAGAAGATGATTCGAAAATACCTACTGCCAAGTTTTATGGCGCTTGATAACTGTTTTTTTCTCGATGAAAATGATACTGATTCTACCAAAATTGTTGATTTTTATGATTGAAATATAACCTAGTAGAAACTTTTTTTTTCTACATTTGAATCAGAAGTTTCTGATGAAGTCAATTTAGTAATTGAGAGTATTTGGAAGATGACAACGAGATTAACTCAAATCTTTGAATGATGAGTATGTTGTATAACTTCAATAGGAGACTTCAGATTAGAATGTAACATTTTTTGGTTCGTCATCTGCATTCAATATAATGATAGCTTGCATGACATAATCATTGAATTTTCTGCCACTATATGTTATCGTGGAAAGTAACTATTTTCTGGTAGACGGCTTACGATTTTTTATTGAATCCTTTTGGTGATTGTCAATATCGCATACTAGACGTTGCTAAATTTCTTCATCAAAATGCTTCGCTTGACTTGTTCATTTTCAACTGAAATATCTACAGCCTGCAGCTTTCAATTCCATTGACATATGTTCCTGGAGTACTATTATAATAAATAGGTACTTTTCTTCGAACACATTTTTTCGAGCGGAGATCACAGTTTTTGTTAATCAAAAATAACATCACGAGTCCTTCTGACATCTTGCTTTTTTGTAAATAGGTATCAGTTGGTATGCCTTAGAATTTTCACAGTGAGAGACGAAGTTTTCCGTTTTGGATCCAAATTTCGTTGTCTTTACATTGGGTTTGTGGGCATATGCGACACGTCGCGTTG
>Scaffold729|ref0018922|ref0000439
AACTCTTGGGGAAACACAACAATGAAACGATTTTCAAACCTAAAAAGGAATTACAACAAATTCTCAGGTCGGCTAAAACAAGAGAGACTCATTACCAGCAGCAGGGGTATATCGCATACCGTGTACTTGTGTGAAGGTGTATATCGGAATCACCAAAAGATCCATGGGAATAAGGCTGAAGGAGCATGAAATAAATGGCAGACTAGGCCAAATGGACAAGTCCGCTGTGGCGGAGCACGCACTCAGTGAAGGAAATTACTGGATTCAGTTTGAAAACACGAAACTCATTGCTCCTAACCAGGCATACCAAAGTCGACTGGTACGGGAGGCGATAGAGATCCACAAACACACAGATACTTTCAACAGAAAAGAAGAAGCTGTGAACCTCAATCGAATATGGAATCCCATTCTTAGAAGTTCAAGAATAGCAAACAGCATGATGGCAGAAAAGGGTCGCAAATGTTATTGACAA
>Scaffold13|ref0007454|ref0006897
AACTCTTGGGGAAACACAAGATGAAAACTGTTTTCAAACCCATCAAGAAGATACAACAGAGTCTCAGATCGGCTAAAGACAAAAGGGGGCCACTATCAGCAACAGGGGTTTATCGCATACCGTGCACTTGCGGGAAGGTATACATCGGAACCACCAGAATATCCATGGAAACAAGATTGAAGTAGCATGACTAGGCCAAACGGACAAGTCGGCTGTGGCGGAGCACGCACTTGGTGAAGGAAACCACAAGATTCTGTTTGAAATCACGGAACGCATTGCCTCCGACCAGGGATACCATAGCCGACTGGTACGAGTGGCAATAGAGATCCACAAACATACGAATAATTTCATCAGAATAGAATAAGCTGTGAACCTCAACCGAATATGGAATCCGATTCTGAGAAGAAGAATAAAGAACAGTATGATTACAGGTAGAAAAGGGTCGACAAATGTTATTGATAATTTAC
>Scaffold804|ref0018279|ref0021216
AACTCTTGGGGAACACAACATTTGAACGGTTTTCAAACCCACCAAGAAGGTACAATGAAGTCTCAAGTCGGTTGAAGACAAAATATATCCACTATCAGCAGCAGGAGTATATCGTATACCGTGCACTTGTGGGAAAGTATACATCGGAACCACTGAAAGATTCATGGAAACAAAGCTGAAGCAGCATGAAAGGAAATGCAGACTAGGCCAAACGAACGAGTCGGCTGTGGCGGAGCACGCACTCAGTGAAAGAAACCACAGGATTCTGTTTGAAAACACGGAACTCATTATCCCCGACCAGTGATACCATAGCCGACTGGTATGGGAGGTAATGTGAATCCACAAATACATAAATAATTTCAACAGAAAAGAAGAAGATGTGAACCTCAATCAAATATGGAATTCAATTCTAAGAGGTTC
>Scaffold172|ref0020745|ref0003701
CAGACAGAACTGGAACACTCTTGGGGGAACACAACATTAAAACGGTTCTGAAACCCACCAAGAAGATACAACAGATTCTCAGGTCGGCTAAAGATAAGAGAGACCCACTCTCAGCAGGAGGGGTATATCGCATACCGTGCACTTGTGCAAAGGTATATATCGGAACCACCAAAAGACCTATGGGCTGAAGGAGCAAGAAAAAAACTGGAGACAAGGCCAAACGGACAAGTCGGCTGTGGCGGAGCACGCACCTAGTGGAGGAAACCACAGGATTCTGATTGAAAATAATAAACTCATTACCCCCAACCAGGGATAACACAACCCATTGGTACTGGAGGCAATGAAGATCCTCAAACACAGGGATAATTTCAACAGAAAGTACGAATCTGTGAACCTCAATCGAATATGGAATCCCA
>Scaffold34|ref0001162|ref0023159
GAATTGGGAAATCTTGAGAAAACACAACATTAAGACGGTTTTCAAACCCACCAAGAAGATACAGCGAAGTCTCAGGTCGGCTGAAGACAAAAGATACCCAGCAGCAGGGGTATATCACATACCGTCCCATATCGGGAAAGTATACATCTGAACCACCAAAAGATCCATAGGAATGAGGCCGAAACTGCAGACTAGGCCAAACGGACAAGTCTACTGTGGCAGAGCACGCACACAGTGAAGGAAACCACAGGATTCTGTTTGAAAACATGACACTCATAGCCCCAAACCAGGGATACTATAGCCGACTGGTATAGAGGGCAACATAAATCCACAAACACATGGATAATTTCAACAGAAAAAAAGAAGCTGTGAACCTCTGCCGAATATGGAATCCCATTCTGAAGAGTTCAAGAATAGCTAACAACATGACGGCAGGTAAAAAAGGGCCGACGACGT
>Scaffold763|ref0018779|ref0023949
GGAAAACACAACATTAAAACGGTTTTCAAAGCCACCAAGAAGATACAACAAAGTCTCAGATTGGCTAAAGGCAAGAGAGACCCACTATCAGCAGCAGGGGTATATCGCATACCGTGCACTTGTGGGAAGGTATACATCGGAACCACCAAAAGATCCATGGAAACAAGGCTGAATGAGCATGAAATAAACTTCAGAGTAGACCAAACGGTCAGCAGTAGCAGAACACGCACCCAGTGAAGGAAACCACAGGGTTCTATTTGAAAACACGAAATTCTTCAACCCCAAGCAGGGATACCATAGCCGACTGGTGAGGAAGGCAGTAGTGATCCGCAAACACACGGATAATTTCAACAGATAGGAAGGAGCTGTAAACCTCAACCGAATATGGAATCCCATT
>Scaffold3201|ref0017120|ref0021784
AACTCTTGGGGAAACACAACAATAAAACGATTTTCAAACCCAAAAAGGAATAACAACAAATTCTCAGGTCGGCTAAAACAAGAGAGACTCATTACCAGCAGCAGGGGTATATCGAATAATGTGTACTTATGTGAAGGTGTACATCAGAACCACCAAAAGATCCATGGGAATAAGGCTGAAGGAGCATGAAATAAATTGCAGACTAGGCCAAATGGACAAGTCCGCTGTGGCGGAGCACGCACTCAGTGAAGGGAACTACTGGATTCAGTTTGAAAACATGAAACTCATTGCTCCTAACCAGGGATACCAAAGTCGACTGGTACGGAAGGCGATAGAGATCCACAAACACACAGATAATTTCAACAGAAAAGAAGAA
>Scaffold805|ref0018278|ref0019043
AGACAAAATGAACCCTCTATCAGCAGCAGAGGTTTATCGCATACCGTACACTTGTGGGAAGGTATACATCAGAACTACCAAAAGATCCATGGAAACAAGGCTGAAGGAGCATGAAAGAAACTACAGACCAAATGGAAAAGTCGGTTTTGTCAAAGCACGTAATCAGTGGAGGGAACCACAGGATTCTTTTTGAAAACACAGAACTCATTGCCCCAGACCGGGGATACCATAACCGACTGGTACGGAGACAATAGATATCAACAAACACATGGATAATTTCAACAGAAAGAAAGAATATGTGAACCTCAACCGAATATGGAATCCCATTATGAGATGTTC
>Scaffold304|ref0006444|ref0010107
CCATGGGAACAAGGTTGAAGGAGCGTGAAAGAAACTACTAACTAGGACAAACGGACAAGTAGGATGTGGCGGAACACGCACTCAGTGAAGGAAACCACAGAATGCTGTTTGAAAACACGGAATTGCCCCCAACCAGGGATACCATAGCCGACTGGTACGGGAGACAATAGAGACACCACAAACACATGGATAATTTCAACAGAAAAGAAGAAGCTGTGACCTCAATCGAATATAGAATCCCATTCTAGGGAGTTCAAGAATAGCAAACAGCATGACGGCAGGTAGAAAAGGGTTGACGAATATTATCGACA
>Scaffold22072|ref0014490|ref0007100
AGACGTCGGTGAAGAATTCCACATGGAAACTTTAGGCAACAGCATAACTGAATTCCACTACGATCCAGAGAGCAATTCCACATTTGAAGCATGGTATAAGCGATATGAAAGTTTATTAACTGAAGATGCTCAGAATCTTTCAGACTCAGCCAAAGTCAGATTACTTCTGAGAAAGTTAGACACACATGCTCATCAGCAGTACGTCAATATCCTTCTGCCGAAAGAACCGAAATCAATCAATTTCAAAGACACAGTGTCTAAACTCACTGAATTATTTGGTAAAAAGTCATCAATTTTCAACACTTGTTATCAGTGTATGAAAGTCATCAAAAATACTGGAGAAGATTCTGTCGCTTATGCATTCAAAGTCAATAAATTTTGTGAAGATTTTGACATCAGAAACATGACAGCAGATCAATTCAAATGTTTGATATTCGTATGCGATCTTCAATCTAGTAATGATTCAGATATCAGAACCAAACTTCTATCTGAAATTGATGGAAAAGATTCAGGATCTTTATTACTTCAAGATCTTACTTCCGAATGTCAACGTATACTGAATCCTAAGAACGATACAGCGATGATAGAGCAATCCACAACACCAGTCGTTAATGCAGTTTCTCAGAAAAATAAGTATCCATCAACGAAGAGAAGTCAGAATTTTCAATCCAGTCCACACATAAATAGCAATTCACCAAAAACACCATGCTGGTACTGTGGTCAAATGCATTATTGAAAAAACTGCAATTTTCGCAATCACACTTATGATGACTGCAAAAAGACAGGGCACAAAGGAGGACACTATAACGTCAAAAAACGGAGAAACAAGTTTCAAACTAAAAATAATTTAGTTTCTCAAGTGAATTTGTTAGCGGAACGTAAATACCTTGAAGTTGTCATTAATGGTATTCCAGTAAACCTTCAAATTGATACAGCATCAGATATCACCATCATATCGAAGGAAACATGGTCCAAGTTAGGAAAATCACAATGTAGTTCAACTGAAAACATTGTCAAAAGTGCGAGTGGTCAACAACTTAAACTAATGTGCGAGTTACAATGTGATATTATGTTCAGAAATCAGTCATACTCAGGGAAGTCATACGTTACTCCAATGAAAAACCTCAATTTACTAGGGATTGACTGGATAACAAAGTTTGGTATCTGGGACATTCCACTCAATTCTATTTGTAATGTCATGCCACTCTCAAATAATGACATTGCTCAGGAAAATGTACAGGATGTCCAACAGCTTCAGAAGCAGTTTCCTGACGTGTTCATTGACACTCTCGAACTTTATACAAAAGGAAGGGTAGAATTACACATATCAGAAGGAAGCAAATCAATATTTCGTCCAAAACGACCAATAGCATATGCATCGTTACATTCAGTTGAAGAAGAGTTAAATAGACTCCAGAAGCTAAATATCATCACTCCAGTTAATTACTCTGAATGGGCAGCACCTATTGTAGTCACGAAAAAATCTGATGGAAATATTCGTATTTGTGGGGATTGTTCAACAGGATTGAACGCTTCTCTTCAATCTCATCAGTGTCCACTTCCAACTCCAGAAGACATTTTTTCGAGAACACTACCAAAACCTGATAAATGTTCTGCACAAAATTCAAGATTATGGATTCCACCTTAAAATCCAGAAATGCAAGTTTTTTTTTCCTGAAATTAAATATTTAGCAAATATCATCAATGAACATGGTATTAAACCTGATCCAGCGATGATTGAAGCAGTAATTCATATGCCTCCACCTCATGATATTCCTACACTACGTTCATATCTTGGAGCAGTGAATTATTATGGTAAATTCGTACGAAATATGCAGGACATACAAAAACTAATGGATCAGCTACTCAAGAAAAACGCAAAATGGTAATGGAATCAAGAATGTCAGAAATCATTCAACAAATTCAAGGATATACTCCAATCAGACATTTTACTGACCCATTTCAACCCCAAGTTACCCATTGTGGTTGCCGCAGATGCTTGGCAAGGTGGCATTGGAGCCTGCATTTTCCATAAATTTGAAGATGGTTCAATGAAAGCAATTTATCATGCTTCTAGATCACTGACCGAAACTGAGCAGAGGTATAGTCAAATAGAGAAGGAAGCTCTAGCTCTTGTATTTGCAGCAAAGAAGTTCCATCGCATGATATATGGACGCCTTGTAACGTTTCAAAGCGATCATAAACCATTACTTGCAATTTTTGGTTCAAAGAAAGGTATACCTGTTTACACAGCCTATCGTTTTCAGCGGTATGCCCTTATTTTAAAAACATACGATTTCAAAATCGAATACATAGGAACCGAAGATTTTGGACATGCTGATATTTTGGCAAGACTTATCAACTCCAACAGAGTTCCGGATGAAGAATATATAATATCTTCTGTAAAAGTTGAAACTGAAGTCCTTCGCGTTCTCAATACAGCTATTGATCCACTTCCGGTTACCTGCAAGATGATTCAAAGGAAACCTCAAAATGCAAGATCCTTCAAAGTATATCGATGATATACAGGATGATGTCTAATGTTTGCCGAACGTGTCGTTATTTCAGCAATTTTTCATAGACGTATTCTGCATCAGTTACACAAAGGTCATCCGGGAATAGAAAGAATGAAATCTGTTGCCAGAAGTTACGTATACTGGAAAGATATTGATGCAGACATCCAGGATTTTGTTCGTAAATGTGCAAATTGTGCTGAAGCATCAAAATCATCACCGAAAATTACTTTTTCATCCTGGTCTACTTCACAGGGACCATGGCAACGAATTCACATGGATTTTGCCGGACCGCTGATTCATTCATTGTTGTAGATGCCTACTCAAAGTGGCCTGAAGTAGTGACACCAAAAATATAACAAGTTCATTTACAGTCCGAACTCTGGAAGAAATTTTTGCAAGATTTGGAAACTCTCCCACACTTGTTTCTGATAATGGAACCCAATTCTGTTGTGAACAATTTAAAGAATTCTGCAGTAAAAATGGCATCGAACATATCAAAACAGTACCATATTTCCCACAATCGAACGGACAGGCTGAACGATTCGTTGACACATTCAAGAGAGCTCTGAAAAAAATTAAAAGGGAGGAAGGACAACCTTTAGGTCAGTCAATTCAAACATTTTCATCAACATATCGAACAACTCCAAATCTTTACACATCAAGCAGAAAATCGCCAGCTGAAACACTTATGGGTAGAAAAGTTAGAACCATCTTTGATCTTTTACTACCGTCACAGAAACAAGACTTGCAGAATATAGATGGAGACCATCATCCCAAACTGAAAGTTGGAGACACCATTTATTGTAAGATTCATCACAATAATGTGTTTGACTGGAAACCTGGAAAAATTACAAGCAAGATTGGAAAAGTGATGTACGAAGTATCACTAGGGAACCCTCATAAACTAGTAAGAATGCACGTCAATTAGATTAAAAAAAGATACAGCAAGAGTGCTGGAAATGAAGGTCATCATTTACCTCTTGACATTTTGATGGATTCTTTTGATATTAAGATGGAACCGAAAGTTACCTCAAATGAAGAAAATCAAAGACGTCATCAGGAGATTGACGAGACCAATCCTCAACAGGAAGCAGAGATTATTTC
>Scaffold600|ref0017716|ref0015125
AGACGTCGGTGAAGAATTCCACATGGAAACTTTAGGCAACAGCATAACTGAATTCCATTACGATCCAAAGAGCAATTCCACATTTGAAGCATGGTACAAGCGATATGAAAGTTTATTTACTGAAGACGCTCAGAATCTCTCAGACTCAGCCAAAGTCAGATTACTTCTGAGAAAGTTAGACACACATGCTTATCAGCAGTACGTCAATATCCTTCTGCCGAAAGAACCGAAATCAATCAATTTCGAAGACACAGTGTCTAAACTCACTGAATTATTTGGTAAAAAGTCATCAATTTTCAACACTTGTTATCAGTGTATGAAAGTCATCAAAAATACTGGAGAAGATTCTGTCGCTTATGCATTCAAAGTCAATAAATTTTGTGAAGATTTTGACATCAGAAACATGACAGCAGATCAATTCAAATGTTTGATATTCGTATGCGATCTTCAATCTAGTAATAATTCAGATATCAGAATCAAACTTCTATCTAAAATTGATGGAAAAGATTCAGGATCTTTATTACTTCAAGATCTTACTTCCGAATTTCAACGTATACTGAATCCTAAGAACGATACAGCGATGATAGAGCAATCTACAAAACCAGTTGTTAATGCAGTTTCTCAGAAAAATAAGTATCCATCAACGAAGAGAAGTCAGAATTTTCAATCCAGTCCACACATAAATAGCAATTCACCAAAAACACCATGCTGGTACTGTGGTCAAATGCATTATTGAAAAAACTGCAATTTTCGCAATCACACTTATGATGACTGCAAAAAGACAGGGCACAAAGAAGGACACTATAACGTCAAAAAACGGAGAAACAAGTTTCAAACTAAAAATAATTTAGTGAATTTGTTAGCGGAACGTAAATATCTTGAAGTTGTCATTAATGGTATTCCAGTAAACCTTCAAATTGATACAGCATCAGATATCACCATCATATCGGAGGAAACACGGTCCAAATTAGGAAAACCACAATGAAGTTCAACTGAAAACATTGTCAAAAGTGCGAGTGGTCAACAACTTAAACTAATGTGCGAGTTCCAATGTGATATTGTGTTCAGAAATCAGTCATACTCAGGGAAGTGATACGTTACTCCAATGAAAAACCTCAATTTACTAGGGATTGACTGGATAACAAAGTTTGGTATCTGGGACATTCCACTCAATTCTGTTTGTAATGTCATGTCACTCTCAAATAATGACATTGCTCAGGAAAATGTACAGGATGTCCAACAGCTTCAGAAGCAGTTTCCTGACGTGTGCATTGACACTCTCGAACTTTATACAAAAAGGAAGGGTAGAATTATACATATCAGAAGGAAGCAAATTAATATTTCGTCCAAAACGACCAGTAGCATATGCATCGTTACATTTAGTTGAAGAAGAGTTAAATAGACTCCAGAAGCTTGATATCATCACTCCAGTTAATTACTCTGAATGGGCAGCACCTATTGTAGTCACGAAAAAATCTGATGTAAATATT
>Scaffold3097|ref0015977|ref0015890
AGACGTCGGTGAAGAATTCCGCATGGAAACTTTAGGCAACAGCATAACTGAATTCCACTACGATCCAGAGAGCAATTCCACATTTGAAGCATGGTAAAAGCGATGTGAAAGTTTATTTACTGAAGATGCTCAGAATCTCTCAGACTCAGCCAAAGTCAAATTACTTCTAAGAAAGTCAGACACACATGTTCATCAGCAGTACGCCAATCTAATTCTGCCGAAAGAACCGAAATCAATCAATTTCATAGACACAGTGTCTAAACTCACTGAATTATTTGGTAAGAAGTCATCAATTTTCAACACTTGTTATCAGTGTATGAAAAAAATACTGGAGAAGATTTTGTCGCAAATGCATCCAAAGTCAATAAATTTTGTGAAGATTTTGATATCAGAAACATCACAGCAGATCAATTCAAATGTTTGATATTCGTATGCGGTCTTCGATCTGGTAATGATTCAGATATCAGAACCAAACTTCTATCTAAAATTGATGAAAAAGATTCAGAATCTTTATTACTTCAAGATCTTACTTCCGAATGTCAACGTATACTGAATCTTAAGAACGATACAGCGATGATAGAGCAATCTACAACACCAGTCGTTGATGCAGTTTCTCAGAAAAATAAGTATCCATCAATGAAGAGAAGTCAGAATTCTCAATCCAGTTCACACATGAATGGGAATTCATCAAAAACACCATGACGGTATTGTGGTTAAATGCATTATTCAAAAAACTGCAATTTTCGCAATCACACTCGTAATGACTGCAAAAAGACAGGGCATAAAGAAGGACACTGTAACGTCAAGAAACGAAGAAACAAGTTTCAAACTAAAAATAATTTAGTTTCTCAAGGAAATTTGTTAGCGGAACGTAAATACCTTGAAGTTGTCATTAATGGTATTCCAGTAAACCTTCAAATATATACAGCATCAGATATCACCATCATATCGAAGGAAACATGGTCCAAATTAGGAAAACCACAATGTAGTTCATCTGAAAACATTGTCAAAAGTGCGAGTGGTCAACAACTTAATTTAATCTCCGAGTTCCAATGTGATATTGTGTTCAGAAATCAGTCATACTCAGGGAAGTGCTACGTTACTCCAATAAAAAACCTCAATTCACTAGGGATTGACTGGATAACAAATTTTGGTATCTGGGACATTCCACTCAATTCTATTTGTAATGTCATGTCACTGTCAAATAATGACATTTCTCAGGAAAATTTACAGGATGTCCAACAGCTTCAGAAGCAGTTTCCTGATGTATTCATTGACACTCTCAGACTTTATACAGAAGGAAGGGTAGAATTACACATACACAGAAGGAAGCAAATCAATATTTCGTCCAAAACGACCAGTAGCATATGCATCGTTACATTCAGTTGAAGAAGAGTTAAATATACTCCAGAAGCTAAATATCATTTCAGTTAATTACTCTGAATGGGCAGCACCTATTCTAGTCACGAAAAAATCTGATGGAAATATTCATATTTGTGGGGATTATTCAACAGGATTGAACGCTTCTCTTCAATCTTATCAGTTTCCACTTCCAACTCCAGAAGACATTTTTTCGAAAC
>Scaffold776|ref0016186|ref0018728
AGACGTCGGTGAAGAATTCCACATGGAAACTTTAGGCAACAGCATAACTGAATTCCACTACGATCCAGAGAGCAATTCCACATTTGAAGCATGGTACAAGCGATATAAAAGTTTATTCACTGAAGATGCTCAGAATCTCTCAGACTCAGCCAAAGTCAGATTACTTCTAAGAAAGTTAGACACACATGTTCATCAGCAGTACGTCAATCTCATTCTGCCGAAAGAACCGAAATCAATCAATTTCAAAGACACAGTGTCTAAACTCACTGAATTATTTGGTAAAAAGTCATCAATTTTCAACACTCGTTATCATTGTATGAAACTCATCAAAAATACTGGAGAAGATTTCGTCGCATATGCATCCAAAGTCAATACATTTTGTGAAGATTTTGACATCTGAAACATCACAGCAGATCAATTCAAATGTTTGATATTCGTATGTGGTCTTCAATCTGGTAATGATTCAGATACCTATCAGAATCAAACTCCTATCTGAAATTGATGGAAAAGATTCAGAATATTTATTACTTCAAGATCTTACTTCCGAATGTCAACGTATACTGAATCTTAAGAACGATACAGCGATGATAGAGCAATCTACAACTCCAGTCGTTAATGCAGTTTCCCAGAAAAATAAGTATCCATCAACGAAGAGAAGTCAGAATTCTCAATCCATTTCACACATGAATGGGAATTCACCAAAAACACCATGCTGGTACTGTGGTCAAATGCATTATTCAAAAAACTGCAATTTTCGCAATTACACTTGTAATGACTGTAAAAAGACAGGGCACAAAGAAGGAGAAACAAGTTTCAAACTGAAAATAATTTAGTTTCTCAAGTGAATTTGTTAGCGGAACGTAAATACCTTCAAGTTGTCATTAATGGTATTCCAGTGAACATTCAAATAGATACAGCATGAGATATCACCATCATATTGGAGGAAACATGGTCCAAATTAGGAAAACCACAATGTAGTTCAACTGAAAACATTGTCAAAAGTGCCAGTGGTCACCAACTTAATCTGTTCTCCGTGTTCCAATGTGATATTGTGTTTAGTAATAAGTCGTACTCAGGGAAGTGCTACGTTACTACAATAAAAAACCTCAATTTACTAGGGATTGTCTGGATAACAAAGTTTGGTATCTGGGACATCCCACTCAATTCTATTTGTACTGTCATGTCACTGTCAAATAATGACATTCCTCAGGAAAATGTACAGGATGTCCAACAGCTTTAGAAGCAGTTTCCTGACGTATTCATTGACACTCTCGGACTTTATACAAAAGGAAGGGTAGAATTACACATATCAGTAGGAAGCAAATCAATATTTCGTCCAAAACGACCAGTAGCATATGCATCGTTACATTTAGTCGAAGAAGAGTTAAATAGACTGCAGAAGCTTAATATCATCACTCCAGTTAATTACTCTGAATGGGCAGCACCTATTGTAGTCACGAAAAAATTTGATCGAAATATTCGTATTTGTGGGGATTATCCAACAGGATTGAACGCTTCTCTTTTATCTCATCATTATCCACTTCCAACTACAGAAGACATTTTTTCGAGA
>Scaffold160|ref0011685|ref0012112
CATGGTACAAGCGTTATGAAAGTTTATTTACTGAAGATGCTCAGAATCTTTCAGACTCAGCCAAAGTCAGATTACTTCTAAGGAAGTTAGTCACACATGTTCATCAGCAGTACGCCAATCTCATTCTGCCGAAAAAACCGAAATCAAGCAATTTCAAAGACACAGTGTCTAAACTCACTGAATTATTTGGTAAAGAGTCATTAATTTTCAACACTTGTTATCATTGTATGAAACTCATTGAAAATACTGGAGAAGATTTTGTCGCATATGCATCCAAAGTCAATAAATTTTGTGAAGATTTTGACATCAGAAACATCACAGCAGATCAATTCAAATGTTTGATATTCGTATGCGGTCTTCAATCTGGTAATGATTCAGATTTCAGAACCGAACTTCTATCTAAACTTGATGGAAAAGATTCAGAATCTTTATTACTTCGAGATCTTACTTCCGAATGTCAACGTATACTGAATCTTAAGAACGATACAGCGATGATTGAGCAATCTACAACACCAGTCGTTAATGCAGTTTCTCAGAAAAATGAGTATCCATCAACGAAGAGAAGTCAGAATTCTCAATCCAGTTCACACATGAATGGGAATTCACCAAAAACACAATGCTGGTACTGTGGTCGAATGCATTATTCAAAAAACTGCAATTTTCGCAATCACACTTGTAATGACTGCAAAAAGACAGGGCACAAAGAAGGACACTGTAATGTCAAGAAACGGAGAAACAAGTTTCAAACTAAAAATAATTCAGTTTCTCAAGTGAATTTGTTAGCGGAACGTAAATACCTTGAAGTTGTCATTAATGGTATTCCAGTAAACCTTCAAACAGATACAGCATCAGATATCACCATCATATCGGAGGAAACATGGTCCAAATTAGGATAATCACAATGTAGTTCAACTGAAAACATTGTCAAAAGTGTGAGTGGTCAACGACTTAATCTAATGTTCGAGTTCCAATTTGATATTGTGTTCAGAAATCAGTTATATTCAGGGAAGTGCTACGTTACTCCAATAAAAAACCTCAATTTACTAGGGATTGACTGGATAACGAAGTTTGGTATCTGGGACATTCCACTCAATTCTATTTGTAATGTCATGTCACTGTCAAATAATGACATTTATCAGGAAAATGTACAGGATGTCCAACAGGTTCAGAAGCAGTTTCCTGACGTATTCATTGACACTCTCGGACTTTATACAAAAGGAAGGGTAGAAT
>Scaffold1335|ref0017064|ref0023343
ATATCAGAATCAAACTTCTATCTAAAATTGATGGAAAAGATTCAGAATCTTTATTACTTCAAGATCTTACTTCCGAATGTCAACGTATACTGAATCTTAAGAACGATACAGCGATGATGGAGAAATCTACAATACCAGTCGTAAATGCAGTTTCTCAGAAAAATAAGTATCCATCAACGAAGAGAAGTCAGAATTCTCAATCCAGGTCACACATAAATAAGAACTCACCAAAAACACCGTGCTGGTACTGTGGTCAAATGCATCAGTCAAAAAACTGCAATTTACGCAATCACACTTGTAATGACTGCAAAAAGACAGGGCACAAAGAAGGACACTATAACTTCAAGAAACGGAGAAACAAGTTTCAAACCAAAAATAATTTAGTTTCTCAAGTGAATTTGTTGAACGGAACGTAAATACCTTGAAGTTGTCATTAATGATATTCCAGAAAACCTTCAAATAGATACAGCATCAGATATCACAATCATATCGGAGAAAACATGGTCCAAATTAGGAAAATCACAATGTAGTTCAACTGAAAACATTGTCAAAAGTGCGAGTTCTCCGAGTTCCAATGTTATATTGTGTTCAGAAATCAGTCATACTCAGGGAAGTGTTATGTTACTCCAATAAAAAACCTCAATTTACTAGGGATTGACTGGATAAGAAAGTTTGGTATCTGGGACATTCCACTCAATACTATTTGTAATGTCATGTCACTGTCGAATAATGACATTTCTCAGGAAAATGTACAGGATATCCAACAGCTTCAGAAGCAGTTTCCTGACGTATTCATTGACACTCTCGGACTTTATACAAAAGGAAGGGTAGAATTACACATATCAGAAGGAAGCAAATCAATATTACGTCCAAAACGACCAGTAGCAGATGCATCGTTACATTTAGTTGAAGAAGAGTTCAATAGACTCCAGAAGCTAAATATCATCACTCCAATTGATTACTCTGAATGGGCAGCACCTATTGTAGTCACGAAAAAATCTGATGGAAATATTCGTATTTGTGGGGATTATTCAACAGGATTGAACGCTTCTCTTCAATCTCATCAGTTTCCACTTCCAACTCCAGAAGACATTTTTTCGAGA
>Scaffold210|ref0014270|ref0006583
AGAATCAGAGTCTTTATTACTTCAAGATCTCACTTCCGAATGTCAACGTATACTGAATCTTAAGAACGATACAGCAATGATAGAGCAATCTACAACACCAGTCGTTAATGCAGTTTCTCAGAAAAATAAGTATCCATCAACGACGAGAAGTCAGAATTCTCAATTTAGTTAATAAATGAATGGGAATTCACCAAAAACACCATGCTGATACTGTGGTCAAATGCATTATCCAAAAAAATGCAATTTTCGCAATCACATTTGTAATGACTGCAAAAAGACAGGGCACAAAGAAGGACACTGTAACTTCAAAAAACGGAGAAAAGTTTCAAAAAGTTTCAAACTAAAAATAATTTAGTTTCTCAAGTGAATTTGTTAGCGGAACGTAAATACCTTGAAGTTGTCATTAATGGTATTCCAGTAAACCTTCAAATAGATACAGCATCAGATATCACCATCATATCGGAGGAAACATGGTCCAAATTAGGAAAACCACAATGTAGTTCAACTGAAAATATTATCAAAAGTGCGAGTGGTCAACAACTTAATCTAGTTCGAGTTCCAATGTGGTATTGTGTTCAGAAATCAGTCATACTCAGGGAAGTGCTACGTTACTCCAATAAAAAACCTCAATTTACTAGGGATTGACTGGATAACGAAGTTTGGAATCTGGGACATTCCATTCAATTTTATTTGTAATGTCATGTCACTGTCAAATAATGACATTTCTCAGGAAAATGTACAGGATATCCAACAGCTTCAGAAGCAGTTTCCTGACGTATTCATTGACATTCTCGGACTTTATACAAAAGGAAGGGTAGAATTACACATATCAGAAGGAAGCAAATCAATATTTCGTCTAAAACGACCAGTAGCATATGCATCGTTACATTTAGTTGAAGAAGAGTTAAATTGACTCCAGAAGCTAAATATCATCACTCCAGTTATTTACTCTGAATGGGCAGCACTTATTGTAGTCACGAAAAAATCTGATGGAAATATTCGTATTCGTGAGGATTATTCAACAGGATTGAACGCTTCTCTTCAATCTCATCAGTTTCCACTTCCAACTCCAGAAGACATTTTTTCGAGA
>Scaffold228|ref0005179|ref0007570
GAACACTACCAAAACCTGATAAATGTTTTGCACAAAATTCAAGATTATGGATTCCACCTTAAAATCCAGAAATGCAAGTTTTTTCTTCCTGAAATTAAATACTTAGGAAATATCATCAATGAACATGGTATTAAACCTGATCCAGCGAGGATTGAAGCAGTAATTCATATGCCTCCACCACATGATATTCCTACACTACGTTCATATCTTGGAGCAGTAAATTATTATGGTAAATTCGCACGAAATATGCATGAAATACGAAAACCAATGGATCAGCTACTCAAGAAAAACGCAAAATGGGAATGGAATCAAGAATGTCAGAAATCATTCAACAAATTCAAGGATATACTCCAATCAGACATTTTACTGACCCATTTCAACCCCAAGTTACCCATTGTGGTTGCCGCAGATGCTTGTCAAGGTGGCATTGGAGCCTGCATTTTCCATAAATTTGAAGATGGTTCAATGAAAGCAATTTATCATGCTTCTAGATCACTGACCGAAACTGAGCAGAAGTATAGTCAAATAGAGAAGGAAGCTCTAGCTCTTGTATTTGCAGCAAAGAAGTTCCATCGCATGATATATGGACGCCCTGTAACGTTTCAAAGCGATCATAAACCATTACTTGCAATTTTTGGTTCAAAGAAAGGTATACCTGTTTATACAGCCAATCGTCTCCAGCGGTATGCCCTTATTTTAAAAACATACGATTTCAAAATCGAATACATAAGAACCAAAGATTTTGGACATGCTGATATTTTGTCAAGACTTATCAACTCCAACAGAGTTCCGGATGAAGAATATGTAATATCTTCTGTAAAAGTTGAAACTGAAGTCCTTCGCGTTCTCGATACAGCTACTGATCCACTTCCGGTTACCTACAAGATGATTCAAAGGGAAACCTCAAAATGCAAGATCCT
>Scaffold355|ref0002805|ref0023135
GATGTCTAATGTTTGCCGAACGTGTCGTTATTCCAGCAATTTTTCATAGACGTATTCTGCATCAGTTACACAAAGGTCATCCGGGAATAGAAAGAATGAAATATGTTGCCAGAAGTTACGTATACTGGAAAGATCTTGATGCAGACATCCAAGATTTTGGTCATTAATGTACAAATTGTGCTGAATCATCAAAATCATCACCGAAAATTCCTTTTTAATCCTGGTCTACTCCACAGGGACCATGGCACATGGATTTTGCCCGCTGAATGGGGAATTTCTCTTCATTGTTGTAGATGCCTACTCAAAGTGGCCTGAAGTAGTCAACATCAAATATATAACAAGTTCATTTACAGTCCGAACTCTGAAATAAATTTTTGCAGGGTTTGGAAACCCTCTTACACTTGTTTCTGGTTATGGAACCCAATTCTGCAGTGAACAATTTAAAGAATTCTGTAGTGAAAATGGCATCGAACATATCAAAACAGCACCATATTTCCCACAATCGAACGGACAGGCTGAACGATTCGTCGACACATTCAAGAGAGATCTGAAAAAAATCAAAAGGGAAGGACAACCTTTAGGTCTGTCAATTCAAACATTTTTATCAACATATCGAACAACTCCAAATCGTTACACACCAAGCAGAAAATTGCCAGCTGAAACACTTATGGGTAGAAAAGTTAGAACCGTCTCTGATCTTTCACTACCGTCACAGAATATAGATGGAGACCATTATCCCAAACTGAAAGTTGGAGACTCCATCTATTGTAAGATTTATCACAATAATGTGTTTGACTGGAAACCAATTTGTTCGACTGGAAACCTGAAAAAATTACAAGCAAGATTGGAAAAGTGATGTACGAAGTATTACTAGAGAACCCTCATAAACTAGTGAGAATGCACGTCAATGAGATTAAAAAAAGATACAGCGAGAGTGCTGAAAACGAAGGTCATCATTTACTGCTTGACATTTTGATGGATTCTTTTGATATCAAAATGGAACCGAAAGTTAACTCAAATGAAGAAAATCAGAGACGCCATCAGGAGATTGACGAGACCAATCCTCAACAGGAAGCAGAGATGATTTC
>Scaffold1670|ref0003178|ref0012986
GAACACTACCAAAACCTGATAAATGTTTTGCACAAAATTCAAGATTATGGATTCCACCTTAAAATTCCTGAAATTAAATATTTAGAAAATATCATCAATGAACATGGTATTGAACCTGATCCAGCGAGGATTGAAGCAGTAATTCATATGCCTCCCCCACATGATATTCCTACACTATGTTCATATCTTGGAGCAGTGAATTATTATAGTAAATTCGTACGAAATATGCATGAAATACGAAAACCAATGAATTTGCTACTCAAGAAAAACGCAAAATGGGAATGGAATCAAGAATGTCAGAAATCACTCAACAAATTAAAGGATATACTCCAATCAGACATTTTACTGACCCATTTCAACCCCAAGTTACCCATTGTGGTTGCCGCAGACGCTTCTCAAGGTGGCATTGGAGCCTGCTTTTTCCATAAATTTGAAGATGGTTCAATGAGATGGTTCAATTTATCATGCTTCTAGATAACTGACCGAAACTGAGCAGAAGTATAGTCAAATAGAGAAGGAAGCTCTAGCTCTTGTATTTGCAGCAAAGAAGTTCCATCGCATGATATATGGACGCCCTGTAACGTTTCAAAGCGATCATAAACCATTACTTGCAATTTTTGGTTCAAAGAAAGGTATACATGTTTATACAGCCAATCGTCTTCAGCGGTATGCCCTTATTTTAAAAACATACGATTTCAAAATCGAATAAATAAGAACCGAAGATTTTGGAAATGCTGATATTTTGTCAAGACTTATCAACTCCAACAGAGTTCCGGATGAATAATATGTAATATCTTCTGTAAAAGTTGAAACAGAAGTCCTTCGCGTTCTCAATACAGCTATTGATCCACTACCAGTTACCTATAAGATGATTCAAAGGGAAACCTCAAAATGCAAGATCCTCCAAAGTATCATC
>Scaffold529|ref0022094|ref0005257
TTTGGATATGATTGAATCGTTCCATTTTAAATCCAAAAATGACCGATTGGTTTCATTTTCACTACAAAAATGATTGAAAAATTTAATTTTCATTCCGAAAATGATTGAATAATTTAATTTTCACTTCACTTTAAATGAGTGATCTCATTTTCACTCCGAAAATGATAAACTGATCTCATTTTCACTCCAAAAATTATTGATACATTTCATTTTCACCCCGAAAATGATTGAATATTCCCATTTTCATTTCGAAAATTACTGAATAATTCCATTTTCACTTTGGATATGATCAAATGGTTCCATTTTGAATCCAAAAATGACCAATTGGTTTCATTTTCACTTCGAAAATGATTTAAAAAGTTAATTTTCATTCCGAAAATGATTGAATAATTTAATTTCCACTTCAATAATGACTGAGTGATCTCATTTTCACTTCGAAAATGATTGATAAATTTCATTTTCACCCCGAAAATGATTGAATATTTCCATTTTCATTTCGAAAATTCAAATCCAAAAATGACGGATGGGTTTCATTTCCACTTCAAAAATGATTGAAAAATTTAATTTTCATTCCGAAAATGATTGAATAATATAGTTTTCACTTCAATAATGAGTGACTGATCTCATTTTCACTCCGGAAATGATTGAGTATTTTCATTGTCACACCGAAAATGATTGAATGGCTTCATTTTCATTTCAAAAATGATTGAAAAATTGAATTTTCACTTCGAAAATGATCGAATATTCTCATTTCCATTCCGAACATGAGTGAAAAATTTTAGTTTCACTAATGGAATTATATTTTAATAGCCACGTCACAAACGTGGTGGGGCATCAGCCCCACCCTGTGAGTAATGTTTAAATTCGTGCAAAAACTTATCAGAACCACTCAATGCCCGATATCTAAGGCCTGCTTCGATTCATTATAGTTCTTACGCTCGGGCTATGTGTGTTGTGAATCCTGTAAATAGTGCAATACGGGTAAAAAAAAAACAAAAGCTTCGTATTTCCTGAAGAGGAAGATGAATAAAATAGAAAGATAAATAATAGAATCATCAAGAAGTGAGTAATAATTCACAAACTTTCAGGGGACGAATTTAATTTTAAAAATTCAATGTGAAACTCAAATACATGTCTTGTCAATTCCAAAAAATTACCAACTGATTCCATTCTCACTCCAAAAATGATTGAAAAACTTCATTCTCACTCCGAAAATGATAAAGTTAATTTGTTTTCTTTCTAAAAATGATGAATAATTTCATTTTCACTCCGAAAATCATTCAGTGGTTTCATTTTCACTCCAAAAATGATTGAAAAATTCATTTTCATTTCGAAAATGACTAAATAAATACATGTCCACTGAGAAAATAATTGAATTGTCCCATTTTGATTCCAACTAATGATGGAATGGAACATTTCTAGATATTATGGTTCTGAAAAGATTATAGATAACTATGCCTGACGAAAAAGTAAGTCGTACTGCATACTACATTCAGTTATGACTATTTGTAACTTGTTCAAGTGATTTTTTGAAAAAATTGTTGAACTACACTTATATCACTGAATCTAACCTAAGCTAGCTACATAATTACTTTAAACATCTACCTTTGTGATCTCTTTGGACGTCTTCGAATAACTAAGAGTCAAACTTCATTAGGTGAGTCATTTAATTTCTAAATTTAGCCTAGTTACGAGGGTGCACCCAGAAATACACGGCCGAATAATAAACACATTTTGGAAAAAAAATTCTCTTCTCGCTCCTTGCTCCTTGCACCTTTATATATTTTTGCCAGCGTCGTTCAATATGTTCGATACCGTTTTCATAAAAAGAACTGCCTTGCTCCTCAAAATAGCCATCAATTGCCGACATAACTTCTTCATCGTTGGAAAATCTTTGACCACTGAGCCATTTTTTCAAGTTTAGGAACAGAAAATGATCCCAAGGGGCTAAATCTGGCGAATAGGGTGCATGAGGTAGCAATTCAAACTTCAATTTCGTAAATTTTGGTCATTGCGATAATGGATACGTGAGCTGGTGCATTGTCTTGATGAAACAAGACCTTTCTCTTGGTGAAATGCGGCTGTTTTTGATCGATTTTCTTAATCAAACGTTACAATAAGTTCGCATAATACTCGCCATTGATAGTTTTACCTTTCTGTAAGATAGTCAATGAAAATTATCCCAAAAAACCAACGCCATGACTCTGCCTTCTTTGGTTATTCTGATGCCTTTCAAATAAAAGTATTGTACCACGAAACAATGACTCCTCCATTTTCACAGCGTCTTCAACGTATTGGTACAGTGATACTTTTCAAACAACTACTGCTATCTCTAGATCAGACCGGGTACTTCTGGAACCTACCTCGTATTACCAGGAGAGTTCAATTCACGATATGCATTTAACAAATTTCCTATATGAACGCATGTAATTGTCTTCAATGTAAATTCCCAGAGCACTTGCGATAATGTATCGGTGCATGGGGATGCTTAGTTGGGCTGCATGTTGATTGACAAACCGTTTTGAACAGTTGCCTGGGGGAAGATACTGCGTGTTTGAAACATTGTTTGTAATACATAATTTTATACCTAAAACAGACAAAAAGGGGGTGAGTTTGTCGAAAATTCTTTGGATGATGAAAAACATACGAGAGTTGAAAGTGAATGATAGTAGTGAAAAGGAGTATGAGAATTTTCAACGGGTATAGATTTTCACCTGTTA
>Scaffold13380|ref0000512|ref0009436
CTTAATTTTGGTAATCTTATCTGGATTGGTGCTGAAGAGGCAATAAGACAAGTGCCTCATTCCGAAACATCTGATGTTCGCCATTGAGGATGACAATTTTTCATGCTATGTGAAATTTCACCACAGTAACTCACTATATTGTGTAGCAATCCTGTAAATTATATCCGATTCAATTCTATGGCGATAAATCTAAGTTGAAATATTCAATATAGAAATTGTTCAACTTGAGAAAAGTTTAGGTTATTACTCATATTTTATGTATAAATAATGATACTGATAATATGCATACACAAAATCAGTACTACCATTTTTAAACCACGTTTCACAGAATAAAACAATATAACGTGGTTACTGGTTAGATTTTTATAATACTGCCAACGGTATATGTCTATCGCACACTAAACACTGGAAGTATGTCCGACGAGAGAGGAGGAGCCTGCCTTTCGCTGTCGTATGATTGAGAAAAAGGAAGCCGGACAGACTGGAGCTGTAATGCATTTGGTAATGCATTACAGCTCCGGACAGACTGGAGCTGTAATGCATTTGGTAATGAAGCGGTGTGGACGTAATTGGCCTTATCTTCGAGATGCATACTATACTTTTTCTACGACTGACCGTAGAAAGGAATGGT
>Scaffold15448|ref0023352|ref0007231
AAAACTATATGAACTGTTTGTTTATGTTTATCTCACATTTGATTCATTTAGATGTGAACCTTGTTATATTTTGGAATATATTTGTCTTCAGATAAAATCAGTTTGAATAAATATCGAAAAGGTGTTATTTACAAACCATAATGGGTCCACAAAAAAGTGGAATATTCTGGAATCTGTTGATTGAATCCAGAATATTTTTTTTATTGAGCTTGGGCTGAAAAGTCACGGGCCTGAGAAAGAAACCGCGTTTTTTTTGTTCAAAATTGGCTTTATCCATCGACGTAACCTCCATCAAGAGGATACAATTATTCCAGCGTATTTCAATACCACTTTTGTAAAACGATTTATCTCTTGCCTCAAAATAATAAGCCCCATTTTCGAGCGAAATTTCTTACCGGTGAGCATTTTTTTGGGGTCTGGGAACAGCCAGTAGTCTCTGAGAACCAAATCTGGGGAATATGGTACATGAGGGAGCAAATTCAAAGCCCATTCCATGAAATGTTTCCATTATTTCCATTGATTTGTGATACTGTGCATTGCCTTGATGAAGCAGCACTTCCCTGTTCTTCAAATGGGCTCGTTTTTCCACAATTTGGGCCTACAAACGCTCCAATAATGCTTTATAATATTCACTGTTGATGGCATTTCCCTTCTCAAGATAGTCGATGAATAATACACCATGCACATCCCAAAATACCGAGGCCATAACCTTTCCAGTCGATTGTAGTGGTTTCGGGCGCTTTGGACGAGCTTTACCAGTTGCTCTCCACTCAGATAACGATCGTTTTGATTCTGGAGTGAAGTGATGGCTCCATGTTTCATCTATTGTCACATATTAATGCAGAAATTGTCAAACACTTCTTAGAATCATC
>Scaffold6120|ref0005040|ref0015479
GGAAATGTGGCTCAAAAATGATGATACTACTTTTGTGTATGTACATTATTAGTATCATTATTCAATCCAACAAAAGTAACAATTGGCTTATGGTAACTATAATGATTTTGCAGGGATTAGCTCAAAGAGTGTTTGACTGACAGTTAACTGAGAGTTTTTGAATACCATGAACGCTGAGCGATAACATGGTCCTCTGAAGATGCCAGTTACTCATGCTGGCGAAACTACAGGTGGATACGGGTCCCGCAAAATAGAGCGTAGGCAAGCAACTTCTGTGCATTTGTGTGTAGTGTCCCAGAAAGTGTTTGCCGTCGTATTAAGCAAATCATAGAGAATAATAATAACACTTTCGTTTATGATGCAATTCGATACAGCAAGAGGTTTAATTCTAGAGGGAGCAACTTGACGATATACAGGGTGTTCCTTAAACACATGATAATATTTAAGGAGGTAATTCTTAGACCCATTTTAAGGAAAAAACGTCCTATGGACGTATGTCCTAA
>Scaffold44|ref0003929|ref0022303
TGTACATTAAAGAAAATGAGAATTCACTATCTCTAAATTCATCATATCACTACTACAACACCAGAAATAAAAATTTATTGAGTATTCCCTACCATAGAATGAAAAGAACTCAGCAGCCAACAAATTATACTGCTCTGAAACTTTTCAATAAATTACCAAATGGACTAAAAAATGCTCCGATAAAAAGATTTAAAGCTGCAGTTATGGAAATTTTACTGTATAATGCTTTCTACAATCTCGACGAATTTTTTGACTTCTCTTTTGATGAAATACAACCATAATCCACTGAAATTGTTAATAATTTTGTTGAAAGTTTCTCAGATACTGTAAATGTCATGTACTGTTAGTTACTAAACTATATGTCGTTTACTTTTTCTATGTTTTACACTGAATCTACGTTCTATACATATACTTATACCTCTGTTATGACAACCTTAAATGTACTTTATACATACTTGGGCTAATAAATTATGATTATGATTAT
>Scaffold805|ref0018278|ref0019043
TGTACATTAAAGAAAATGAGAATTCACTATCTCTAAATTCATCATATCACTACTACAACACCAGAAATAAAAATTTATTGAGTATTCCCTACCATAGAATGAAAAGAACTCAGCAGCCAACAAATTATACTGCTCTGAAACTTTTCAATAAATTACCAAATGGACTAAAAAATGCTCCGATAAAAATATTTGAAGCTGCAGTTATGGAAATTTTACTGTATAATGCTTTCTACAATCTCGACGAATTTTTTGACTTCTCTTTTGATGAAATACAACCATAATCCACTGAAATTGTTAATAATTTTGTTGAAAGTTTCTCAGATACTGTAAATGTCATGTACTGTTTGTCACTAAACTATATGTCGTTTACTTTTTCTATGTTTTACACTGAATCTACGTTCTATACATATATTTATACCTCTGTTATGACAACCTTAAATGTACTTTATACATACTTGGGCTAATAAATTATGATTATAATTATGAT
>Scaffold152|ref0014401|ref0005880
TGTACATTAAAGAAAATGAGAATTCACTATCTCTAAATTCATCATATCACTACTACAACACCAGAAATAAAAATTTATTGAGTATTCCCTACCATAGAATGAAAAGAACTCAGCAGCCAACAAATTATACTGCTCTGAAACTTTTCAATAAATTACCAAATGGAATAAAAAATGCTTCGATAAAAAGATTTAAAGCTGCAGTTATGGAAATTTTACTGTATAATGTTTTCTACAAACTCGACGAATTTTTTGACTTCTCTTTTGATGAAATACAACCATAATCCACTGAAATTGTTAATAATTTTGTTGAAAGTTTCTCAGATACTGTAAATGTCATGTACCGTTTGTCACTAAACTATATGTCGTTTACTTGTTCTATGTTTTACACGGAATCTACGTTCTATACATATACTTATACCTCTGTTATGACAACCTTAAATGTACTTTATACATACTTGGGCTAATCAATTATGATTATGATTATGA
>Scaffold102|ref0010870|ref0013788
CGATGATATTTATTTCAAGGATTCGGACGATCAGTGTTCAGTGTGCGTTAGACATGTACTGTTAACAGTATTATGAAAATCCAACCAGCAAGCACGTAGTATTATTTTTTTATTGGAAATGTGGCTCAAAAGGCTCAAAAATGATGATACTACTTTTGTGTATGTACATTATTAGTATCATTATTCAATCCAACGAAAGTAACAATTGGCTTATGGTAACTATAATGATTTTGCAGGGATTAGCTTAAAGAGTGTTCGACTCTCAGTTAACTGAGAGTTTTTGAATACCATGAACGCTGAGCGACAACATGGTCCTCTGAAGATGCCAGTTACTCATGCTGGCGAAACTACAGGTGGATAGTGGTCTCGCAAAATAGAGTGTAGGCAAGCAACTTCTGTGCATTTGTGTGTAGTGCCCCAGAAAGGTTTGCCGTCGTATTAAGCAAATCATAGAGAATAATAATAACACTTTCGTTTATGATGCAATTCGATCCAGCAAAAGGTTTGATTCTAGAGGGAGCAACTTGACGATATATAGG
>Scaffold244|ref0010702|ref0005501
TGTACATTAAAGAAAATGGCTATCACTATCTCTAAATTCATCATATCACTACTACAACACCAGAAATAAAAATTTATTGAGTATTCCCTACCATAGAATGAAAAGAACTCAGCAGCCAACAAATTATACTGCTCTGAAACTTTTCAATAAATTACCAAATGGACTAAAAAATGCTCCGATAAAAAGATTCAAAGCTTCAGTTATGGAAATTTTACTGTATAATGCTTTCTACAATCCCGACGAATTTTTTGACTTCTCTTTTGTAATACAACCATAATCCACTGAAATTGTTAATAATTTTGTTGAGAGTTTCTCAGATACTGTAAATGTCATGTACTGTTTGTCACTAAACTATATGTCGTTTACTTTTTCTATGTTTTACACTGAATCTACGTTCTATACATATAGTTATACCTCTGTTATGACAACCTTAAATGTACTTTATACATACTTGGGCTAATAAATTATGATTATGATTATGATTATGATTATTA
>Scaffold543|ref0004092|ref0003335
TGTACATTAAAGAAAATGAGAATTCACTATCTCTAAATTCATCATATCACTACTACAACACCAGAAATAAAAATTTATTGAGTATTCCCTACCATAGAATGAAAAGAACTCAGCAGCCAACAAATTGTACTGCTCTGAAACTTTTCAATAAATTACCAAATGGACTAAAAAATGTTCCGATAAAAAGATTTAAAGCTGCAGTTATGGAAATTTTACTGTATAATGCGCTCTACAATCTCGACGAATTTTTTGACTTCTCTTTTGATGAAATACAACCGTAATCCACTGAAATTGTTAATAATTTTGTTGAAAGTTTCTCAGATACTGTAAATGTCATGTACTGTTTGTCACTAAACTATATGTCGTTTACTTTTTCTATGTTTTACACTGAATGTACGTTCTATACATATACTCATACTTATGACAACCTTAAATGTACTTTATACATACTTGGGCTAATAAATTATGATTATGATTAT
>Scaffold938|ref0016718|ref0010312
TTTGGCAATGTGCAAGGAAAACCGTAACTAATAAATAATAGCCAACCACGGAGGGGGGTCGTGCACGACAGAAAAAACTGGACAGGGTGTTTTAGAAAAAGAAAACTACCCTGCTAACCTCCTGTACAACGAGGGGGAAAACTTATTCTACAGTTAGAAATTTATGAAGAAAAATTTGACCGGAAGACATGATATTGGAAATGTGAAATGTGAAGATATTCGTATAAAAAATAATATATATTCAATTTTCACTCAAAAGGAAAGTCCTTAATGCCGCTATGGGGTACTTAGCCTCGATTCTAAAGGGCCAGTTGTAATACGGCACTATTGCGCTGCTCCATCGAAGAAGAGGATGAAAACCCATATGTCATTTCCTCATTTACTTGTCCCCAAATAACTGTTCATATAATAATATCGGGTTTTAACTGGGTGGTACACAAAGTTATTGAAAAAAAAAGCCTGAAATCAAATTATTGTTGGATTCCTCGTATTATGGGATATATTGTTGTCCTGTGATGACACAAGGAAAAATACTTGAAACCCCACCTCCGATTATCGAACCCTAATAATTCGAAGACGTTTTCATATACAGTTGGAAAAAACTGATATAAATATCCTCCGAAGAGATAAAAGAACGGAATTCTCAACCTTCCAAATCAGCACTATTACGAATCCGTTTCTGTGAACATGTGAATTACAACCGCTAATAGCGTTTACGAAAATCCTTAAGTTACATTCACAGTTCGAGTATCATTGTCAATTTCCAACTGAAACTGATTAAGATACCTTGGTCAAGGACCAACAAAGTTTCTAATTTTTCCGTTAGTGGCAGCAGCTATAGGGTGGTTGTTTATGATCTCGATATGAGCTTTTAGTAGATGGGACAGCGACAATAATTAGGTACCTTTTACGGATAACGTAACAGAAATTCAATTCATATAGTTTTGTCATTGTTTTATTCGACTTGTGACACGATGCGATCGTTTCTTTGCAATTTCGGCCTTCAAACGCTTCAATAACGCTCATGCAATATGAAGCCAAAACTTTCTTTTGATATCTTCACAATGTCAACTAAACCATGCAACTTCATTTTTCGATCATTCAAAACGATTTGGTGGATTTTTTGTTTTCTGGTGTTACCCATTTGGACTCCGCTACGTTCTGCATCATCGGTATCTCTACGACTACGTTTGAAGTCAGCAAACCAACGTTTCATTGTTGTTTCTGATGAAGTGGAGTCCTTTTAACACTTTTCAAGCCATTGATTTGCACTTGAACGGTATTTTTTTTCCATCAAGAAGCAGTGTTAAATTAAAACACGAAATTGTTTTAAAAAATAGTGTCACTATTAGCAAAATAAATCACATACATCTGAGTTGAATATCATGAAATTTCAACAGCTTTCTTTTGAAGGTTAGTACTGACTGGATAAGCGGTGAATGTAATAAAGCGCCATCTATGTGTTCGTCCGACGCTTTTCAGTCCATGCAGTAGAATATTATTGTAACAGACAAATGATTTGTTCATAAAACATCATAATTATTTGGCACTTATAAATTGATA
>Scaffold198|ref0003544|ref0012261
TTTGGCAATGTGCAAGGAAAACCGTAACTAATAAATAATAGCCAACCACGGAGGGGGGTCGTGCACGACAGAGAACACTGGACAGGGTGCTTGGGAAAAAAAAAACTACCCTTCCAATCTCCTGCACAACGAGGGGGAAAACTTATTTTCTAGTTAGAAATTCCTGAAGAGAAATTTGACCGGAAGACATGATATTGGTAATGTGAAATGTGAAGGTATTAATATAAAAAATAATATATATATTAAATTTTCACTGAAAAGGAAAGTCCTTAATGCCGCTATGCGGTACTTAGCCTCGATTCCAAAGGGCCAGCTGTAATACGGCACTATTACGCTGCTCCATCAAGGAAGAGGATGAAATCTCATGTGTCATTTCTTCATTTCCTTGTCCCCAAATGACTGTTCGTATAATAATATCGGGTTTTTCTGGGTGGTACAAAAAGTTATTAAATAAAAACGCCTGAAATTAAATTATTGTTAGATTCCTCGTATTATGGGATATATTGTTGTCCTGTTATGACACAAGGAATAATACTTGAAAACTCACCTCCGATTATCGAACCCTAATAATTCGAAGACGTTTTCATATACAGTTGAAAAAAACTGATATAAATATCCTCCGAAGAGATAAGAAAACGGAATTCTCAACCTTCCAAATCAGCACTATTACGAATCCGTTTCTGTGAACATGTGATTTACAACCGCTTATAGCGTTTACGAAAATCCCTAAGTTAAATTCACAGTTCAAGTATCATTGTCGATTTCCAACTGAAAATGATTGAAATACCTTGGTCAAGGACCAACAAAGTTTCTAATTTTTCCGTTAGTGGCAGCAGCTATCGGGTGGTTGTTTATGATCTTGATATGAGCTACTAGTACGTGGGCAAGCGACAATAAATAGGTATCTTTTACGGATAACGTAACA
>Scaffold147|ref0005305|ref0018643
TTTGGCAATGTTCAAAGAAAACCGTAACTAATAAATAATAGCCAACCACGGAGGGGGGTCGTGCACGACAGAGAAAACTGGACAGGGTATTTGTAAAAAAGAAAACTACCCTTCCAATCTTCTGCACAACGAGGGGGAAAACTTATTTTCTAGTTAGAAATTACTGAAGAGAAATTTGACCGGAAGACAGGATATTGGTAATGTGAAATGTGAAGGTATTGGTATAAAAAATAATATATATCCAATTTTCACTTAAAAGGAAAGTCCTTAATGCCGTTATGCGGTGCTTAGCCTCGATTCCAAAGGGCCAGCTGTAATACGGCACTATTGCGCTGCTCCATCAAGGAAGAGGATGAAAAACCCATGTGACATTTCCTCATTTCTCCTTGTCCACAAATAACTGTTCATATAATAATATCGGTTTGTTTTTCCTGGGTGGCACACCAATTTATAAAACAAAAACGCCTGAAATTAAATTATTGTTGGATTCCTCGTATTATGGGATATATTGAAGTCCTGTGATGACACAAGGAAGAATACTTGAAAACTCACCTCCGATTATCGAACCCTAATAATTCTAAGATGTTTTCATATGCAGTTGGAGAAAAACTGATATAAATATCCTCCGAAGAGATAAGAAAACGGAATGCTCAACCTTCCAAATCAGCACTATTACGAATCCGTTTCTGTGGACATGTGATTTACAACCGCTTATAGTGTTTACGAAAATCCCTAAGTTAAATTCACAGTTCGAGTATCATTGTCGATTTCCAACCGAAAATGATTAAAATACCTTGGTCAAGGACCAACAAAGTTTCTAATTTTTCCGTTAGTGGCAGCAGCTATCGGGTGGTTGTTTATGATCTCGATATGAGCTATTAGTAGATGGGCAAGCGACAATAAATAGGCACCTTTTACGGATAACGTAACA
>Scaffold1107|ref0007092|ref0000783
TTTGGCAATGTGCAAGGAAAACCGTAACTAATAAATAATAGCCAACCACGGAGGGGGCTCGTGCACGACAGAGAAAACTGGACAGGGTGTTTGGGAAAAAGAAAACTACCCTTCCAATCTCCTGCACAACGAGGGGGAAAACTTATTTTCTAGTTAGAAATTTCTGAAGAGAAATTTCACCGGAAGACATGATATTGGTAATGTGAAATGTGAAGGTATTAATATAAAAAATAATAGATATTAAATTTTCACTCAAAAGGAAAGTCCTTAATGCCGCTATGCGGTTCCAAAGGGCCAGCTGTAATACGGCACTATTACGCTGCTCCATCAAGGAAGAGAATGAAATCACATGTGTCATTTCCTCATTTCCTTGTCCCCAAATGAGTGTTCGTATAATAATATCGGGTTTTTCTGGGTGGTACAAAAAGTTATTAAAAAAAAAACGCCTGAAATTAAATTATTGTTAGATTCCTCGTATTATGGGATATATTGTTGTCCTGTGATGACACAAGGAATAATACTTGAAAACTCACCTCCGATTATCGAACCCTAATAATTCGAAGACGTTTTCATATACAGTTGGAAAAAAACTGGATATAAATATCCTCCGAAGAGATAAGAAAACGGAATTCTCAACCTTCCAAATCAGCACTATTACGAATCCGTTTCTGTGAACATGTGATTTACAACCGCTTATAGCGTTTACGAGAATCCCTAAGTTAAATTCACAGTTCAAGTATCATTGTCGATTTCCAACTGAAAATGATTAAAATACCTTGGTCAAGGACCAACAAAGTTTCTAATTTTTCCGTTAGTGGCAGCGGCTATCAGGTGGTTGTTTATGATCTTAATATGAGCTATTAGTACGTGGGCAAGCGACAATAAATAGGTACCTTTTACGGATAACGTAACAAAAT
>Scaffold47|ref0003932|ref0016663
TTTGGCAATGAGCAAGAAAAACCTACACTAACAAATACCAGCCAACCACGGAGGGAGGTTGTGCACGACAGACAAAACTGAACAGGGTGTTTGGGAAAAAGAAAACTACCTTTCCAATCTCCTGCACAACGAGGGGGAAGACTTATTCTCTAGTTAGAAATTTCTGAAGAGAAACTTGACCGGAAGACATGATATTGGTAATGTGAAATGTGATGGAATTGGTATAAGAAATATATATTTAATTTTCACTCAAAAGAAAAGTCCTTAATGCCGCCATGCGGTGGTTAGCCTCGATTCCAAAGGGCCAGCTGTAATAGGGCACTATTGCGCTACTCCATCAAGGAAGAGGATGAAAACCCATGTGACATTTCCTCATTTCCTTGTCCCCAAATGACTGTTCGTATAGTAATATCGGGTTTTTCTGGGTGGTACACAAGTTATTAAAAAAAAATGACTGAAATTGAATTATTGTTGGATTCCTCGTATTATGAAATATATTGTAGTCCTGTGATGACACAAGGAATAATGCTTGAAATCTCACCTTCGATTATCGAACCCTGATAATTCGAAGACGTTTTCATATACAGTTGGAAAAAACTGATAAAAATATCCTCCGAAGAGATAAGAAAATGGAATTCTCAACCTTTCAAATCGGCACTATTACGAATCCGTTTCTGTGAACATGTGAATTATAACTGCTTATAGGGTTTTACGAAAATCCCTAAGTTGAATTCACAGTTCGAGTATCATTGTCAATTCCAACTGAAAATTAATAAAATACCTTGGTAAAGGACCAACAAGGTTTCTAATTTTTCCGTTAGTGGCAGCAGCTATCGGGCGGTTGTTTAGGATCTCCATATGAGCTATTAGAGGTGGACAAGCGACAATAAATAGGTACCTTTTACGGATAACTTAACA
>Scaffold878|ref0015571|ref0007502
TTTGGCAATGTGCAAGAAAAACCGTATTTAATAAATAATAGCCAACCACGCAGGGGGGTCGCGCACGACAAAGATAACTGGACAGGGTGTTTGGGAAAAGAAACGTACCCTTCCAATCTCCTGCACAACGAGAGGGAAAACTTATTCTCCAGTTAGAAATCTCTGAAGAGAAATTTGACCGGAAGACATGATATTGGTAATGTGAAATGTTAAGGTATTGGTATAAAAAATATATATTCTATTTTCACTCAAAGGGAAAGTCCTTAATGCCACTATGCGGTACTTAGCCTCGATTCCAAAGGGCCAGCTGTGATAGGGCACTATTGCGTTACTTCATCAAGAAAAAGGATGAAAACCTATGTGACATTTCCTCATTTCCTTGTGCCCCAAATGACTGTTCGTATAATAGTATCGGGTTTTTGTGGGTGGTATTATTAGTTATTAAAAAAAACGCCTGAAATTAAATTATTGTTGGATTCCTCGTATTATGAGATATATTATAGTCCTGTGATGACACAAGGAATAATACTTGAAAACCCACCTCTGATCATTGAACCCTGATAATTCGAAGACGTTTTCATATACAGTTGGAAAAAACTGATATAAATATCCTCCGAAGAGATAAGAAAATGAAATTCTCAACCTTCCAAATCAGCACTAATTCGAATCCGTTTCTGTGAATATGTGAATCACAACCGCTTATAGCGTTTTACGATAATCCCTAAGTTGAATTCACATTCGAGCATCATTGTCAATTTACAACTGAAAATGATTAAAATACCTTGGTCAAGGACCAACAAGTTTTTTAATTTTTCCGTTAGTGGCAGAAGCTATCGGGTGGTTGTTTAGGATCTCGATATGAGCTATTAGTAGGTGGGTAAGCGACAATAAATAGGTACCTTTTACGGATAACGTAACAAAA
>Scaffold42|ref0003935|ref0020197
TTTGGCAATGTGCAAGGAAAACCGTAACTAATAAATAACAGCCAACCACGGAGGGGGTTCGTGCACGACAGAGAAAACTGGACAGGGTGTTTGGGACAAAGAAAACTACCCTTCCAATCTCCTGCACAACGAGGGGGAAACCTATTCTCTAGTTGGAAATTTCTGAAGAGAAATTTGACCGGAAGACATGATATTGGCGAAGTGAAATGTGAGGGTATTGGTATAAAAAAATATATATTTAGTTTTCACTCAAAAGGAAAGTCCTTAATGCCGCCATGCGGTACTTAGCCTCGATTCCAAAGGGCCAGCTGTAATACGGCACTACTCCATTAAGGAAGAGGATGAAAACCCATGTGACATTTCCTCATTTCCTTGTCCCCAAATAACTGTTCATATAATAATATCGGGTTTTTTTCTGAAAAACATGAAATTAAATTATTGTTGGATTCCTCGTATTATGGGATATATTGTAGTCCTGTGGTGACAGAAGGAAGAATACTTGAAAACTCACCTCCGATTATCGAACCCTAATAATTCGAAGACGTTTTTATATACAGTTGGAAAAACTGATATAAATATCCTCCGAAGAGATAAAAAAACGGAATTCTCAACCTTCCAAATCAACACTATTACGAATCCGTTTCTGTGAACATGTGAACATGTGAACCGCTTATAGCGTTTACGAAAATCCCTAAGTTAAATTCACAGTTCGAGTATCATTGTCAATTTTCTTTTCAACTGAAAATGATCAAAATACCTTGGTCAAGGACCAACGAAGTTTCTAATTTATCCGTTAGTGGCAGCAGCTATCGGGTGGTTGTTTATGATCTCGATATGAGCTATTAGTAGGTGGGCAAGCGACAATAAATAAGTAGGTACCTTTTACGGATAACGTAACA
>Scaffold4467|ref0017113|ref0005118
TTTGACAATGTGCAAGGAAAACCGTAACTAATAAATAATAGCCAACCACTCGGAGGGGGGGGGGGTCGTGCACGACAGAGAAAAACTTGACAGGGTGTTTAGGAAAAAGAAAACTACCCCTTCAATCTCCTGCACAACGAGGGGGAAAACTTATTCTCTAGTTAGAAATTCATGAAGATAAATTTGACCAGAAGACATGATATTGGTAATGTGAAGGTATTGGTATAAAAAATATATATTTAATTTTCACTCAAAAGGAAAGTTCTTAATGCCGCTATGCGGTACTTAGCCTCGATTTCAAAGGGGCAGCTGTAATACGGCACTATTGCGCTACTCCATCAAGGAAGAGGATGAAAACCTATGTGACATTTCCTCATTTCCTTGTCCCCAAATGACTGTTCGTATAATAATATCGGGTTTTTCTGGGTGGTACACAAGTTATTAAAAAAAAAACACCTGAAATTAAACTATTGTTGGATTCCTCATATTATGGGATATATTGTAGTCCTGTGATGACACAAGGATTAATACTTGAAAACTCACCTCCAATTATATCGAACCCTAATAATTCGAAGACGTTTTCATATACAGTTGGAAAAAAACTGATATAAATATCCTCCGAAGAGATAAGAAAACAGAATTCTCAACCTTCCAAATCAGCACCATTACGAATATGTTTCTGTGAACATATGAATTACAACCGCTCATAGCGTTTTACGAAAATTCCTAAGTTAAATTCACAGTTCGAGTATCATTGTCAATTTCCAACTCAAAATGATTAGAATACCTTGGCCAAGGACCAAGAAGGTTTCTAATTTTTTCGTTAG
>Scaffold4201|ref0002296|ref0012528
TTTGGCAATGTGCAAGGAAAACCATAACTAATAACTAATAGCCAACCACGGAAAGGGGTCGTGCACGACACAGAAAACTGTACAGGATGTTTGGGTAGAAGAAAACTACCCTTTCAATCTCCTGCACAACGAGGGGGAAACTTATTCTCTAGTTAGAAATTTCTGAAGAGAAATTTGAACGGAAGACATGATATTGGTAATGTGAAATGTGAAGGTATTGGTATAAAAAAAAATATTTAATTTTCACTCAAAAGGAAAGTCCTTAATGCCGCTATGCGGTACTTAGCCTCGATTCCAAAGGGCCAGCTGTAATAAGGCACTATTGCGCTACTCTATCAAGGAAGAGGATGAAAATCCATGTGACATTTCCTCATTTCCTTGTCCCCAAATGACTGTTCGTATAATAATATCGGGTTTTTCTGGGTGGTACACAAAGTTATAAAAAAACGCCTGAAATTAAATTATTGTTGGATTCCTCGTATTATGGGATATATTGTAGTCCTGTGATGACACAAGAAAGAATACTTGAAAAGTCACCTCCGATTATCGAACCCTGATAATTCGAAGACGTTTTCATATACAGTTGGAAAAAACTGATATAAATATCCTCCGAAGAGATAAGAAAACGAAATTCTCAACCTTCCAAATCAGCACTATTACGAATCCGTTTCTGTGAACATGTGAATTACAACCGCTTATAGCGTTTACGAAAATCCCTAAGTTAAAGTTCGAGTATCATTGTCAATTTCCAACTG
>Scaffold7376|ref0010213|ref0007141
TTTGGCAATGTGCAAGGAAAACCGTAACTAATAAATAACCACGGAGGGGGGTCGTGCACGACAGAGAAAACTGTATAGGATGTTTGGGAAAGAGAAAACTACCCTTCCAATCTCCTGCACAACGAGGGGGAAAACTTATTTTCTAGTTAGAAATTTCTGAAGGGAAATTTGACCGGAAGACATGATATTGATAATGTGAAATGTGAAGGTATTGGTATAAAAAATAATATATATTCAATTTTCACTCAAAAGAAAAGTCCCTAATGCCGCTATGCGGTACTTAGTCTCGATTCCAAAGGGCCAGATGTAATACGGCACTATTGCGCTGCTCCATCAAGGAAGAGGATGAAAAACCCATGTGACATTTTCTCATTTCCTTGTCCCCAAATAACTGTTCATATAATAATATCGGGTTTTTTTTCCTGGGTGGTATACTAATTTATAAAAAAAAACGCCTGAAATTAAATTATTGTTGGATTCCTCGTATTATGGGATATATTGTAGTCCTGTGATGACACAAGAAAGAATACTTGAAAACTCACCTCCGATTATCGAACCCTAATAATTCGAAGACGTTTTCAAATACAGTTGGAAAAAACTGATATAAATATCCTCCGAAGAGATGAGAAAACGGAATTCCCAACCTTCAAATCAGCACTATTACGAATCCGTTTCTGCGAACATGTGATTTACAACCGCTTATAGCGTTTACGAAAATCTCTAAGTTAAATT
>Scaffold308|ref0006450|ref0001931
TAAAAAAAAATTGAGATTGATTGAAAAATGCACATTCTACAAGGGTGGTTCCATTTTAAATGGGTCACACTGTATATATATGGTCCAGCCTTAGCCATAGTTCTAACAATTTGTTTGCGATTCATTAGTAACTGGTGGCACGCTGAGCTTGTGCCCCATAATAGAATCCCATACATTAGGTGGCAGTAAACCATACCGTAGTATACAGTTTTCAGCACTTCAATTGATACTATTTCTCTGAGATTTCTAAATAAAAATTGACTTCTGGACAACGATTTTTGCAATTCCTGAATGTGTTCTTTCCAGGTCCGGTTGGAATCTATGTGAAATCCTAGTATTTTGACCGATGAATCATTTGTCATATTTTTTGAGAAAGTTATTTCTTTAGTTTTATTTTTATTCAAATATAAAATATTTGCGTTGAAATAAGCTTCACCTCGTAAAAGTGTTTCACTTGACATGCTATCGATCTCATTTAAATTCCTGCTTCTGATTAAAAAAGTTGAGTCATCTGCGTACATAAATACATCTGCGCTGTCTAAGAAGATTGACAGATCATTCATATAGATTATAAACAACAGTGGCCAACAGTGTAGTATATGTATTCTTGTCTGTCCGTAATGAATGTTTCAGTGAGTTGAAGAGCTGGTCCACGTATCCCGCATTTATGGAGCTTTTCTAATAGGATACCATGTGAGAAACTGTCGATGGCTTTCGACAAGTCGCATAGGATTGCACGTGTATGTACTCCAACGTCTAGATTTTTTGAACTATCTCAGTAACAGTTTGTGAAGTTGATCTCAGCGATCGAAATCCATATTGATGGTCATCGACATGCTTTTCGTTTTCGAATAAGCTCGTTATTCTGTCTTTGACAATTACTTCAATCATTTTTGATATTATTGGGGCAATTGTTATACATCTATAATTATGACAGTTATTTATATCACCTTTTTTCATAATTGGGGTTGCTCTACACAGTTTCAGATGTGATGGAAATTCTACCTTCTCCAGTGCGAGTGGTGTGCTTAGGATTTCCGGTATGAGTTTGATTATTTTGGAGCTTATGATATATGCATCCGTAGTTGAACTATTTTCGAGTGTTTCATTACACATGTTATTTATTTATCATTTGTGGGACTCAAGAATACTGAATCTTTCACAGTTATTATAACGAGATCATCCCTAGATTCATCCTTGAGAGGTATTTGTTCAATAATGTTATCCATCATTGTGGAGCTGAATTCACAGAAATCATTTGCAGTAAGGCAGGTATCGTGTTTTACCTGATCTTCCAAACTATTTTTGCCGGGTTCTTACTGTTTGTGATAAAGTTATCATACATACTCCTTTTTGCTTTCTTCACATTTTCTGTAAAACTTTTTTGTTTGGTTTGATACGTACGTTTTATTTCGGAGTCTCCTGTGTTTATATATTGGCGTATATTGGCGTATATTCGTTCGTATATTCGTGTTTATATATTGGCGTATATTCGTCTTACATTCTCCCTCATAACTTTCAGTTCCTCAGTATACCACTTTGGTTTTAGAGCTTTTTGATTTATATTTTTCAAAGAAAAAGCTGTTTTTGTGGCATATGTGATATGTTCACATATAAATTCAGAGAGGATGTTTGGATCGTTAGTTGAATAGTAGCATGACCAATCTATTCTGTTTATACATTGTACAAATTCATCTCTACCCAATTCACTAATATGTCTAGTTTGTTTGGGCGCATTTTTACCCTGATTCGAACTATTTTTTATCTTGATTTCGATAAGTTGACCATATTGGTCAGAAATATCTTCTTTAACAATCCCAATTTTTTCATAGTTGAAGTTAGTGCATATGTTGTCAATACATGTGGAAGAATATCGAGTAACTCTCGTTGGTTCACATAAAAGAGTTTCAAAGTTATAAGAAAGGAGGGTATTATTGAGACTGTTTTTTTCTTCATCGTATGCAAGAAAGTTGACATTAAAATCTCCTAGCAGAATAATTTTTGGATATTTTCTAGTGAGGAATTCTATCAGATTATCCAGAGTATTTAAAAATATATCGAAGTTGCCACGGTTCGATCTATAGATTGTTACTATGGCAGTGTTTTGAATAAGTATAGCTGTGAACTCAGCGTCCAATTCATCACAGAAATGACTTACTTTGATTTCCATAGCGAATAGATTTTCTTGTATAGAAATTGCAACACCTCCATGTTCAAATTTCTATCTGCAGAAATAATTTACCAAGTTGTAATTACTTATTCCGGCGGACTGAAGCTGTCCACTTGTCAGCCATATTTCACTAAAGCATGTCACACAGTACGGATTGTCTGATAAGTCATCTAGTTTGTTACTAAGACACTGTACATTGAGATGAAAGATACTTAAGTTTGAGTTCCTTATTCTGGTGGTGTCACTTAGTTTGAGGTTTCTGTTGTCAGAAGTATCCTTATATTTTTTTGAATCTAGTCAGATTTGATAGGTAGATGGGATGCTTTCGGCTCTATTCATGAAAAAGTCCTTGATTGATGAACTTCTTCGTCATCTCGTTGATCATCCAGAAAGTGTTGTCCTATTTTGAAATTGAAGCGATTGTATAGTATCTTCCTGGGCCAAAAGTTTGGTTCGTATACCATTTCTTTGAGGTGGGGCTACACTCCAATCATAAATGACTGGTTATCCTTTCGAGTGTTTTGTGTTTTCAGTTTTTTGATGTACATATTATCTGTTTTTATATGTTCTTTGATATACATCTCTATGTTTTTCTCGTTAACTGTGTCAGGTACCCGTGATACAAACAGCCATATCATTTTGTTTTTCTTTTTCTCTTTTCTGCTCAGTTTGAATTTGCATTATTTTAGGTGCAATCTGATCAATTTTGAAAGTTGGATCACCCCTTAGTTGGGAATTTCCTGTTACGAGTTGTTCTTAGTTACCTCTGATTCATTGATAGGGTTTTATTTGTGATGCGTTTTGCAGCTGGGCTTTTTTTAGTGGGTCCTCTTCTTCGGCTATTTGGCTGGTGTTTTTTATTGGCCTTGATGGGATGTGGATATATTGTTCCAATTCATTTTCAAGGAATGCGATTTTGTCATTCATCAATGAGATGACTGTCTCTTTGTCACTTATGATTGTATCTTTATCCCGGATTATAGATCTTAGAAGTTTGTTTTCCTCTTTGAGAAATATTTCCTCCGTTATGATTGGATCACTGTGACTAATTCGATTGGCTTGATTTGGATTTTCTGCCGAGTGTTTGCAATCTCCTTTTTTTGTATCATTTGCTTGTCTGAGACAAGCAGGATGAAACATTTCTTCACATTTATTACACTTTACTTTGTTTACGACTTTTTTTTTGACAATGTTTACACGTATATTCACTATTTTCTTTGGAGTGAAGTGACAGTGAACTTGTACCTGTCGCCATAGTATTTTAATATGAAAGTCGGCATTTGGAGTCAATCACAACAGAAACAACAACCCTAGGTGTATGATCATTGTTGAAGGTGAGCCTGAATTAAGATAGATCCATCCAAAGAATTGAATATTTTTTAGTTTAGATTATATGAAATCAGTAGATCAATCATTCTATTTTAGGATAATATTTACCTTCATTCCGCTAACAAACTGTAAAGTGATCGGATTATCAGCGACAATGTCCGTACTTCTCCAATCACCATAATCTCCTCTGATATTGAAGCATGCAATTTTTATGTCGCTCATCAACCCGAAAAACAGAACTCCATCCTTATTGATAGCTTCGGCAGCACTTTGGGTCCTTCTATCTAGACGGTAAGTCTGAAACAAAAGATGTTATAATTTTATCACAATGTGTGTATTTTTTTAAAAGACAAAAACACAAGCACTACAGAAAAATCCTTAAGGCGCTCTTATAGCGCTGCCTGTGCAAAAATAGTGATTCACATTGGATTTGAATTGCTGGAGATTGAATCCATTTGATAAAACGTTCTCAGGAAGTTTATTCCACATAAATGCAGTTCTCCAAATGAAAGAATTCTTGAACAATGAAGTTCGTGGTGTGTGATAACTGTTATCACCCGAAGACTATTGTGGATACTAACA
>Scaffold153|ref0014400|ref0000225
GTGTTTATGTATTGGCGTTTTATTCGTCTTACATCCTCCCTCATAACTTTCAGTTACTCAGTATACCACTTAGGTTTTAGAGCTTTTTGATTTATATTTTTCAATGGAAAAGCTGTTTCTAATGCATATGTGATATTTTCACATATAAATTCAGAGAGGATGTTTGGATCGTTAGTTAAATAGTAGCTTGTCCAATCTATTCTGTTTATACATTGTACAAATTCAGCTCTAGCCAATTCACTAATGTGTCTAACTTGTTTGGGCGCATTTTTACCCTGGTTCGAACTATTTTTTATCTCGATTTCGATAAATTGACCATAGTGGTCAGAAATATCTTCTTTAACAATTCCAATTTTTTTATAGTTGAAGTTAGTGCATATGTTGTCGATACATGTGGAGCAATATTGAGTAACTCTCGTTGGTTCACATAAAAGAGTTTCAAAGTTATAAGAAAGAAGGGTATTATTGAGACTGTTTCTTTCTTTATTGTCTGCAAGAAAATTGACATTGAAATCTCCTAGCAGAATAACTTTTGGGTATTTTCTAGTGAGGGATTCTAGCAGATTATCCAGAGAATTTAAAAATATATCGAAGTTGCCACGGTTCGATCTATAGATTGTTACTATGACAGTATTTTGAATAAGTATAGCTGTGAACTCAGCGTCCAATTCATTACAGAAATAACTTACGTTGATTTCCATAGCGAATAGATTTTCTTGTACAAAAATTGCAACACCCCCATGTTTAAATTTCTGTCTGCAGAAATAACTTACCAATTTGTAATTACTTATACCGGCGGACAGAAGCTGTTCACTTGTCAGCCATATTTCACTAAAACATGTCACAGAGTACAGGTTGTCTGATAAGAACATAGATAAGTCATCTAGTTTGTTACTAAGACACTGTACATTGAGATGAAAGATACTTAAGTTTGAGTCCCTTGCTCTGGTGGTGTCACTTAGTTTGAGGTTTCTGTTGTCAGAAGTATCCTTAGATATTTTTGAATCTAGCCAGATTTGATAGGTAGAT
>Scaffold36|ref0001164|ref0014501
AGTCTTTTACATAGATAGTCTATACATATGTATTTTCCAATTGAGATTATGGTCAATGTGTATTTTGAGATATTTTACTGAACTGGATATTTTCAAAGTTATGTTCTTATTTCTGCTAGTTGAATGTATATTGATGTTTTGTGCATTGCTGGGAAAACCATGATTGTTACTACAAAATGAAATGTAAGATGTTTTATCAATATTTATTGTCAGTAAACCATCATCAAGCCAATTTACTATAGTGTCAATATCGTTTCTTGTATGAGATATTTCATCTTCCCAAGTTGTTCCATCAATCATTAGTACTGTATCATCAGCATATGAGACCACTTTTTCAGAAATATCAATGGATAAAATATCATTCAAATATAATGTAAATAGCATTGACCCTAAAACAGTGCCCTGGGGAACACCGTATTTAATTTCTAATGGTTCGCTCAGTACACCGTCTATTTTAACCATTTGCACTCTTTTATTGAGGTAGTTTTTGATTAGATCATTTGTCAGACCTCTGATACCAAGATTATTTAATTTCGACAGTAATTTTTCATGACTAATGGTATCGAAGACCTTGGCCAAATCGATAAATATTCCCAGACATGTTTTTATCTAAGTGATCATATATTTGTGTGACTAAGTTAACTATGGCATCAGAGGTTGATCTTCCATTTTAAAAACCAAATTCGAAATCTGAAATTATATGATGTCTCTCTGTAAAAAGTCATTTAACGTTTCTTAAGGATTTTTTCGAATATTTTTGCCATATTGGATATTTTGCTTATTGGACGATGATAGCTTACTTTGTTTTTTTCGCCCGATTTATATACAGGTTTAACAATTGTTATTTTGAAGTTCGTGGAGCATATGCCAGTGGCAAAAATAGAGATTATCAAAATACATAAAGGTTTCGTTATATGTTCAGATAATGATTTGATAACTTTCACAGAAATTCCATCGTAGCCAGGTGCAGTGTTTGTCTTTAGTTCTTCAATTGTATTCAATATCTCATCACATGGTGATAGGAAAATAGTATCACCTACAGTATTCACATTTGAATTGTTATCTCCTGTGCTTCTTGCTTGAATTTTTGAGCCATTTTTTCACCCACGGTTGAGTAATGGTTAACAAATACATTAGCAATATCGAATTTGTTAGTGATTATT
>Scaffold14|ref0007453|ref0012443
CAATGTGTATTCCAAAATACTTTACTGAACTTGATGTTTTCAAAGTTATGTTCTTATTTCTGCTACTTAAATGAATATTGATGCTTTGTTCATTGGAAAAACCATGACTGTTACTACAAAATGAAATGTAAGATGTTTTTTCAATATTTATTGTCAGTAAACTATCATCAAGCCAATTTACTATAGTGTCAATATCGTTTCTTGTATGAATTATTACATCTTCCCAGGTTGCTCCATCAATTATCAGTACTGTTTCATCAGCATATGAGACCATTTTTCCAGAAATATCAATGGATGACATATCATTCAAATATAATACAAATAGGCCCTTAAACAGTGCCTTGGGGAACTCCGTATTTGATTTCTAATGGGTCGCTCAGTACACCGTCTATTTTAACCATTTGTACTCTTTCATTGAGGTAGTTTCTGATTAGATCATTTGCCAGACCTCTGATACCAAGATTATTTAATTTCGATAGCAAATTTTCATGACTAATGGTATCGAAGGCCTTAGCCAAATCGATAAATACTCCCAGGCATGGTCGTTTTTTATCTAGGTGATCATATATTTGTGTGACTAAATTAACTATGGCATCAGAGGTTGATCTTAGATTTTGAAAACCAAATTGGAAATCTGAAATTATATGATATCCCTCTGTGAAAGTCATTAACCGTTTTTTGAGGATTTTTTCGAATATTTTTGCCAAATTGGATATTATGCTTATTGGACGGTGATTACTTACTTTGTTTTTTTCGCCCGACTTAAATACAGGTTTTACAATTGTTATTTTGAAGTTTCAGGGGCATATACCAGTGACAAATATAGCGTTTATCAAAATACATAAAGGTTTCGTTATATATTCAGATAGAGTTTTGATAACTTTCACAGAAATTCCATCATAACCAGGTGCAGAGTTTGTCTTTAGTTCTTGAATTATATTCAAAATCTCAACCTCATCACATGGTTTCAGGAAAATAGT
>Scaffold20289|ref0020581|ref0021205
ATCGTTTCTGTAGTATCATAAGCGGTTGTACAGTTGTACTATAGACCCCTACCCATCCTAGATTTCCATACATTAAGAGTGACTGAACTAACGAAAAATAAGTCTTTTACAAAGATATTCTATATGTATTTTCCAATTAAGATCAATGTGTATTCCAAGATATTTTACTGAACTGGATTTTTTCAAAGTCATGTTCTTATTTCTGCTACTTAAATGAATATTGATACTGTGTGCATTGGGAAAACCATGACTGTTACTACAAAATGAAATGTAAGATGTTTCTCCAATATTTATTGTCAGTAAACTATCATCAAGCCAATTTACTATAGTGTCAATATCGTTTCCTGTATGAGATATTACATCTTCCTAGGTTGCTCCAACAATTATTAGTACTGTATCATCAGCATATGAGACCATTTTTCCAGAAAATCAATGGATAACATATCATTCAAAAATAATACACATAGGATTGGCCCTAAAACAGTGCCATGGGAAACTCCGTACTTAATTTCTAATGAGTCGCTCAGAACACCGTCTATTTCAACCATTTGTACTCTTTCACTGAGGTAGTTTCTGATTAGATCGTTTGCCAGACCTCTGATACCAAGATTATTTAATTTCAATAGCAATTTTTCATGACTAATGGTATCGAAGGCCTTAGCCAAATCGACAAATACTCCCAGGCATGGTCGTTTTTTATCAAAGTAATCATATATTTGTGTGACTGAATCAACTATGGCATCAGAGGTTGATCTTTCATTTTGAAAACCAAATTGGAAATCTGAAATTATATGATGTCTCTCTGTGAAAGTCATTAAACGTTTTTTGAGGATTTTTTCGAATATTTTTGCCAAATTGGATATTATGCT
>Scaffold959|ref0022161|ref0004356
TTTATGTATTGGCGTTTTATTCGTCTTACATCCTCCCTCATAACTTTCAGGTCCTCAGTATACTACTTAGGTTTAGAGCTTTTTGGAAAGGAAAAGCTGTTTCTATGGCATATGTGGTATTTTCACATATAAATGCAGAGATGATGTTTGGATCGTTAGTTAAATAGTAGCTTGACCAATCTACTCTGTTTATACATTGAACAAATTCAGCTCTACCCAATTCACTAATATGTCTAATTTGTTTGGGCGCATTTTTACCCTGGTTCGAACTATTTTTTATCTCGATTTCGATAAATTGACCATAGTGGTCAGAAATATCTTCAACAATTAAATTTTTTTTATAGTTGAAGTTAGTGCATATGTTATCAATACATGTGGAAGAATATTGAGTAACTCTCGTTGGTTCACATAAAAGAGTTTCAAAGTTATAAGAAAGGAGGGTATTATTGAGACTGTTTTTTTTATTGTCTGCAAGAAAATTGATGTTAAAATCTCCTAGCAGAATAATGTTTGGGTATTTTCTAGTGAGGGATTTTAGCAGATTATCCAGAGAATTTAAAAATATATCGAAGTTGCCACGGTTCGATCTATAGATTGTTACTATGACAGTATTTTGAATAAGTATAACGGTGCCCTCAGCGTCCGATTCATTTCAGAAATGGCTTACTTTGATGTTCATAGCGAATAGTTTTTCTTATACAAAAATTGCAACACCTCCATGTTTAAATTTCTGTCTGCAGAAATAATTCACCAATTTGTAATTACTTATACCGGCGGACTGAAGCTGTTCACTTGTCATCCATATTTCACTAAAGCATGTCACAGAGTACGGATTGTCTGATAACATAGATAAGTCATCTAGTTTGTTACTAAGACACTGTACATTGACATGAAAAATTATTAAGTTTGTCTCTTATTCTGGTAGTGTCACTTAGTTTGAAGTTTCTGTTGTCTGAAGTATCCTTAAATATTTTTGAATCTGGGCAGATTTGATAGGTAGATGGGATGCTTTCGGCTCCATTCATAAAAAAGTCCTTGATTGGTGAACTTCGTCATTTCGTTGATC
>Scaffold353|ref0002811|ref0015819
TCTTTTACAAAGATAGTCTATGTGTATTTTCCAATTAAGATTATAGCCAATGTGTATTACGAGATATTTAACTGAACTGAATTTTTTCAAAGTTATTTTCTCATTTCTGTTAGTTGAATAAATATTGATATTTTGTGCATTGGGAAATCCATGACTGTTACTACAAAATGGAATGTAAAATGTTTTGTCAATATCTATTGTCAGTAAACTATCATCAAGCGAATTTACTATAGTGTCAATATCGTTTCTTGTATGATATATTACATCTTCCCAGATTGCCCTACATTTATTAGTACTGTATCATCAGCATATGAGACTAATTTTTCAAAAATATCAATGGATAACATGTCATTGGAATATAATATGAATAGGATTAGCCCTAAAACAGTGCCCTGGGGAACTCCGTACTTAATTTCTATTGGGTCGCTCAGTACACCGTCTATTTTAACCATTTGTACTCTTCCATTGAGGTAGTTTCTGATTAGATCATTTGCCAGACCTCTGATACCAAGATTATTTAATTTCGACAGCAATTTTTCATGACTAATGGTATCGAAGGCCTTGGCCAAATCGATAAATACTCCCAGGCATAGTCGGTTTTTATCTAAGTGATCGTATATTTGTGTGACTAAGTTAACTATGGCATCAGAGATTTATCTTCCATTTTGAAAAACAAATTGGAAGTCTGAAATCATATATTATCTCTCTGTGAAAGTCATTAATCGTTTTTTGAGGTTTTTTCGAATATTTTTGCCAGATTGGATATTATGCTTATTGGACAGTGATTGATTACTTTGTTTTTTTTCCGACTTGAATACAGGTTTAACAATTGTTACTCTGAAGTTCGAGGGGCATATGCCACTGGCAAAAATGGCGTTTATCAAAATATTTAAAGGTTTCGTTATATATTCAGAATATGTTTTGATAACTTTCACAGAAATTCCATCATACCCAGGTGCAGTGTTTGTCTTTAGTTCTTCAATTATATTCAATACCTCAGCCTCATCATACGGTGTTAGGAAAATAGTATCACCCACAGTGTTCA
>Scaffold427|ref0001938|ref0023392
CTACGAACTTTTCCCTCACCGATATATGTGATGATGATATTTTGACTGCTATCAAAGACATAAAATCTGAAGCTTTACATATTGACAATATAAATATCAAGATGATTTCTTCAGTAATACCACACTGTATTGATGGAGTTAAATATATTTTCAACGAGTCCTTCAGACAGGGTATTTTTCCAGATGTTTGGAAAGTTGCTAATATAATTCCAATTTCGAAAAAAAATGCACCTAACACCTACGCCCTATCAGCAGTCTGCCCTCATTCTCTAAAATATTCGAGAAAAATGTTTCCCGTCAAATAAGAGCTTTTCTGGAAGGAAATCGAATACTCCCGTACGAGCAGTCTGGGTTTCGCAAAAAACACGAAACACAGACTGCCCTCTTGAAAGTAATCAACGGTCTTGCGAGATTCAGAGATCAATCGAAAGTCACCATTTCAATACTGCTTGATCAAAGTAAAGCTATCGATTTACTCATCAGCAAGCTCAAGTTCATAGGATTCAATGACATTTCTCTTGAATGGATGACCAGCTATCTCACAGGCCAATCACAGAGGGTCAAACTGGATGATTACTCATGGTCATCCCTAGAAGAAACAATCTCAGGTGTACTGCAGGGAAGTATTTTAGGATCCTTGATGTTTTCAGTGCTTATTTTTGATTACCCCCACTTTCTTATCACATTGTCAAGTACATCTATACGCAGATGATATACACTTATATTTGTCTTCTAATAACATCGATACAGAAAAATGCGTGGCCAATATAAACACAGATTTGCACAAAACATTCATATACTCGAAGAAACATGGACTGAAAATCAATCCAAATAAAACTTTGGCCTTATGCATAGGGTCTCAAAGACAAATAGTAGAAACTCAATGTAGCTTGATAACTCTTGATAACGCAGACATTGACTGGGTAGACAGTGCTAAAAATCTTGGCTTAACCATAGATAGCTCTTTGTCTTTCCATGAACATGTGACAAACATTTTCAAAGTATCATTCTTCAAACTCAAATCGCTATATAAATTCAAGTATCAGTTATCAGAAGAAATGAAACTCAGGTTAGTTAAAACTCTTATTTACCCCCATATCGAGTATTGTT
>Scaffold8|ref0014202|ref0019195
TCTTTTACAAAGATAGTCTATATGTATTTTCCTATTAAGATTATGGTCAATGTGTATTCCGAGATATTTTACTGAACTGGATTTTTTCAAAGGTATGTTCTTATTTCTGCTAGTTAGATGAATATTGATGTTTTGTGCAACCATGACTGTTACTACAAAATGAAATGTAAGATGTTTTATCAATATTTATTGTCAGTAAACTATAATTAAACCAATTTACCATAGTGTCAATATCGTTTCTTGTATGAGACATTACATCTTCCTAGGTTGCTCCATCAATTATAAGTACTGTATCATCAGCATATGAGACCACTTTTTCAGAAATATCAATGGATAACATATAATTCAAATATAATATAAATAGGATTGGCCCTAAAACAGTGCCCTGGGGAACTCCGTATTTATTTTCTAATTTGTCGTTCAGTACACCGTCTATTTTAACCATTTGTACTCTTTCATTGAGGTAGTTTCTGATTAGATCATTTGCCAGACCTCTGATACCAAAATTATTCAATTTCAACAGCAATTTTTCGTGACTAATGATATCGAAGGCCTTGGCCAAATCGATAAATACTCCCAGGCATGGTCGTTTTTTATCTAATCATATATTTGTGTGACTAAGTTGACTATAGCATCAGAGGCTGATCTTCCATTTTGAAAACCAAATTGGAAATCTGAAATTATATGATGTCTCTCTGTGAAAGTCATTAAACGGTTTTTGAGGATTTTTTTTTAATATTTTTACCAGCTTGGATATTATGCTTATTGAACGGTGATTGCTTACTTTGTTTTTTTGCCTGACAAATACAGGTTTAACAATTGTTATTTTGAAGTTCGAGGGCATATGTCAGTGGCAAAAATAGCGTTTATCAAAATACAT
>Scaffold195|ref0003547|ref0011284
CAATTCCGAAAAAGAATGCACCTACCAAATTCAGTGACCTACGCCCTATCAGCATTCTGCCCTCATTCTCTAAAATATTCGAGAAAAATGTTTCCCGTCGAATAAAACCTTTTCTTGAAGGAAATCTAATACTCCCGTACGAGCAGTCTGGGTTTCACAAAAACACGAAACACAGACTGTCCTCTTGAAAGTAATCGACGATCTTGCTAGATTCAGAGATCAATCAAAAGTCACCATTTTAGTACTGCTTGATCAAAGTAAAGCTTTCGATTCAGTTGATTTCGATTTACTCATCAGCAAGCTCAAGTTTATAGGATTCGATGACATTTCTCTTAAATGGATGACCAGCTGTCTCACAGGCTGATCACAAAGGGTTAAACTGGATGATTACTCATGGTCATGCCGAAAAGAAACAATCTCAGGTGTACCGCAGGGAAGTATTTTAGGACCCTTGATGTTTTCAGGGATTATTTTTCGATTACCCCACTTTCTTATCACATTGTCAAGTACATCTATACGCAGATGATATACAGTGGTATTTGTCTCCTCATAACACCGATACAGAAAGTTGTGTGGCCAATATAAACACAGATTTGCACAAAACATTCCTATACCCGGAGAATCATGGACTGAAAATCAATCCAAATAAAACTTTGGCCTTATGCATAGGGTCTCAAAGACAAATAGTAGAAACTCAGTGTAACTTTAGGCTCACTCTCGATAACGCAGACATTGACTGGGTAGACAGTGCTAAAAATCTTAGCGTAGCCATATATAGCTCTTTGTCTTTCCATGAACATGTGATAAACAGTTTCAAAGTATAATTCTTCAAACTTGAATCGCTATATATATTCAAGTATCAATTATCAGAGGAAATGAAACTATGTTAGTTAAAACTCTTATTTACCCCCATAACAAGTATTGTT
>Scaffold141|ref0005299|ref0006423
CTCTTATACAAGAAAAATATAGGCAGACGTGAGTATCGCAATTTCCCTAATTTGTCGGCAGTATCTTTCAACAACGACGACTTGCTTGTTTACTGCCAACATTTGGAAAAACTTCCACTGTGATTTCGCAGAACGATTCCAGGATATTTTAAAATTGGAAATACCTGTGAGGTGTTGAATCCTTTTTCGAATGTCAACACAGCAGGATCACCCCAGCTGGAAGAAGAACTCATAGAATTGATAACATACGAGGAAATGAAATAAAATTCAAAAAATGGATACCAAGAATTTTGGCTACAGAAGCCAATACCAATTGTACCCTGGATTGTTGTCCATCGGTCAATGATTTTTGATAACATTCCCATCATCGTATTTGTGTGAACGTGGATTTAGTGCTGTGGCAACGTTGCTAACTAAAAAGAGAAATCGGTGGCAGATTACCGAACGCCGTGACTAACGGCTGTTTTTGAGTAAATTCCAGACTGATATTAACAAATTTGTTAAAAATCCTCAAATTCATACTTCACATTAGATTAGTTTTAAAATTCAAATTGAAATGTTTGTTTTAATAACACGAATAAAAGTTTTCCTGATATTACAAAATGGTGTTTTACATTACCCTCATCAGAAAGTCTTATTTTCACATGACACACATAATTTAATTATTGAAATAATGACTGTGATTGTGATTCTTAAGATATAGTAAAGTAAAAAATAATGGGGGGCGCTAGAAAATAATTAATTCTCGAAGTGGGCGGTAGAACAATTAAGTTTGAGAACCTCTGGTATATATCGACACACTGTCTCGTTACTACTGTGAATCACTCTATATAGTTCGTTGACAAATTGTAAGCCTAAATCAAATTTACAGGTCTCAGAGGCATATTTATCACTGTTCTCGGCCTCAGAAATAGTTCAGTTGAGATTTATTATTGAAGTATACACTGACCTGGAATTTTTGTTTTGCCATAAAAGAATTATCAGAGGAGGTTTTTGGGTCAACAAAGTGTGAAGGATGATCAATCACGTAAAGCGCTTCTCTTTTGTGGTTTCAAATTACGTCAGAAGAACTTAATGTATTATGTTCATCCAATCTATTAATGTATCGAAGAGAAAAATGGATGTATGAAATTATAATATGAAGTGATATTTTCTTAATTACCTATAGTTAATCATTTGTAGTCTACGAGTATTGTGGAAAGCATTTTTATTTATTCACGCTAAAGATAGCGAAACACGTGTCGCGGTTTTTGTAAAACCCTTTATAGTGAAAATCATACAATAAACTGTATGGATGAGTTCTAAATAAGTAATAATTCATTGTTGTGATTTGTTGAATCAATTCAATTAATTGTAAAATAGTTGGTGAAGGTATCTTCACCATGTATTTCAATAAATAAAATAACTGATTTTTTTTTATATTAAACGATTTCATTGAAAAAACAAGATAACAAATATGTAGATAATGTACTTGAATCTGAAAAATAATTCGGAAAGTCCTAGGTTACAGTCATCACACCCATATCCTCAGCAATCCACAGTATTGATCAGATAAAAAAATAATGAAATCATTGGGCATAAAGTAACCAGAGTAAATATCTTACGATTTTATAATATTTTATCTGATCAATTACTGTTGATTACTGAGGAAAATGGTATGTTTACTGCTACCTAGGACCTGCCGTTATCTACATCATTATCATCTTTTTTTTTTCAATAAAACCGTTTAGCATGAAAACTTTTTTCCAATTATTTTATTTTCGAGTTTTTAGTTTTGTTACTCGAATCATCACATTCTGTTTAGTTTATTCAATGCCTCAGGAAATATGTAATCCACCAGTTTGTAGCTACGGCCATTTTGAATTTGCATCTTTTTTAAAGTGCAGATACTATTCTACTAGTCAAGCCCTGTCATTTGATACCCTTATAGAGGAAGTTGTGTAACAATATGTAAGTCGCCATTTTCTATCGCCATCTTGGATTAACAATGATACAGAATTTGATTTTTTTTTATATTAAACGATTTCATTGAAAAAACAAGATAACAAATATGTAGATAATGTACTTGAATCTGAAAAATAATTCGGAAAGTCCTAGGTTACAGTCATCACACCCATATCCTCAGCAATCCACAGTATTGATCAGATAAAAAAATAATGAAATCATTGGGCATAAAGTAACCAGAGTAAATATCTTACGATTTTATAATATTTTATCTGATCAATTACTGTTGATTACTGAGGAAAATGGTATGTTTACTGCTACCTAGGACCTGCCGTTATCTACATCATTATCATCTTTTTTTTTTCAATAACAATATTTCTATTCAACATGGTATTAAATTATTGAAGGGTGTGGTCCAAAATTTGTTTCCAATAAAAACAAATATTTTCATTACTGGTGTACAACAAATTGAAAATTTAATGAAGTGAATCTAGAAGATTGAAAAATCATGATCCCTTACTACTTACTACTACTACTTTGATAAAAAAAATATAAAAATTAATTTCACATGATTTATAAAATTTCACACAAATTATTTCAGATATCAAATTCTAGTTGGAAGAAAGAACTCTCATCCCATAATCATTGATTTTTTAATTATAAGTCACCAGTCTATCGTCGAATTGAATATATCATCTTATCAATAAATTGATAGATGTAGCCGTTACTACGTGGTAGGAAATCATATTGAAGAAAAGAGAAATTGAACTTTCTATGTTTTTACCACGTTCATTTGTAACTAACGTTACTACAGTTTCGTCCTATACGGACATACAAATAAAAGTGGTAAAAAACAGAAAGTTTCATTTCTCTTTTCTTTATTATCTTATCGTTTGTGATTTTTCAAAACTTAATTACATACGTCATTTTAAAGGCAGATATATAAGTCGACATTTCCTAAATTTCCAATCTAAAAATCTCAGGGCCTTGGCTCAAAGACCGAAAGTCTTGAAGTCTTTTCTGACCTATAATTACACACGAGCATCAAAATCTATCTCTTTCTCAAAACTCCAAAAAGAGAGAGAGAGGGAGGGAGAGAAAGGGAGAGGGAGATAGGAAGAGAGAGAGAGAGAGAGAGCAGTACTCCAAGTACAGAACTAATGACGGGTGACGGAAGCTAAGATGTCTGTTCATGATTTATCATTCAGGATAATGTTGACTCAGATTTTTTTCATTTTTGACATGTGAATTTTTTATTATTCTTTCACCTCTATTTGACATCTTATTATCTTATTTTTAGATAAACCATATACCTTATATGGTATATCAGAATTAATCTAAAAGGTGAGTGGAAGGAAAGTAGGAGTAGTCCTTGTTCAGGCAGACAGTGACGTCATCACACCAGCCAGGTTACCTACCAGCTCGATAGACAAGACAGACAGACTACCCAGTCAACCAGAGTGCACCAAATTGTCACGTGGTGTCCTGTCACAAATCTGTCTCAAATCAGGCGACTTTTTTCTGTGTACTAATTGGTTAACTCATCAGATAACTTGAGCATTTGAGATTTATACAAACATAGAGTACTTTTTTTGTATGTACACTTCTTTCACATTGCATTTGTAGTCTTCAACTTCATATATCTTGTTCGATATTCCTTAAATGATTGGTCCCCTTGATACGACTTTCTCGAGTTTAAGATCGTATCCGGTCTGGCTTCCGAAATCTAGAAGAATCGCCGTAAATTTCCTACGCAATCGGCAGATTTCAATCGTTAAATTCGACTTTATCAAATCATAGTTTAAGTAAGTGTAAGGGCAAGCACACACTACAGACTTTTTAACGACCGATAGTTTAGTTGGATGCTTATTAGTATAGAATCGTAATGTGAGTCCGCACATCTAAGCGATTCTAGTCGGCCGAGTGAATAATCAGAAACTAGTTGGATAGGCTTTCTAATTCTGATTCAATTTCAAAGTTGGACAACTATCGGCCGAGTTCTAATCAGACTGTGTGTTTATGAGAATGCGCAGACTCACCAACTAAACAGTCGGTGCCTGCATACTCTCCACTCTACATTCCATTGTTGATATCTGATATCAAATATTATCTAGTACCTACTTTATCTTTGAATATATTTGCGTTTTCATTACATTTTTTTTTTCATAATTATGTCGAATATTGCCGAATGTTCGGTAGAAAATTGACTTGCGGAAGTTGTGTGCACAGGTATTGTGCTTCTTAAATTCGTTTCTTGCTTCATAATTAATGGTCCGACTCGTCTAACAAGCTCATTGAAGCTGGTTATGCTCATTCTATAATAAGCGAAGAACATATTCCAGCAGCTTGGAATGGAGCGTGTAGAACATTCCTTGAACTAATCTATCACTTAAAATAGGGTTCACCCACCATTCACGGTATCTTTTGCTTGTTTTCTTCAAATTTCTTCCTCCTGCAATGATAATTGCAACAACAGCTTTCCTCGATAACATTCTTCAATACTTTCAATACAACGCGTCAAAATATTATATACATCAACAACTGTTCAGACTTTTCAGATGGTGGTCTGCGCACCCGCACCGTTTTGTTTATACGCCACCCAACCCAACCAGACTAAACTATCGGCCGATAAAAAGTCTATAGTGTGCGCTTGCCCTAAGTAAGTACTAATTAAACACAAAATACGGCAAAAAATTTCTAAGAACGTAACAATTACAAATAAAACAGTACAAGCAAAAAATTACAAAAGGCAAAAAACGCAAAAATTTAAATAAAAAAATATTTTATCTTAATCTTCGGAGGATGAATCTTCACTAAGATCTGAACTGATGTAATCTGGTTCAGTGTCACTATCTTCTTGCAAGTTGATTATCATGTCATCTACCATGAAATCTAATGTTGGTGCCTTTTCCACGAAAAACTGTTCAAAACTTTGAGCATGCTCACATCGTTTTTTCCACTCAGTTTCAGAAAACGTACTGAAAAATTCATCGCATAATTTTTCCTAGGTCTTTAAGCTGAAATCTACATTTATTTGTGCAACATATTACTTTACAGACGCCCACACTAACTCTATAGGATTTCAGTCAGGGTGGTATGGAGGAAGCCTTAGAACGGTATGCCCGTGAGTGCTCATAATTTCAAAAATTTTATACATTTTATATCGCGGTTTATGAGTTTTAATCAGACTATACCAATCAGTGTTTAACATATCTTCTGTAAAAGGTATATTTCGTTGCCTTAGCCATTCCATCATTTCGATCTTTCTATTACATAAAGTAGGAGACTTATTTGCCTGCACATTGTGATAGGGAGTATTGTCTATCACTAAGACACTCTTTGGTGGTAAATTAGGAATAAGCATCTCCTGTAGCCATTTTATATAATTCATGAAGCTCATCTCTTTATGATAATCACCTGACTTCGTATTTGATCTAAATTTCAAATAAGCATTTTTCTCAAATCAATTTTCACTGCTCGCATTCACTATCAGTAGTCTTTGCCCTTTTGATACTGGTTTATGTAAACCTTCACTAGTGTTGTCATTCCAGGTGTGGGTATGTGAGGAATGAATATACGTTTAGTCCATGAAGATTATGGGTCGCTTTTCTTCTCGAAATTTTTTCATACTTAGCAAAAAATTCGATCTTAACTTAACGATATCTAGCTTTTCCATTGATAATTTTCGATTATTTTTCGTTTTCCTCTAACGAAATCCCATGTCGTGCATAACTTTTCTCAAGCTTTCTCAGGAACCAGCATAGTTATTTTCGAATTAAAATTTATGATGTATGCGCCGTAGAGTTGGAATCATTTTATTGACAGTATAATAATAATAAATCATCGAAGCAATCCTTTATCAAAAACATCTAAGTTAGTTTTAGCTGCGGCTTTCTTTCTTTTCATATTTTGTGTCAAAAAAGCAGCAACTTCTCCATTCTCGATCGATTTCATTTCCTTTGAATTTTTTTGTATACTTCTTAAACTTACGACAGTTGCCATAGCAGCTCTTTCTTGGACTTTTTCAAAGTCCTTTATAGGTTTATTTTCTGCCGCTTCTCGTTGCATAAAAAAATAACATTGGCTATAACTTCCCTCGTTTGACTTGCCAGCACTTTACAATTTAGGTGTGATTTAAACTCCATCCTGTTCAAGTTACAATACTCAAATTGTACCCTTTACTCTTTATTTCTGCTCGGACTGTACACTCGATTAAGCCACGATGCTCACTTCACAACAGACAAATTTGACTGACTTGGCTGTGGGCCTTTCCACTCCAGTCTTCTGCGCACAGCTAAGGTGGTCTCAAATTGAGATTTTGAAACTATTTCTGATTATTGACAAATTGTACAAAATAGTTACTATTCGACAAAAGTTTTTAATTCGGAAAAGAGTCACTGATAACCATTTACATTTTTACCAATGTTGCCAATTATGAGTTAGTTGACACTTTCAGGTTTAATAATCGAGGCAAATACTAAAATATTCTTTCTATATGCTTTTACGACTTCACCCAAAAATTCAATGAAGTTTTCCAGATTACATTTTTCATCTGAATTTCATTTTCTATATAAAAAATCTGCAATTTTCAGATTTACAGTATTTGTTTCAAAATGGTTACCAATGGGTCCATATCGACAATGATTACCAATGGGTCCATATCGACAGGGAGAAAATAATTGAATGTACACCTACCTACCAGCTTTTCACAAAATATAATTACTGATTGTATTAGTGTATTAGTGTATTAGTAGTATTAGTGTAATAACTTATACGTTCCAGATTTCCAAGCTGTCTGTAGGAGTGAATATCGGATCAATTGAACAATAGCTTCTAAGAATATGAAAAATAGTAGAAATATAAAGAATCATATGATTGAAAATCCACTTTGTACACACACAACATAACACAACAATAAGGAAATAAATATTTCGAAATGAATTTCGAAATATTATTTTCTCCCAACTACCTACACAGTATAGGGTGTGATAAACATCTGAAGGAAAACAACTACTTCCCCGGCTAATACCACGCTGGATAATGAATTATATCCGACAGACATTTATGCAAGATTCCTTACAGATGCCAGTCTCGCAGATGTTTCTCGTTCATCTAGCAGCAAGACCATGCTGAAATTATTCAAATAGATAACCTGCAGACCGCGGTTTCGAGGTATTACGTCTCATCAATATATAGGATAGACTGCAGATAGCAAAGTGTCTGGGACTCGATTAATTTCAATAAGGCTCCGCTACATATATGAAACCTTCGTCTGAGAGAAAGACTGGTATCTGGCAACAACTACATCTCGTGAATAAAGCCCCAAGCGGGGAAGAAACATCCCATATATCAAAACTCTGGCAGAAATCAAAAGTGAAAACTATCGAGGAGTGATACATACGTATAAGGAAATTATTATTTCGAAATATTAATCTCTCCCAACTACCTACACAGTAGGGTGTGGTAAACGTCTGTCGAAAAATTTAGTCATGCTGATCTCCCGCCCGAAGACGCTAACTTGGTTAGCAAAATGCGCGTCGTGATACCGTTATTTTGTTCTGGTGTTGGTAAAGTGTTTTTCAAAAAGTTTATTTCACGCCAGAGGTTCGTGAGAACTATCAAATGTTAACGTTATCAGGGTAGTAAATAGTTACGTATCTGATCCTTGCATCATTGAGAGCTATTGATCAAATTTATTCAGCATTTGAATAAAATTCAGTTAGTAATATATCCAACTTATCAGTAACACTGCTCATTGCAAATTTGGCCTATAAATTCCAAAAGCTAAAAATATATTCATTTCAGGTAAAAATAATCCCCTTTGTATTGTCGTTTCAAGAACCACCTCTATTCCATTTGTCCAATCATTAAAAAAAACTTCTAAAAATCGTTAACGATCATATAAACGACAAACATATATTATTTCTAGATGTTAAGAATATAACTTAGTCAGAAATTTTGCTACCCCAGCTTACTTTCTCTGACGAGTAGTGATGTCACCAAGACAAGAGATTATAGTCCCTTGTCTAGTCTTATCTTCAATCAGACAATTTTTTTTTGTATCAAAATTAGTCACCCCTAAAAATATAACCCTTTCAATTTAAGCCAGTTAATTATCAACAACTTCTAAATTGAGTATAAAATGAAACTGTTTGTTGAAATCAAAGCTAAATAATCATAAACATAAAAGCAAAGATCTGAAATAGATATGAGTTGCAAAGCAGTGCATTTTGGGTAATGTAAGTACTATAAAATGATAATTTTTGAAGTATTATATGCAATACAAGTTTTCAGTTGAGTTTTTGCAAGTTATAATGTGAATTATTCGTGAATCCACTGAAATTGAATGCCATAAAATACCTATGATATTTTTTGCTATTATGCCTTTTAAATGAATAATATCAAAATAGAACGCCGAAAAAATATAAACAGTCATTTGATGTTATTCATTTCATAACAAAATCAAACAGTGTTATACTTTATTTCATATGTTATGATTTCATGAAACTATATTGTGATAAAAACGTATATGAAATCAATTACACATATAAAAACCTTGTTTCAATTTCTCTGGTATCAGGTACGTTAATTATATCGGATTTTAGTTCATGTTTATTTGAAATGAATTCCATCAACGTGCACATGCAGATAATTATCAGGTTTGCACGAATATTTCTCTACAATTTAAGTTCGATGTTTGTTAGTATTTTGTCATTTTTTTCTATAGTCGCAGCTTTATTTGAATAGGGCATTTCATTGAGGGCTTTCTATTTCTAAATTTAAGAGATATCATTGAAATATTTTGAAAAAATTGAAATACATATTGATGCCATTATGTGTGGAATATAACATCGTTCAAATGTCCGCCAGGGCTTCTCTGGGTGGAGCGCATCCGAAATGTCTAATTTTCCATATCTTTGGCGAATAAATCAGGCTGAATTTGATCGATAGCATGAGTTATGTTGGCTTTGAGGACCGCTGTGGTTTGTGGCTCATTTGTACACACCGACTTAAGAAAACCCCACAAGAAAAAGTCTAACGGAGTCGAATCGCACGATCTCGGTGGTCAGTTCACATCACCTTCACGGAAAATGACCATGCACTCAAATGGCTCGTGCAGAATATCCAATGTAGCATGTGGCACATAGAGCCGTCCTGTTGAAACCACATGTCGTTGGTGTCCACATCATCCAATTCAGACCAAATGAAGTTGGTAATCATCGACTAGGTCGATCGACTTGATCGATCGTCGATCGTCGCTAGCCCAAAATCCATATAGTGACTTTTTCGGGATGTAATGGATGCTTTTGAACCGAAAGTCCCTGTTGGGAGACCCAATAATATTTTTTTGGGATCGTCTTGCTCAAAACTTCATTCATTTATCTTTCTATGTTTTAAACTTGTTGTTTTTTTAGACAATATAAAGGCAAATCTTCAACACTGTGGGTTAGAATCAAACAAATCAAATTTATTCAAATAACTATTTTTATAGTTTTTCAAAGTTGGAAATCTAATGAGAAGATAATAGATTTGGTGTGTGTTTGAAAAAAGTGACCTTAAAGGTAACTTCAGCATTGATGTAATGACAGATGTCGAATTTCAATAGAGTTGTGTTATATGGTTTTTTACGATGTTTTGAAATATTATAGTCTGGTTTACATGTACTTTTTTTGTGAAATTTCACAGACGGGTTCAAAAATTACGACCAAGGTGTCATTAGATTCGTATTTTTACGTAAAAAGTTTGAGGAAAGGTCCAAAGAGGGGCTGAAAACAATTAAAAAAGTTATAAACAATTAAGTGAGAAAAATGGGTCTTTGGGTTTTTTGAATATCTTGAAAAATTTTCAGAATTTTGGAAATTTGAAAAAAGATCTTAGAAGATCAATAAATTTGTGTGAAAAAAGTCCCAACTCCCGAAACTGTATCTCAATTATTTATAATTTTTACATAGCCCTGAAAGTAAAGCCAAAAACGGGTAGTCTGGCTTCCGCGCGCATTCCGTCACTCTGACATAAAAACATAAAAAAAATATTTAAACATATGAAATGCGGATGTAATGTTGGGATACATCAATAAACAATAATCTCCAGTCAGAAAATTTTTATCTCAATTTTAACAGTAATTATGCATTTGTTAATTAATATTTTTTTTAACTGAAAGTTAATATAAAAACCCCTATAATTATTAAACTAAAACCCTGATATTTTTTTCCTTTGGTGAAATATAGATGGTACTGATTTTGTGAAATGTTTGTCTGAGATCCAAAATGAAATATTTTCTAATTTTTTATTAACAATTGAAAATTATAAATTAAAAAAATACATAATACACCCACCTTGGTCGTAATTTTTGGACCCGTCTGTAAAATTTCACAAATAAAGTAGGGTAGGGCGGGGCTAGATGAGCATTGGGGTAAATTGGGCAATCAAAATATCTCCGAAACTATACACCGGACGCTATCAAATGAAAGAAATGCGGGGGGCGCGGGAGGGGAACAGATCACGCGACCGCTAGTGGCGAATTGACGATCGAGTAAGGCACGCGAGCGCTTTGTTTATTTTGCGAACCAAAAGTGAAAAAATTGTGTCTGTATATATTTCTCCTGTACAGGTCGAATGTTATTCATTTTCAATCAAGTTAGTGTTAAAGTTTCATTAATTTCATGTATTTTTGATATCTATAATGGATTTTGTTTAAACTAATACAGATTTTTCATAACCTCATTTTAAATTCAAATACTCGGGTTAGGGTATGTTGAGCAACTGTTGCTCAACTTACCCCGTGATTTAAAATGACAGTGACTTATATTTTTTTCTCGTTTTAGAATGCGGACGTATAAATGGAAAACTTCAAGAGGTGTGTACTCAACTCAACAGTTAAATGATGCTGCTAATGCTGTCAAGGAAGAAAAAAGTATGAATGACGCCGCCAAGGAATTTGGCATCAAGCGAATGACTTTGACCAGATTTATTAAGAAATCGGAGTCTGAAAGAGTTGTTACTTCAATGGGTTATGCAACACCATGGCAGATATTTTCTCCCGAGTTAGAAGATTCTTTAAAACACTATTTGCTACAAATGGCATCAATCTTCTATGGATACTCGCCTAAAGATGTTCGTCGCCTTGCCTACGAGTGTGCTGTTGAATTCGGAATAAAAATCCCAGCCTCCTGGACTGCAAATAGAATGGCGTGGAAAGAATGGCTTTCCATGTTTTTGAAACGTCACTCGGAGTTGTCTATTCGTAAGCCAGAACCAAGCAGCCTCGGTAGGGCGACAGCATTTAATGCTCATAACGTTAAAGTTTTTTGACAGGTTAGCGAAAGTTATGGACAAATATGGATCCACTGCTTCACAAATATGGAATGTGGATGAAACTGAAGTCTCCACAGTCTTGAAGCCGTCAAAAATTGTAGCTGCCAAGGGTAAACGTATTGTTGGCGCTGTCACGTCAGGGGAAAGAGGTACAAATGTTACAGTCGTAACAGCTGTGTCTGCTTCCTCCTATATTTGTATTTCCCAGGAAAACTTTCAAGAGTCACTTCATTAATAGCAGCCCCGCTGAGTGTATAGGAGGTGATTCCAGTGGATAAGTTACAGACCAGGAGTTCTTTCAGTTTATGCAACACTTTATCAAATATGTTAAACCGTCTATTGATCAACTTACCTCACCTATGGGGTAAGTTGAGCATACTTGACTTTCTTCGTTTGAACAGTTGTAACTTTTGAACTTGATTTGTCAGAAATGAATTACTATGGGCTTTTTTGTAGAAGAATAAATAAGTAATCCATCGGTATGCCACACAAGCTATTGAGACTTATTGTTGAGGAGCTATAATTACTTGAGTAAAAAATTGCTCAACTAGCCACGCCCCACCCGACATGTGAACCAGACTATTACGTGAACTTGGGAGAAGAGGCAGTAATATTCGTGAAAGGCCTGCACGGTCACCAAATTACTTAGCCATTGAGTTCGTTTGTGGGAAAACTCGAAAACTGAAATCTGTAGAACACAAGTAGTTTCACAAACAGAATTGTGAAAAAACTCTTGTGGAAAAACGTTTCAATGAAATTCAAACAGAAATGTGGAAGGGGGTGATCCCTTTGGAATGTATGCTTCCTCCAGTGTTTTTTTCCAATGTTGTCGCAGTTTCTGATAACACCGTTGTTTCGGTTTCATTTCACTACCTTATATATATCTACTTCCTTTAGTTGTCTGTATACAAAATAAGTCATATTTTTTTAAATGTGAAAAATTTTTCATTTCCTCATACTTTTTTTTATGCTTTCAATTACCCATTATTCTCATAACATATTTTCCTTCACATATTTTTCAGTTCTTCCTGTTCATTGTCGATCTCCTTTGTTATAAAATGTATTTCACATTCTTATCAGTATTCTGTATCGATGAGTAATTTTAATATGATATATACGAAAAATAAGATATCGATATTCATCATCCACATAATTATCCTAGAAGAGTTTTCCTATGTAGCTACGTGTATCTACAAGATTAGAAAAGAACATCGAAACAGGAAATGTACTGCTTCGGAAAACTCGAGCGTAAGTAACAGATCGACAGGTTTAAGAAAAGAAAAATAAAGGTGGAATAAATTCCGACTCCGCACATAGAAACTTTAACTCTCTTGAAACATAAAAGACTGACCAGAAACATGAACTCTGGTTCTCATTCGACATCCTTTAGAACTTTAACGGAAGTTAAACAATGGATTATTTTCCAGATACTCCTAATGCACGACGAAACAATTCTCAAAAATATTTTTTTATCCCAACATTGTAGATGGGGATCAGATGAAAATCAAAATTTGGTTATCGATAACTAAATAAACAACTACTGTTAAAAAACGGACGTTTGGATGAGAGGTAAGTATATGAAATCATTAGGGTTATTTTAATCTCCAAAAAATTTGAGTGGTAATAGTTAGTTAGAATTTGTTAAAAATGAATTGGAAAGTATTGGAAATGATATTACCTGAACTTCAAAATTGAGAGTCCAAGCCGATGTATGAACTCTCGGATATCCTGCTCATTTCACTGGTGATGACTCCAAATGACTCAATAGGAAATATGATGGTGAGTGGTTGGGAGGATTTGCCTCCTAGTTCTTCATATCTTACATCACTTGATTTTTTTCAATGAGAATATTCAAAACACAACATACAGGGTGTCAATTTGAAAACTTGCCATCGTTAATATCTTTCTTCCAATAAATAATATAAGCCCTCGTATTTCAACTCCCAAGGAGGGATGGATGTTATCCTTAGAATTTCAAATGAAAAGGATTGTCAAGTGGCACATCATTTTGATTGGCGTTCAAATGATACCCTGACCTTTTATTTTTTGATGAGCAGTTTCCGAAACATTGCGTTCTAAACTCACACATGTAATTAGAATTTACCTGTTCCGAGATGCATTCGATAGTCTCTTCAAACATTTAAAGGTACAGATTGTCCGTCAAGTTTTCTTCCAGAAATAATTCAAATTCAAATTAAAATTTTTATTAGGTTCATAACAAAGCTACAGCTTTAGAAGATGTCACAAAATACGATAAAATTAACATATGCTCAAAAAGTAAAATATAAAATCTTCAGAAGATACCTAACTGTGCAATAAAAATAATAATACAGTGAATACATTCAATCCATGCAAGGCATCTTTGCTCTGTGGAAAAAGTCATTAATACCATATAGGGTATTTTCCGTAAGTAATGTCTTTTAATGTTTTTTGAATTTAGTAAAGTTCAGAGAACGTACCGTAAGAGGTAGGGCATTGTACATTTTAATATCGAAAGTATTGTCCATTCTTTGAAACCGGGTTTGAGGTATAATCAAATTATTTTTATTTCTAGTATTGTGACCGTGTATATCGGACATAACAGAGTAACTATTAATGTTTTGTTTGACATATTATAGTGACTTCATAAAAATTATCAGAGAGTAAAGTGTCATTATTCTCAACGTTTTCAAGATTGGTTTGCAGGAGTCTTCAAAATTAGCACCTATAATAGATCTTACAGCCCTCTTCTGAATGACGAATATAACATTTAAATGAAACTGAGGCTTGAGCTTCAGACAGGCAAGGCATATCAAATAATGGAGGATTCAAACAGTGCATAAATAAGTAGTTATTGCAGCTTATTGGTTAATGAGTTGTTTAACTTTTCTGATAGCAAATACTGATATAAATAGGCATATAAATTCAAACATAGAAAAGCCGAAAAGTCAAATGTAAATTTGACGTTAAAATTTTGTCACAGCACAAGAGAAAATGTGATTTTTGAGATATTTGCGAATACAGTGAGATTTTAATGATGTAAGTGATATACAGTGTCACACATAAAGTCCGCATCAAATGGGATTTTTTTTGTTCATCTCTTCAAGCAACTTTTGATATCTCCATTAGGTTGTGCTTTGAAAATGATGCCTAATGACATGCATATGACCGATCAAGTGATTTTTCTTCCCTGTCAAA
>Scaffold9293|ref0001034|ref0022814
TTATCCTATCAAAATTTGTTCATTCTCTTGTTTACCAAGCTTTTGTCATGATATTTTTTTAAATCCATTTCATAATCATAAATGATTATAATGTTATATGCAATTTCGTTTAACACAATGCTGTGAGGATTTTTTTTATCGGCTCACTATTGAAATTTTCGTCGTTTGTCGTTTGACTTTAGTATTCAAAGGCAGAAAAAGTAATTGGATGAAATGTAAATGTAGGAACTAATCAGTTGAGTGTCACTATTTTTCGAGTTTGAAATCCGTGGATTTTTGGAATTTCTTCCTGACGTTTCGTTGACGCGAGTGACTACCTTCTTCAGAGATTTAACCATCATGGATTGCTGTCTGACGACAGTTCTGTATGTGAACAAGAACATCTGGAGAGTGAACTGAAATACCTTGATGTGATCTTGAAATCGAATGGATACAGTGCCTTCGAGACCAGGAAAGCCATGAAACCGAAGAGCACCACGGTTCAAAAAGCGAAAAAGGATCAGATGGTTGCACGCGCATATCTACTGTTTATCCCTAGGGTCACGGACAGAATTGGAAAATTATTGGATCGACATCGAAACAGTCTTCAAACCCACGAGGAAGATACAACAAAGCCTCAGGTCGGCTAAAGATAAAAGAGACCCATTATCAGCAGCAGGGGTCTATCGCATATCGTGCACTTGTGAGAAGGTATATATCGGAACCACCAACCGATCAATGAGAACAAGACTAAAAGAGCATAAAAGGAACTGCAGACTAGGCCAAGCGGACAAGTCAGCTGCAGCGGAACAGGCACTCAGTAAAGGAGATCACATAATCTCGTTTGAAAACACACAACTAATTGCGCCCAACTAGGGATATCATAACCGATTGGTACGGAAGGCAATAGAGATCCACAAACACACGGATAATTTCAACATAAAAAAAGAAGCGGTGAACCTCAACCGAATATGGACCCCATTTTAAGGAATTCGAGAATAAAGAACAGAATGGCAATAGGCAGCAAGATTGTTAATGTTCCAGGTTCAAGTACAGGTACAAGAGCAGGGACAAGTACAGGTACAAATAGAACTGATTACCTGACAAGGCATAAATATGCTTCACGAAGCCTAAAAGTTAGTCATCGGACAGTAAGCCATGATGGTTAAACCTCTGAAGAAGCTAGCCACTTTCGCCAGCGAAACGTCAGGAAGAAATTACAAAAATCCACGGCTTTCAAACTCGAAAAATAATGACACTGAAAACCTCAGCCGCGAAAGTCTGAACCATTTTCTCACTAATCAGTTGAGTTTTAAATTTATTCTCCTTGGAACGTCTGCTCCGTCAAACAAAAAATTTTGAATACTTAAGGAAATCTTATTTTAGGGACTACCTCAAATATCACAACATGTTTCGCTAGCACACTAGCTTTCTCAAGTGATTTCAATAAAGTTTGTGGAAATCAAATCGTAAGGTGTAGTTTTTGAAATTACTATGGATCTTCATCAAGTAACAGCCGAATCATTCAGGAAACCTCAATTATTCCTTCTCATTCCCAGTGACTCCAAGTATAAAAGGTAAATTTTTTTATGTGTGATACGTCAAGGAAAATACATTTTCAATGCAACGAAAAAAAAAAACAACAGCAACAAGATGCAACAACAAAATGTAGGGTGAGTTATTCAGGCACACACGGTAGATAAGAAAATGATCTTCAAATGAGGGAAAAACAGAATAATTTTAGGCTCATTTAA
>Scaffold1030|ref0017254|ref0007409
AATTAAACGTAAAATACAGCAAAAAATTTCTAAAAACGTAACAATTACAAATAAAACAATACAAAGCAAAAAATTATAGAAGGCAAAAAAGGCAAAATTTTGATAAAAAAATATTTTATCTTAATCTTCGGAGGATGAATCTTCGCTAAGGTCTGAGCTGATGTAATCTGGTTCAGTGTAACTATCTACTTGCAACTTGATTATCATGTCGTCTACTATGAAATCTAATATTGGTTCCTTTTCCATGAAAAACTGTTCAAAATTTTGAGCATGCTCACAACGTTTTTTCCACTCAGTTTCAAAAAACGTTCTAAAAAATTCATCGCATAATCTTTCCACGGTCTTTAAGCTGAAAATCTACATTTCTTTGTGCAACATATTGCTTCAAAGACGCCCACAATAACTCTATAGGATTTAAGTCAGGGTTGTATGGAGGAAGCCTTAGAACGGTATGTCCGTGGGCGCTCATAATTTCATCAATTTTATACATTTTATATCGGGGTTTATGAATTTTAATTAGACTATACAAATCAATTTTTAACATATCTTCTGTGAAAGGTATATTTCGTTGCCTTAACCATTCCCTCATTTCGATCTTCCTATTACATAAAGTAGGAGACGTATTTACCTGCACATTGTAATAGGGAGCATTGTCTATCATAAAGACACTCTTTGATGGTAAATTAGGAATAAGCATCTCCTGTAGCCATTTTATATAATTCGTGAAGTTCATCTCGTTATGCTAATCACCTGACTTCGTATTTGATCTAAATTTCAAATAAGCATTTTTCACAAAACCATTTTCACAGCCCGTATTCATTATTATTAGTCTTTGCCCTTTTGATACTAGTTAATGTTAACCTTCACTGGTGTTCTCATACCAGGTTTTTATGTGGGTATGCGAGGAATGAATATAGGTTTCGTCCATGAAAATTATGGGTCGCTTTTCTTCTCGAAATTGTTTCATACTTCGCAAAAAATTTGTTCTTAAGTTAACGATATCTGGTTTTCCATTAATAATTTTCATTTATTTTTCGTTTTCCTCCAACGAAATCCCATGTCATGCATAACTTTTCTCAAGCTTTCGTAGGAACCAGCATAGTTATTTTCGGATTTAAATTTATGATGTATGCGCCGAAGAGTTGGAACCTTTTTATCGACAGTATAATAATTAATAATAAATCTTCGAAGCAATCCTTTATCAAAACCATCTAAGTTAGTTTTAGCTGCGGCTTTCTTTCTTTTTATATTTGGTGTCAAAAAAGCAGCGTCTTCTCCATTCTCAATCGATTTCATTTGCTTTGATATTTTTGTATACTGCTTAAACTCACGCCAGTTGCCATAGCAGCTCTTTTTTTAACTTGTTTAAAGTCCTTTATAGGTTTATTTTCTGCCGCTTCTCATTGCATAAAAAAATAACATTGGCTATAACTTCCCTCTTTTGACTCGTCAGCACTTTACGATTAAGGTTTGATTTGAACTCCATCCTGTTTAAGTTACAATACTCAAATTGTAACCTTTACGCTTTATTTCTGCTCGGTTAACCCACGATGCTCACTTCACAACAAACAAATTCGACTGACTGGGCTGTGCGGGTTTCCACTACTGTCTTCTGCGCACAGCTAAGGCGGTCTCAAATTAATATTTCGAAACTTTTTTCTATTCTTGACAAACTGTA
>Scaffold13|ref0007454|ref0006897
ACATGGAAATGAACCGGCTGCGACCTAGTCCACGTGGACTGTAAGAATTGGCGGTTCGTATTGAATAATTTTTACTAACCGAGTTTCATGATTGGCTGAAGGATCATGAAATGGAATTTGAAGTCATAATACGATGACGAATAGAAATCGGGGAATGCGGGGATGGTTATGGACGTCGTGTCATCAATGTTCAATTCAGAAACTGATCGCAATTTGAGTGTTGAAATTCGATATTGGTGCAGTTAAAATTACTCAAAATATGTGTTATCAGTTGAAAATGAGGCGTCCTTGAACAAGTACTAAATAGAGTGTGATAACAACGCAGACTTTTTCCAGTGTAGTGATTCCAATAGTGATGGTGAACAATGCCATAAAGAGATACCAGTGAATGAGATTCGGATGCATTTGAATATTGAAACACAAAGTGTTTGTTTCAATGTATATACGAATCTACATCTTAAGTTTGATTTCGAGGGAAAGAAACTATTACAAGCAACATCAGATTTGACCGAAATTCCTTTCCCAACTGTACGTAAAATAGTCAAAAACAAACTTTATAAACGCAAGACGCGGTGTGATACAAAACCTTCAGATGTTCATCCAATAAAATCATTGAAACAAAAATATATGTCTGTTACGAAAGCAAAAAGATTCCTACATAAGGAAGAAATTGAATACTTCCGGCCATAACGTGAGCTGCTGTGACAAAACTCTTCAGAATTGGACAAAGAAACTAGGATTCAGATTTGAAATAATAAACAAACGTCAAGCAGTTATGGAAAGCAGAAGAATAGTGGAATTGCCTAACAAATACTTATAACAAATAACTAAATATAAATATAATCAGAAATTATTATTGAATAACGAAATTAGTTAGCTTCCTAACTATATTA
>Scaffold209|ref0023333|ref0005787
TAGTCAGGCGAATTTTAAAACAGCTCAATATCAACAAGGCGTCTGGTCCTGATGAAGTACCCGTCATCGTACTTAAGAAGTGCGCAAATGAACTCGCACCAGTATTTTGCAGACTTTTCAACCTGTCTTACAAAAAAGGGTTTTTCCTTCTTGTTGGAAGATTGCTCGCGTTCAGCCTTTTCCCAAAATGGGCTAGAAAACTCTTTCAAATAACTATAGACCAGTCGCTTTGTTATCAGCGATATCTAAAATCATGGAGAAAGCCGTAAACCACCATATCCTCAAATATTTGGAAGGCTTCAACATTTTCAGCGATCATCAATATGGCTTTCGCAAACAAAGATCAACAGGCGACCTTCTACCGTATGTCACCCATATTTGAAATTAAGCCATCGAGAAAAATGAAGAGTCAAGAGCTGTTGCGCTTGATATTTCTAAGGCCTTTGACTGTGTGTCGCATGAGGGTTTGCTGGCAAAACTTCGATGCTATGGCGTGTCGAATCATTTTTGTATATGGCTCTTCAGCTTCCTGAAAGAACATTCCCTGCAAGTGGCTGTCGATGGATATCTTTAGAATACTTTCACCATCAACGCTGTTGTTCCCCAGGGATCCATATTGTCTCCAACCCTCTTTTTATTGTATATCAACGACTCATTGAAAAAAAACAAGAATCCAATATATTGCTTTGCCGACGACAGCACACTTATCTCATCATTTCATTTGGATCCCAGGACATCGGCTGCGGAAACACATCTTCATCGGCACCAGAAGGTTGAATATCTTAATGAAGATCTAGAAGTAATTTCAAATTGAGGTGAAAGTAATCAGGTTCAATCCAATTTCACAAAAACTCAGGCATCGGTTTTTTCCAAGAAGATAAATGTCTCCGAATCGGATATAATAATGTCAGGTCAGACAATTCCGCTTTCTGTTTCGATGAGTTTGTTGCAAGTCAAAATATTGAGACCAATATGTCTTGGCACAATCATGTCGCTGGAGTTGCAAAGGCTGCTTCTCAAAAGCTTGGAACACTGTTCCGAATCAGAAAACTGTACACACCTCAGCAACTTTTGAAGCATTATAAAACTCAGATCAGACCTTCTTTGTAGTATTGTTCTCATGTTGAAGCTCCGCCCCCCAAACATATCCTGAAGCTGCTGGATTCCATCCAGAAAAGAGCCATTCGCCTGATTGGAGACGCGAACATCACTTGCCACCTTGATAGTCTGGGATATCGAAAGAGAGGTTGGAAATGTGTCCCTCTTCTGTAGATACTTTCACGGAAGGTGTTCAATTGATTTGGCACATTTGATTCCACCAAGAGCGGTACATATCAGAAATATGTGACGGACTGTGGCTGAAGTTCCACTTAGTACACCACGAACTTCACTGTTCAAGAACTTTTTCATTTGGAGAAGGGTGTTTATGTGGAATAAACTTTCTGAGAACGTTTTTCCAAATGGATTTAATCTCCAGCGATTCAAATCCAATGTGAATCGCTAATCTCTCACGGGCACCGCTC
>Scaffold563|ref0013927|ref0008354
TCAGTGAACTCGCATCAGTAGTTAGCCGACTTTCTACCTGTCTTACAAGAAAGTGGTTTTTCTTTCTTGTTGGAAGATTGCTGGTGTTCAACCTATTCCCAAAAAGGACTAGAAAAATCTTCCAAATAACTATAGACCAGTTGCTTTGCTATCAGTGTATCACAAATCATGGAAAAAGTCGTAAACCACCATAATATTTCCAAATATTTGAAAGGCTTCAACATTTTGAGCGATCATCAATATGGCTTTCGGAAACAAAAATCAACAGACGACCTTCTATCGTATGTCATCCGTATTTGGAATAACGCAATAGAGAAACATGGAGAATCAAGAGCTGTTGCACTTGATATTTCTGAGGCGTTTGACCGTGTGTGGTATGCGGGTTTGCTGGCCAAACTTCGATGATATGACTTATCGGATCATTTCTGTGTATGGCTCTCCAGCTTCCTGAAAGAACGTGCAAATGGCCGTAGACGGCTAACTCTCGAATACTCTCACCATCAACACTGGTGTTCCCCAGGGATCCATATTGTCTCCAACTCCCTTTTAATTGTATATCAACGACTCATTGGAAAAAACCATGAATCCCATATATTGCTTTGCTGGCGACAGCACACTTGTCTTGTCATTGCATTTGGATTGCAGGATATCAGCTACGGAGGCATATCTTCGCCGGCAGCAGGAGGTTGCATATCTTAATGAGGATCTAGAAGAGATTACGAGTTGGGGTGAAAGTAACCAGGTTCAATTCAATGCCACAAAAAACAGGCATCGGTTTTCTCCAAGAAGATGAATGTCCTCGAACCGGATATAATAATGTCAGGTTAGATAATTCCGCTTTCTGCTTCGATAAGTTTGTTGGGGTTAAAATGGACACCAATATGTCTTGGTAGAATCATGTCGTTGGAATTGCGGAAACTGCTTCTCAAAAGCCTGGAACACTGTTCCGAACCAGAGAAATGTACACACCTAAGCAACTTTTGATGCTTTTTAAAGGCTAGATCAGACCGTTTTTGTGAGTATTGTTCTCATGTATGTAGCTTCGTCCTAAGCATATCCTGAAGCTGCTAGATTCCATCCAGAAAAGAGCCATTCACCTGATTGGAGAAACGAACATCACTTGCAACCTTGATAGTCTGGAACATTGAAGAAAGGTTGGAGATTTGTCTCTCTTCTATAGATACTTTCACGAGAAGTGCTCAAGTGACTTGGCACATTTTATTTCACTAAGAGCGGTACATATCAGAAATACGCGACGGACTGTGGCTGCTCATCGTTTTGAGGTTCAACTCAGTATACCTTGAACTTCATTGTTTGAGAACTCTTTCATCTGGAGAACTGTGTTTATGTGTAATAAACTTCTTGAGAACGTTTTTTCAAAGGGATTTAATCTCCAGCGATTCAAATCCAATGTGAATCGCTACTTTCGCACAGGCACCGCTC
>Scaffold662|ref0012231|ref0004647
TGGTACTGATGAAGTGCCCGTCATCGTACGTAAAAAGTGCGCAAATGAACTCGCACCAGTATTTTGCAGACTTTTCAACCTGTTTTACAAGAAAGGGGTTTTTTCTTATTGTTGGAAGATTGCTTGCGTTCAGCCTGTTTCCGAAAAGGGCAAGAAAAATCTTTTAAATTACTATAGACCAGTCACTTTACTATCAGAGATATCAAAAATCATGGAGAAAGCCGTAAACCACCATATCCTCAAATATTTGGAAGGCTTCAACATCTTGAGTGATCATCAAGATGGCTTTCGGAAACAAAGATCAACAGGCGACCTTCTATCGTATGTCACCCATGTTTGGAATAACGCAATCGATAAACATGGAGAGTCAAGAGCTGTAGCGCTTGATATTTCTATGGCTTTTGACCGTGTGTGGCATGAGGGTTGGCTGGCCAAACTTCGAAGCTATGGCTTGTCGAATCATTATTGTGTATGGCTCTTCAGCTCCCTGAAAGAACGTTTCCTGCAATTGACCGTCGACGGATATCTATCGAATAAGTTTACCATCAACGCTAGTGTTCCCCAGGGATCTATATTGTCTCAAACCCTCTTTCTATTGTATATCAATGACTTATTGAAAAAAACAAGAATCCAATATATTGCTTTGCTGACGACAGCACAATTCTTTCGTCATTTCATTTGAATTCCAGGACATCGGTGGCGGATGCACTCCTTCACCGGCACCAGGAGGTTGCATATTTTAATGAGGATCTAGAAGTAATTTCGAATTGGGGTGAAAATAACCAGGTTCAATTTAATGCCACAAAAACTCAGGCATCGGTTTTCTCCAAAAAGGTAAATGTACCCGAACCGGCCATAATAATGTCAGGTTAGACAATTTCACTTTCTGCATCGATAAGTTTGTTGGAGGTTAAAATGGACACCATTATGTCTTGACACAATCATGTCGCTGGAATTGCAAAAGCCGCTTTTCAAAAGCTTGGAACACTGTTCCGAACCAGAAAACTGTACACACCTCAGCAACTTTCGATGCTTTATAAAGCTCAGATCAGACCCTCATTGGAGTATTATTTTCGCATGTATAGAGCTCCGCCCTTAAGCATACCCTGAAGCTGCTGGATTCCATCCAGAAAAGAGCCATCCGCCTGATTGGAGACGCGAACATCACTTGCAACCTTGATAGTCTGGAATATCGAAGAAAAGGTTGGAGATTTATGTCTGTCACGGAAAGTATTCAAGTGATTTGACTCATTTGATTCCACCAAGAGCGGTACATATCAGAAATATGCGACGAAGTATAGCTGCTCATCGTTTTGAGGTTCAACTCAGTACACTTCGAATTTTACTGTTCAAAAACTCTTTCATTTGGAGAACTGCGTTTATGTGGAATACACTTCCTGACTACGGTTTTCCAAATGGATTTAATCTCCAGCGATTTAAATCCAATGTGAATCACTACT
>Scaffold206|ref0023336|ref0007688
ATGAACTCGCAACAGTATTTTGCAAACTTTTCGACATGTCTTATAAGAAAGGAGTGTTCCTTCTTGTTGGAAGATTGCTCGCGTTCAGCCTATTTCCAAAGGGCAAGAAAAATCTTCCAAATAACTATAGACCAGTCGCTATGCTATCAGTGATATCAAAAATCATTGAGGAACTCGTAAACCAGCATATCCTTGAATATTTGGAAGGCTTCAACATCTTGAGCGATCATCAATATGGCTTTCGGTAACAATAATCAACAGGCGACCATCTATTGTATGTCATCCATATTAGGAATAACGCAATCGTGAAACATGGAGAAACAATAGCTACTGTGCTTGATACTTCTAAGGCCTTTGACCGTGTCTGGCGTGAAGTTTTGCTGGCCAAATTTCGATGCTATGGCTTGTCTCGGATCATTTTTGGGTGAAGCTCTTCAGTTTCCTGAAATAACGTTCTCTGCAAGTGGCCGTCGATGGATATCTCTCGAATACTTTCACCATCAACGCAGGTGTTCCCCAGGGATCCATATCGTTGCCAACCCTCTTTTTATTGTATATCAACGACTAATTGAAAAAAGCCAAGAATCCAATATATTGCCTTGCTGACAACAGCACACTTGTCTCGTCATTTCACTTGGATTCCAGGACATCGGCTACGGAGGCACATCTGCACCGTCAGCAGGAGGTTGCATATCATAATAAGGATCTTGAAGTGATTTTGAATTGGGGCGAAAGCAACCAGGTTCAATTCAATACCACAAAAACCCAGGCATCAGTTTTCTCCAAGAAGATAAATGTCTCCGAACCGGATATAATAATGTCAGGTCAGACAATTCCGCCTTCTGCTTCGATAAGTATGTTGGGGGTTAAAATACACACCAATATGTCTTGGCATAATCATGTCGCTGGAATGGCAAAGGCTGCTTCTCAAAAGCTTGGAACACTGTTCCGAACCAGAAAACTAAATACACCTCAGCAACTTTTGATGCTTTGTAAAGCTCAGATCAGACCTGCTTTGGAGTATTGTTCTCATGTATGAAGCTCTGCCCCTCAAACATACCCTGAAGCTGCTGGATTCCATCCAGAAAAAAGCCATCCACCTGATTGGAGACGCGAACCTCACTTGCAACCTTGATAGTTTGGAACATCGAAGAAAGGTTGGGGATTTATCTCTCTTCTATAGATACTTTCATGGGAAGTGTTCGAGTGTTCAAGTGGCACATTTGATTCCACCAAGAGCGGTACTTATCAGAAATTCGCGACGGACTGTGGCTGCTCATCGTTTTGTGGTTCAACTCAGTACAACTCAAACTTACTGTTCAAGAACTCTTTCATTTGGAGAACTGTGTTTATGTGAAATGAACTTCCTGAGAACGTTTTTCCAAATGGATTTAATCTCCAGTGGTTCAAATCTAATGTGAATCGCTACTTTCGCACAGGCACCGCTC
>Scaffold268|ref0016983|ref0018103
TAGTCTGGCGAATTTTGAAATAGCTCAATATCAATAAGGCGTCTGGTCCTGATGAAGTGCCCGTCATCGTACTTAAAAAGTGCGCAAATGAACTCGCACCAGTATTTTGCAGACTATTCAACCTGTCTTACAAGAAAGGAGTTTTTCCTTCTTGTTGGAAGATTGCTCGCTTTTCAAAAGGGGCAAAATAACTCTTCCAAATAATTATGGACCAGTCGCTTTGGTATCAATGATATCGAAAATCATGAACAAAGCCGTAAACCATCATATTCTCAAATATTTGAAAGGCCTGAACATCTTAAGCGGTAATCAATATGACTTTCGGAAACAAAGATCAACAGGCGACCTTCTATCCTATGTCACCCATATTTGGAATAACGCAATCGAGAAACATGGACAGTCGAGATCTGTTGTGCCTGATATTTCTAAGGCCTTTGACCGTGTGTGGCATGAGGGTTTGCTGGCCAAACTTCGATGCTATGGCTTGTCGAATCATTTTTGTGTGTGGCTCTTCAGCTTCCTAAAAGAACGTTTCCTGCAAGTGGCCGTCGATGGATATCTCTTGAATACTTTCACCATCAACTGGTCATACCCAAGGATCCATATTGTCTGCAACCCTTTTTTATTTCATCAACGACTTATTGGAAAAAAATAATAACCCAATATAATGATTTGCTGACGACAGCACACTTGTCTCATCATTACATTTGTCCTCCAGGAATCGGCTGTGAATGCACATCTTCACCGGCAGCAGGAGGTTCAATATCTTAATAAGGATCTAGAAGTAATTTAAAATTGGGGTGAAAGTAACCAGGTTCAATTCAATGCCACAAAAACCCAGGCATCGGTTTTCTCCAAAAAGATAAATGTTTCCGAACTGGATATAATAATGTCAGGTCAGACAATTCCGCTTTCTGCTTCGAGAAGTTTGTTAGGGGTTAAAATGGACACCAATATGTCTTGGCACAATCATGTCGCTGGAATTGCAAAGGCTGCTTCTCAAAAGCTTGGAACACTGTTCCGAACCAGAAAACTGCAGACACCTCAGCAACTTTTGATGGTTTATAAAGCTCAGATCAGCTCTTTTTTGGGGTATTGTTCTCATGTATGGAGCTCTACATCCAAACATACCCTGAAGTTGCTGGATTCCATCCAGAAAAGAGCTATTCGCCTGATTGGAGACACGGACATCACGTGCAACTTTAATGGCCTGGAACATCGAAGAAAGGTTGGAGATTTGTCTCTCTTCTGTATATAACTTCACGGAAGGTGTTCAAGTGACTTGGCACATTTGATTCCACCAAGAGCGATACATATCAGAAATACGCGACGGACTGTGGCTGCTCATCGTTTTGAGGTTCAACTCAGAACACCTCGAACTTCACTGTTTAAGAACTGTTTCAAATGGAGAATGGCGTTTACATGTAATGATCTTTCTGAGAACGTTTTTCCAAATGGAGTCGATCTCCAGCAATACAAATCCAATGTGAATCACTACTTTCCCACAG
>Scaffold30|ref0001166|ref0005315
TACAAAGCAAAAAATTATGAAAGGCAAGAAACGAAAAATTTAAATAAAAAAATATTTTGTCTTAATCTTCGGAGGATGAATCTTCGCTAAGGTCTGAACTGATGTAATCTGGTTCAGTGTCACTATCTTCTTGAAAGTTGATCATCATGTCGTCTAACATGAAATCTAATGTTGGTTCCTTTTCAATGAAAAACTGTTCAAAACTTAGGGCATGCTAACATTGTTTTTTCCACTTACTTTCAGAAAACGTATAAAAAATTCATCGCATAATCTTTCCACGGTCCTTAAGCTAAAAATCTACATTTTTTGTGCAACATATTGTTTTAAAGACGCCCTCACTAATTCTATAGGATTCAAGTCAGGGTGGTATGGAGGAAGCCTTAGAACTGTATGCCCGTGGGCGCTCATAATTTCATCAATTCTATACATTTTATATCGCAGTTTATGAATTTTAATTAGACTATACAAATCAATTTTGAACATATCTTCTGTAAAAGGTATATTTCGTTGCCTTAGCCATTCCATCATTTCGATCTTTCTATTACATAAAGTAGGAGACTTATTTACCTGCACATTGTGATAGGGAGCATTGTCTATCACTAAGACACTCTTTGGTGGTAAATTAGGAATAAACATCCCCTGTAGCCATTTTATATAATTCGTGAAGTTCATCTGGTTATGATAATTACCTGACTTCGTATTTGATCTAAATTTCAAAAAATCATTTTTCACGTAACCATTTTCACTGCCCGCATTCATTATTATTAGTCTCTGCCCTTTTGATAACGGTTTATGTAAACCTTCACTAGTGTTGTCATTCAAGGTTTTTATGTGGGTATGCAAGGAATGAATATAGGATTCGTCCATGAAAATTATGGATCGCCTTTCTTCTCGAAATTTTTTCATACTTCGCAAAATATTCGTTCTGCAATGAACGATATCTGGCTTTCCATTAATAATTTTCGATTATTTTTCGTTTTTCTCCAACGAAATCCCATGTCATGCATAACTTTTCTCAAGCTTTCGTAGGAACCTGCCTAGTTATTTTCGGATTTGAATTT
>Scaffold186|ref0018895|ref0009758
GGAATATATTATATAACATGTTTCTCTTCTTACCATCTATGCTTTGCAACCTAGTATGTCTCAATGACGCTCGAGACGCGCAGTTTTGTTTGGGTAAATTTTATCAAAAGACATTATTATTATTATCAATTACTAGCCTGACTAGCTGGGGTGGCAATTTCGCTCAGGAAGTTGATATGGTAGTTAAGATGGAAGAATAAACATCAAATCATGAGAGGTCGGCAGCTATTGTTTTACATTACCCTACCAAATGGTAACCCCATGTCTACAATATTCCAGAGCACTGGGATTTACCCGAACGTTCCTAACTATTCTCGAACATTCTAGAATATTCCGTAATATTCTAGTACCTTCTAGAGAATGAAACTTGCAGTTTTATATCTTTAAAAGTTCGCCCTCTAGGTATAGGTAAAGGGCTATCACAACATAACTCTCGTGATAGTTCCATAAAGATCTGAGCTGTTCCCAAACCTTTGGGATTATTACCAAACAGTCCACCACATTTCAGAATGTTCCAGAATTATGTGAAATATTGGGAAATGCTCCCGAAGTCTCTCAAATAGTCTGTACTATTATAGAACTTTATAAAGGGCGAAACTTACAGCATCTCCGATTTTTCAAAACTACACCTTTCAAGTAAAAACGGGAACCTTGTTCACGGATGGGGGGAGGGGGTCAGAAAACTACCAAAGCATATAACTCTCTTCATCATTCCACAATGATCTGGGTTGATAAATAAATATTTCAAAATGAAATCTCGAAACATTTATCTCTCGCGTCCTACCTACGCAGTAGGTAGGTTGGGACTACTTTCCCGGCCAACACCACGCTGGACATTGAACTATATCAGAGGTTAGTTTTGCAGATGCTTCTCGTCAATTGAGTATAGATGACCACGGATCGATTTCGAGGTATTACTTCTCGTCAGTACAGGTAAGATCCGACCCAAACAGCAGCATGCCTGGGACTCGACCAACTTTAATGCGTCTCGACTGTACATATGAAACCTTCATCTAGAAAAAAGATTTTCAACTTGTAACAGAGCTTCATTTCGTGAACGAAGTCCCAAACCGGTGGAAGAAAAATTCCATGTACCAATACTCTAAGAAATCGAAAAAGTGTGGAGACCGTATCCAGGAAAGATACACACGTACATCATACTTATCAAAAAAATCGCAAATACTTTGATGAAATGGTTCAATTACAGAGCCTTTCGAACACCAAATCCGCTTTTTGTCTATTAATCCATGATGAAAACACCGTTGAATAAAGTAGTTACTGTGGTTGTCAAATACTGAATGAAGATACAGAATGATGAAAAATGAAAACATTCAAAAACATCAAGCCAGAATTTAGTGAATAAATTTTCATTCTGAAGATATTTTTTCGGTAAAAGTTGTTTATGGTTTATAGTTGGAAATATGGCAAATAAATAACCTGTTTTCATTGAATAATCCCGAGAGAGAATTTTTCACGATCAACGTTCGCTTGAAGGTGAGCCAGAATTACTATAAATCACGCTGTACTAACAATTTGACGAGGAAATTAATCAATTCACAGGAAGTAGAATTAATCTTATGATAAATTGCCTTCCTCATAAAAAATATTCAGCAAACTAATCATGATACGAAATGAATTTTTATGGCTCAATTATATTAGCAAAGTTGATTTCATTTCAGCGATACTGTAGGTTTGACTCAACACAAACACTGCCTTCACACACCAGAACTGTCACACTCTTTTCGATTCTTTCAAATACTTCCAGTTCGCCTTCAATGAAAACTATGATTCTTTTTCTTCTCTTTTTACATGCTCTCTGCTCTCTGCGGCGCAGTACACCAGAAAATTATGATTGGGGTGTTTGTTGTCATTCGATTCGTAATTTCACACAGAGTAATTTACGATTTGGGCAAAGTTACGCTAAGAAATAGTTTGAAAGCTACAAAAAATTTGCAGGAATCCCAAATTTGAAAAAATCTTTGAAAAGCAGAAAATTAACCGATAGTATAGCACCCAGAATTGTAGTTTAAACTAGTGGACCTAGTGAACTTCGTACCTCCTTAGAATGAATGAATGTTGCGTTAAGTGATTAGCTGAATCAAATTAACTATTTTATATTCTTTTCGTGAAGCACTACTTGCCATACTAAAATAGCCAGTGTTCCCAGGTTATTTTAATGCTTAGCAGTAAATACTATGTCATAAAAACAGTGTAGTGATACGAGTATAAAAAACTATAATTGAATATAGTTTACAGATACAGAACACATACATGGTAATTTACACTATTTAGAGTCATTTATTTGATAATTATTATAGAAAGTAGGTAAACTGAGCCATCAGTAGATTTTAACACTTAACCAGTAGAACAGTAGATCGATAGCCAAAACAGGATATCTACTGCAAACACAGTAGACCTGGCAACATTCAACAAGGCGTTCCTCTCAAGCGATTTCTTCTTCATCTTCAGTGAATTGATTATCAATCTTCCGCAGTCGTATTGCATTACGGCTTCGTTGTGGAAGATTCGAATTTTTGGTTGCGGCATTACAAATGACACTGTGCTGGATATTGCTGACTCAACTGACAATAATTATTCATCCGCACACAATCACAAATGTTATAACGTCAATTGTTTTTGCGCGCACCATACCAAGTAGAATAACCTGAAAAACTAAACGTCCCACCGAAGAAGCTACGCTAGTTTCCTCAGTAAGAAGCTACGGTGTTAGCGAAACGCATCTGAAGAATACGCTGGACGCTAAAGCAATTCGAAGCTCCAACTTTGCCATCATTTTCATGTTATTCTGTTCAGAATTCAGAATAACTAGGTCCGCGGCGAGAATCCTGAAAAAGGTTTTAGCTATTCATATCTATATCTTTCTATTACCTTCTCTTTTTTTTCTTTCTTCTTTTCTTCTCTTCGAGCCCTCATTTATTTATTTTAATACATTTTCGGCATTGGTGGAAGAGCAGATGCGAATACAAATTTGCGATCTGAACCAAAAGCCATTTGCAATCAAATACAAAGTGTTTTTATTTTTCTCTCTCTTGTATTTTGCTTTTTGTTATTATCTTGTATTTTGATGGGCAATAAACTTATTATTATTATTATTTATGACACAGTGCAGTCTTGATGAAACAGCACTTTTTTTTTTCACAAATAGGGCCGTTTTTTCGCGATTTTGTCTTTCAAACCCACCAATAACGCTATGTAAGTTTTGACTTTTTTAAGACAGTCGATGAATATTTTATACCATGCGCATCCCAAAATACTGTTACGTTTTTCACCGTGGGTTTACCAATAATTGACTACATTGAACAATAAATAAACTCAACTTCATTTCACTTTTAATACAACAAAACACTGTAACTAAAACTTCAACTATTATTCAAATGCCTATTGCCTTATTAGATCGCTCCGCGTACCGCACTATCACTTCAACTTGACTGTCTCGATAGGTTTGTAGGTAGCGTTTATATATGTCAATCCAAGGGCCTCAAAGATGTTAGAATATTCGCTAGAATTCCATGGAAGCCGGTAGCATTATTCTCGCCACGCCTAGAACGGCAACGAAGATCGAACAACCGTCAAACATCGGCCGGACTGGCGCGCTCTTGGCCACGTCACAATTGGTTTATGGCTACCAGTGGCGGACGACGTTATTTTCTTCAGGGCATGATTTACAACAATACGGATACCATAACCTTGCCAGCCGACTGTTTTTGCGTTTTTGCACGTTTTCGAGCCGGTTCACCACGTGCAGTCAACTCATATGACGATCGTTTTGATTCTATACCTATGGTATCAAATCATATGATGATACTAGTAGCACTATTTGTGTCTTAGCCTACGAACTTTTTAGCCCACCTAATATAGAACAGTTTCACAAAAAATAGTACATCAGATCGAGAGTCCGACAAAATAAGGTTTTAAAAATATGCAACCTGTTTCGAGTTTTCATTTTTTATTTTATATTTATATGCTCTCTTATGATTTTATTTGATTTATACACTGAGAGAAGATAATTGTGTGATGCATCGCAAATAAATAAGTACTAATGAACTGAATAACCGGCAATCTTTTTTACCAAATCATGAAAAATGATCCTACCTGATTTTGATCGGATAACTACCTTAACTTTTCAATTGTTATTTGCATAATATTGTTTTTATGGAATTGCAAAGTCGAAATTTCCAAAAGACAAGTAATAAAAAGAATGTAACCCTTTTGCGCCTTCGCAGGTTTCATCATAGTAAAATTCAACCAGTAAGTCCACTCCCACTGCTTTCATTCATAAATTCACAAAGTTCTCGGTGACCTCGAAGCGAAGTGTGGAGCCAATTTCGTTCCTTTACCATAGGCGTGCGCTAATAGGAAAACGAAATTTAAGGATATTATAGAAGATTTTGTGGTAAGTTACTTATAACCAACTACAAAAACTAAAAACAATAATAACGACAGCGAATAAACTAATCAATTTCAGACCGTTTATTATAACTAACCCGATGCCCGTGGAACCGTCGAATCCTTCGATACTACAACACTGAACGCGTTGGATGAGAATCTCGTCCTAAGAGCGGTTGAAGGTCCCCGGCAACTCGGGCAGATCACGTGGTAAGAGAGCCTACTGGTTGTATTATTCTACTGTGGTTTTCATCATGTATGAGATGATTTCGCTTGACGTATTAATTTGATAATTATCAATTATTTTTGGCGAAATTGTTGTTGTCAGCTCCATCATTACAGATCGAACAATAATTATGAAGTATCGAGAGTCTGGATCAGATAAAGATGATGAATGAAACCTTCAGTAATAGATTAATTTTGATATGACGATTATCAATTAATATAATCAGATTGAAATTTGACAATTCATTTTATCAATGAGTTACAACATAATGCATTATAAATAGCAATTAAACAATGCAAAAACCATCAAAATTTTCGTATAAACGACCCAGCGACCGAGAATGTGTCGCGAAATAAATTAATACTAATACAGTTTACATTAATCAGTTCATAATTCGAAGGAAAATGGAAGTCTATCCTATGCACATGCCCATTAATCATTACTTGATCGTAATTATTTGGCCACACACAACAACGCAACATGCCACAGCCATCGTATTCACCAGATTTGGCCCCCTGCGACTTTTTTCTGTTCCAAATATTGAAGAGACTCATGAAAGGACGGCGGTTTGCGATGATTGGGAAGCTGACACAAGTGTATTATATCTGAGTGGGACTACTTTGAAGGGAACAGAATAGAAATTGATGAATAAATAAACATTTTTTGAGAAAAATGAAAATTCGCCTAAGTTTTTGAACAGACAGCGTATTACATAAATGAAATACAGGACTAAAATTCAACCTGTGAATCAATAAATGAAAACAACTGAATTCCCTATCAAACGACCAACCACTGTTGAACTCATTTTCATTAAATAGTTATTAGTTTGAAGATTGTTAAATTGACATGGAAAGTGTTATCAATTTAATAATCAAGTAACCGGTTAGTGTATTAATAATAAAATTTCACACCATTTAATATTTGCTATACACTGTGTCCAATATCCGGAGGACCAGCATAGAAAAATCGGAAACCATAAGAGACAAAAACTCGGTTAAATTTGAAAAAAGTTGATCAATTCAGAGCTCACATGAATTACATTTTTAAATTCAGAAAATACCGAATAATTCCGGAAATATTCGAAATGAACCGCAGTCAATTTCGTTTCAATTTTTTTCTGACGCTATAAAAGATATTGAAAAACGCAAAAAACACTTTCCCATTGATGCATGCTGTACAAGTCAGCGTTTACAGATTTTAAATCCAACGTTTCGTTTCCAAGAAACCATTACCAATTTCAATTTTTTATATGGGCCAGGTAAAGAATCGTCCGGTCTCGGTATAAGTTATCCCTTTCGGTGTCAGCTGTCGCACATAACCGACATTTCCAAAATTTTAAAACTTCATTTGAATAACCTCTAATTAGTTTAATTTAATCGACTTTTGGGTCTCTAACGGATTACGATTTTCCTATGCTGGCCGTCCTTACCTTGGACACATTGTATAACTCGAAAGTACTAGAAAATATGCAACCGATTCCTCATCTATACCCATTGTAACGAATTTGAAGTCGCCCCTGACCGATATGCCGGCCGACTCAGCGAACAAACACATGACATCACCGCGAAAAAATGCAGTCGGGAATCGCCGGTAAAACTCTAGAACCGAACCGACTACAGATTTCTAGAAAGGACTGTTACATTATATAAGGACAGCTTCCCGACCCAAGAGGGTAGTTCAGAAAATGAATCGAGCGGCTAAACAAGAAATTCAAATAGTAGAAATAAATTAGGCGTTAGTTGTTAAGTGTTGTAATAAATAAATTAGTTTGTGATTAGTGAAATATTGTTGGAAATAAATTTGCTTAAGACAGTTAATTCTTTAACTTGTCACACTATTTAAAATTTCCGTGCAAGAACTTGAAATTCAATAGCCCTGTACAATGATTTTTATGCAAAATAAAATCAATTAACTCACCTATGATAATGACTTCCTTATAAATAACTTCTCCCTGGTTACCGCTTTTCATGTTTCCACACTATATCCACAGTAAGGCACCTGGAAATGAAATGCCCCATTATTAAAAAAAATCAATGAAATATTCGACAGTCATGATTGGATGGAAAATATTGGAGTGCAAAACTTCTTTCAGGTGGTGATGATATTGGAATGATTACAAATCGTGATTGGAGATTGATTTTCATTTTAACAAGAATTTTGTTCAACCTTCTGAATAGTGGCTGTCAATTCTGACTTGGACGTCAAGTAGACAATTCAAGTATAGGGCGATAAAGGATGCAAAATTACCACTTATTCTTCTTCGGTAAAACCATGTTAGACATCTAGTATCAAGTTGATAGTGAAAAGGGTTTTGAGAATTGAATCTTTCCCATGTCTATGATAACATTTCGAAATATTCCAGGTTGGCAAGAAGTCCATGTCTATGGATCTAGTGGTGATGCTTAACATTTTGGATAGATAGGTTGCATCCTCCGATTGGAAAAAATGCGTGTACTGACGTATTTTGACGTGTAAATTACGAATCCGAAAAACAATCGGTGCTCTCCCTCATTT
>Scaffold5537|ref0014176|ref0006301
ATTTGATAGAAAAAACTTCACCTCACAGTTTTCCAGGCCGTCTGAGGGGGTCAAAATGGGGTGAAAATATTAAAAAATTTCGTAACATGAAAAATCGACTTTGTACACCTACAAAATTGAGACATGTTATTCCTGATGAACTATTCGACAGAAAAAAATTCACGTTATAGTTTTCCAGGCCGTCTGAGGGGGTGAAAATGGGGTGAAAATATAAAAAATTTCGTAACATGAAAAATCGATTTTGTACACGTACAAAATTGATACATGTAATTACAATGATACATTCGACAGAAAAAAACTTCACGTCATAGTGTACACATTCAGTTTGCGAAGGTAGGCTTTTTTCAAGTTTCCACCCCATTTTCACTCCCTCAGACGACCTGGAAAACTATGAGGTGAAGTTTTTTTCTGTAGAATAGATCATCGTGGAAAACATATCTCAAAATTGTAGGTGTACACATTCAATTTTCGAAGATACGATTTTTTCAAGTTTCCACATCATTTTCACCCCCTCAGACGATCTGGAAAAGTATGACGTGAAATTTTTTCTGTCGAATAGATCATCATGGAAAACATATCTCAAAATTGTAGGTATACACATTCAATTTTGGAAGATACGATTTCCTCAAGTTGTCACCCCATTTTCACCCCCTCAGACGACCTGGAAAACTATGACGCGAAGTTTTATCTGTTGAATAGATAATCAGGACATGTTTCAATATTGTAGGTGTACAAAGTCGATTTTTCATGTTACTACGCCCCCTCAGACGACCTGGAAAACTATGACGTGAAGTTCTTTCTGTAGAATAGATCATCATGGAAAACATCATAGAATAGATCATCATGGAAATAACATGTCTCATTTTTGTAGGTGTACAAAGTCGATTTTT
>Scaffold4151|ref0017886|ref0022923
AAGCAATTCAATTTTTTCAAGAATGTGATTTTTTGAAGATTGTTTAAGTTTGTAAAAAAATAACAAAATTATTCAAGGTGGCTCATTCGAGCTGCAAAATTGATTTTTAGCGAAAATGGTTCATCAAATTTACGTTTTTTTTTTCATACACCGTTGTAAAGAGGCTTCAAGACCTTTCAAATAAAGTATCACTCGACCCCTCTCCCCTATTCAAATTTGAGGGGTTGAAGAGAACCCTATAAGGAGGTTGCTCGTTCAAGCAACCAAACAAAATAATCCGACGTGTTTCGGAAATTTTTTCCACTCACTGGAATAAGAAATATACGGGGTGGCTCGTCTGAGATGGAACACCCTGTATATATTTATCCATCCTCACAAATGTGTTTATAATATTAGTATAGATTCGGATATCCATTCCTATTGTCAGTATGTCTGGGCTAAAAATATTTTGAAATGAATAACACAATACATAACACAAAAGTAAGTCTCGTAATGGCTAATCCTTTAAATCCCTTCCTCGCTGAAATTTTCATGGACAACTTAGAAAAAACTATTCAGCAATTTACCACAAAACAACCCATACAAACACAACCATCAATAACCATTCTAATCACCTTCATCAACATAAATTATCAACTTATCATGACATGATCCACAGACTTATGAGTATCCTGATATCCACGGAGAATAATTATAATAAGGAATCAAATTTGATGAAACAAATTGCATTAAATAACAACTTC
>Scaffold526|ref0022099|ref0019024
GCACTTCTTATCGATGACTCGGGAAATGCGTGAAAATATGCTAAGACATTAATCTGGTTGTCTTCGAAAGTTACGGGTCGAGGCAAGTTTCTTGGTGCTTTTAAAGTTGATCCAAATGCATTGAAATTGTTCTGAATTCGTATAAATTTCTTGAGGTTCATTGGCGGTAGATTCGGATACATTTCATTGAACTTTCTACATGTTCTGCTGATAATTTTGTCACACTGTCCAAAAATAATAAACAAATTCATAAGAACTTCGTTTGAATAGTTTTGTTCCATCGTTTTGAAGGTATTTGCAACTTCTGAAGTGACGAAAATGTCGATATTATTAGGAGAATGTCACAACGCTACTGTCAAATAGTAATCATGGCCTGCTTACCAAATACCGAATGGAAATACCATTCTGAAGGGACATTTTCACAAATAAATGTTCATAAGTCCGAAACTTGACTAGTTAGGTATAGGTATGATATACATAGAAAGAAAGCAAATTTCAGCAGCTTTCCGAATTTTCAATAATATACAGGGTGTTCCATTTAAAATAATCAAATTTCAGCAACTTTTTCAAGCAAACGAAAAAACTGTATTTTTTTACCACCCTGTATTGAAGTAACGGAGATTAGGCTGACGTGTGGGAAGTGTCCAAGTATCACCTAACTCCAAACCAAATTTCGATATCATAGTACTTCTTAACTAAAAGATATCGGCATTTTTAGAAGTCATGATTTTCGAAGAAAAAAATTGAAATTAATTTTTATTTCGAAAACGGTAACAGATAGGTATAGGGAAATATCGAGAAAAGTTGTCGAGCAATTGTTGGAGATTCCAAAAATAATATTATATACAGAGTGTTCCATTTGAAAAATCAAAGTTGCTACTGCTTTCTAATAGAAGCGGCAACACCGCATTGTCGAAAATATTTTAGTTGGCTAGAGAATGTACGAATATGCCCTCCATTAAATTTTCAAAGTGATCCGTTGTCTGGTTCACCAGAAACGTCTAATGTGCCATCCACCGTGAATCAGCCTGTA
>Scaffold38|ref0001170|ref0006319
TTGGTAAATATTCGTTTTGAGGGCACCTGGAGATTTTGAAAACATTTTTAGTGTACGTATTTTGATGCGTACAATACGAATCCAAAAGAAGAAAGCGGCTCACTCCCTTATTTACAAAGTTTCGGCCCTTCAAAGTTCAGAAAATGGCAAATTTTCAGCCTTCTGTTTGGCAAAATAAACTATTTAAAAACACAAGCATTTATTCACTAGGTCACCTTTACACCTTATTCCTCCTTAATTGACACTTTAAAATTCAACAATCAACATTTTTCTTATAAAAAACAATATAAAAACGAGTGCTTCTTCTGGTGACATTCTTCTATTTCTAGGTTAGTTACTAGTGATATTTCAGAAAAAAGCGGTTGGTATTTGCCGCCGCCTACTATTTCAAATTCGTAGATTATCTTAATACACTACCAAAAACCAATTTACGATCTAAAGAATGAAGGAAAAAACATTTGAATTACTTTAGGAATATTGACAGCATCAGCCGTACCAACTATGCTAATAACCTTAAAAACTTAAAATACACAGATATATAACCAAAAAGCAGCTCCGTATATTTTTTAATATTTATATTGGAAACATGTTGATTGTTAAGGTGAAAAGTGTCAAGGAAGGAGGAATAAGATGTAAAGGTGACCTAGTGAATGAATGCTTGTTTTTTAATAGTGTATCTTGTGAAAAAGAAGGCTGAAAAGTTGCCCTTTTCTGAACTTTGAAGGGCCGTAACTTTGTAAATGAGGGAGAGCGCCACTTTTTCTTTCGGATTCGTAATCTATGCATCAAAATACGTAAGTACACTGAACATTTTTTTCAACATCGCCGGGTGCCCTCAAAACGAATATTTACC
>Scaffold681|ref0018566|ref0006687
GCACTTCTTATCGATGACTCGGGAAATGCGTGAAAATATGCTGGAAAATAATCTGGTTGTCTTCGAAAGTTACGGGTCGAGGCAAGTTTCTTGGTGCTTTTAAAGTTGATCCAAATGCATTGAAATTGTTCTGAATTCGTATAAATTTCTTGAGGTTCATTGGCGGTAGATTCGGCTACATTTCATTGAACTTTCTACATGTTCTGCTGATAATTTTGTCACACTGTCCAAAAATAATAAACAAATTCATAAGAACTTCGTTTGAATCGTTTTGTTCCATCGTTTTGAAGGTATTTGCAACTTCTGAAGTGACGAAAATGTCGATATTATTAGGAGAATGTCACAACGCTACTGTCAAATAGTAATCATGGCCTGCTTACCAAATACCGAATGGAAATACCATTCTGAAGAGACATTTTCACAAATAAATGTTCATAAGTCCGAAACTTGACTAGTTAGGTATAGGTATGATATACATAGAAAGAAAGCAAATTTCAGCAGCTTTCCGAATTTTTAATAACATACAGGGTGTTCCATTCAAAATAATCAAATTTCAGCAACTTTTTCAAGCAAACGAAAAACTGTATTTTTTTACCACCCTGTATTGAAGTAACGGAAATTAGGTTGACGTGTGGGAAGTGTCCAAGTATCACCTAACTCCAAACCAAATTTCGATATCATAGTACTTCTTAACTAAAAGATATCGGCATTTTTAGAAGTCATGATTTTCGAAGAAAAAAATTGAAATTAATTTTTATTTCGAAAACGGTAACAGATAGGCATAGGGAAATATCAAGAAAAGTTGTCGGACAATTGTTGGAGATTCCAAAAATAATATTATATACAGAGTGTTCCATTTGAAAAATCAAAGTTGCTACTGCTTTCTAATAGAAACGGCAACACCGCATTGTCGAAAATATTTTAGTTGGCTAGAGAATGTCCGAATATGCCCTCCATTGAATTTTTAACGTGATCCGTTGTCTGGTTCACCAGTAACGTCTAATGTGCCATCCACCGTGAATCAGCCTGTA
>Scaffold134|ref0005450|ref0002891
TACATTTATTCCGGTAAATTTTCGTTATGTGGACACCCGGCGATTTTGAAAAAATTTTTGACTGTACTTACGTATTTTGATGCGTAGATTACGAATCCGAAAGAAAAAAGCGGCGCTCTCCCTTATTTAAAAAGTTACGGCCCTTCAAAGTTCAGAAAAGGGCAACTTTTCAGCCTTCTTTTTCACTAAATAAACTCTTTAAAAACACAAGCATTTATTCAGTAGGTCACCTTTACACCTTATTCCTCCTTCTTTAACACTTTTCACTTCAATAATCAACATTTTTCTTATAAAAAACTTAATTTAAAAACGAATGCTTCTCCTGGTGACATTATTCTATTTTTAGGTTAGTTACTAGTGACATTTCAGAAAAAAGCGGTTGGTATTTGCCGTCGCCTACTATTTCAAACTCGTAATACACCACCAAAAACCAATTTACGATCTAAAGAATGAAGGTAAAAAACATTTGAATTACTTCAGGAATATGGACTGCATCAGTCGTACCAACCATATCATCAACCTTAAAAACGTAAAATACAGTGATATGTAACCAAAAAGCAGCTCCGTACATTTTTTAACATTTTTATAAGAAAAATGTTGATTATTGAAGTGAAAAGTATTAAAGAAGGAGGAATAAGGTTTAAAGGTAACCTCGTGAATAAATGCTTGTGTTTTTAAATAGTTTATTTAGTGAAAAAGAAGGCTGAAAAGTTGCCCTTTTCTGAACTTTGAAGGGCCGTAACTTTTTAAATGAGGGAGAGCGCCGCTTTTTTCTTTCGGATTCGTAATCTACGCATCAAAATACGTAAGTACAGTCAAAAATTTTTTTCAAAATCGCCGGGTGTCCACATAACGAAAATTTACC
>Scaffold421|ref0001944|ref0001671
TATGCTAAGACATTAATCTGGTTGTCTTCGAAAGTTACGGGTCGAGGCAAGTTTCTTGGTGCTTTTAAAGTTGATCCAAATGCATTGAAATTGTTCTGAATTCGTATAAATTTCTTGAGGTTCATTGGCGGTAGATTCGGATACATTTCATTGAACTTTCTACATGTTCTGCTGATAATTTTGTCACACTGTCCAAAAATAATAAACAAATTCATAAGAACTTCGTTTGAATAGTTTTGTTCCATCGTTTTGAGGGTATTTGCAACTTCTGAAGTGACGAAAATGTCGATATTATTAGGAGAATGTCACAACGCTACTGTCAAATAGTAATCATGGCCTGCTTACCAAATACCGAATGGAAATACCATTCTGAAGGGACATTTTCACAAATAAATGTTCATAAGTCCGAAACTTGACTAGTTAGGTATAGGTATGATATACATAGAAAGAAAGCAAATTTCAGCAGCTTTCCGAATTTTCAATAATATACAGGGTGTTCCATTTAAAATAATCAAATTTCAGCAACTTTTTCAAGCAAACGAAAAAACTGTATTTTTTACCACCCTGTATTGAAGTAACGGAGATTAGGCTGACGTGTGGGAAGTGTCCAAGTATCACCTAACTCCAAACCAAATTTCGATATCATAGTACTTCTTAACTAAAAGATATCGGAATTTTTAGAAGTCATGATTTTCGAAGAAAAAAATTGAAATTAATTTTTATTTCGAAAACGGTAACAGATAGGTATAGGGAAATATCAAGAAAAGTTGTCGGACAATTGTTGGAGATTCCAAAAATAATATTATATACAGAGTGTTCCATTTGAAAAATCAAAGTTGCTACTGCTTTCTAATAGAAGCGGCAACACCGCATTGTCGAAAATATTTTAGTTGGCTAGAGAATGTCCGAATATGCCCTCCATTAAATTTTCAAACTGATCCGTTGTCTGGTTCACCAGAAACGTCTAATGTGCCATCCACCGTGAATCAGCCTG
>Scaffold740|ref0013443|ref0023067
GGTAAATATTCGTTTTGAGAGCACCCAGCGATTTTGAAAAAATTTTTGAGTGTACTTACGTATTTCGATGCGTAGATTTCGAATCCGAAATAAAAAAGCAGCGCTCTCCATTATTTACAAAGTTACGGCCATTCAAAGTTCAGAAAAGGGCAACTTTTCAGCCTTTTTCTTTCACAAGATAAACTATTTAAAAACAAGCATTTATTCACTAGGTCACCTTCACACCTTATTCCTTCTCAATTGACACTTTTCGATTCAACAATCAACATTTTTCTTATAAAAAACTCAATTCAAAAACGAATGCTCCTTCTGGCGACATTCTTCTGTTTCTAGGTTAGTTACTAGTGACATTTCAGAAAAAAGCAGTTGGTATTTGCCGCCGCCTACTATTCCAAATTCGTAGATTATCTTAATACACCACCAAAAACCAATTTACGGTCTAAAGAATGAAGGCAAAAAACATTTGAATTACTTTAGGATTATTGACAGCATCAGTCGTACCAACTATGTCATTAACCTTAAAAACGTAAAATACAGAGATATATAACCAAAAAGCAGCCCCGTACATTTTTTAACATTTTTATTGGAAAAATGTTGATTGTTGAAGTGAAAAGTATCAAGGAAGGAGAAAAAAGGTGTAAAGGCGACCTATTGAACAAATGCTTGTGTGTATGAATAGTTTTTCTTGTAAAAAGGAAGGCTGAAAAGTCGCCCTTTTCTGAACCTTGAAGGGCCGTGACTTTGTAAATAAGGGAGAGCGCCGCTTTTTCATTTCGGATTCGTAATCTACACATCAAAATACGTAAGTGCACTCAAAATTTTTTTCAAAATCGCCGGGTGCCCTCAAAA
>Scaffold195|ref0003547|ref0011284
GACATTAATCTGGTTGTCTTCGAAAGTTACGGGTCGAGGCAAGTTTCTTGGTGCTTTTAAAGTTGATCCAAATGCATTGAAATTGTTCTGAATTCGTATAAATTTCTTGAGGTTCATTAGCGGTAGATTCGGACACATTTCATTGAACTTTCTACATGTTCTGCTGATAATTTTGTCACACTATCCAAAAATAATAAACAAATTCATAAGAACTTCGTTTGAATAGTTTTGTTCCATCGTTTTGAAGGTATTTGCAACTTCTGAAGTGACGAAAATGTCGATATTATTAGGAGAATGTCACAACGCTACTGTCAAATAGTAATCATGGCCTGCTTACCAAATACCGAATGGAAATACCATTCTGAAGGGACATTTTCACAAATAAATGTTCATAAGTCCGAAACTTGACTAGTTAGGTATAGGTATGATATACATAGAAAGAAAGCAAATTTCAGCAGCTTTCCGAATTTTCAATAATATACAGGGTGTTCCATTTAAAATAATCAAATTTCAGCAACTTTTTCAAGCAAACGAAAAAACTGCATTTTTTTACCACCCTGTATTGAAGTAACGGAGATTAGGCTGACGTGTGGGAAGTGTCCAAGTATCACCTAACTCCAAACCAAATTTCGATATCATAGTACTTCTTAACTAAAAGATATCGGCATTTTTAGAAATCATGATTTTCGAAGAAAAAAATTGAAATTAATTTTTATTTCGAAAACGGTAACAGATAGGTATAGGGAAATATCAAGAAAAGTTGTCGGGCAATTGTTGGAGATTCCAAAAATAATATTATATACAGAGTGTTCCATTTGAAAAATCAAAGTTGCTACTGCTTTCTAATAGAAGCGGCAACACCGCATTGTCGAAAATATTTTATTTGGCTAGAGAATGTCCGAATATGCCCTCCATTAAATTTTCAAAGTGATCCGTTGTCTGGTTCACCAGAAACGTCTAATGTGCCATCCACCGTGAATCAGCCTGTA
>Scaffold875|ref0015574|ref0003818
CTCATTTTGTGCTATCGACAAATTATGAACGGACTATAGTCAGTTTGTAAACTGCGTCCTGAAAAAGATTCATTTATTCATTAATGTATTAATCAAACTGGCCTACGAGGCTTTAATTCATCAATAAAATATTTTAGATGTAAATCAACTTTGATACATTACATGGCTCAGAGTCTAATATCTAATACAACTAATCATTGTACAAGGTGTGAAAAATCGATCAATAACACTAAAACAGGGTGTTCCTAAGGATCCATAATGGGACCACTTTTTTTATGCCTACGGTCTAAACTTATCTTTTCGAGTAAATATAGTTGTATATGCAAACGACACTAATCTTTTAATTAAAACAAATAATCCCATAGTACCTACTTTTAGAAATAACTAAATTGGTCTATAGAAAAGTAACTACATGGGCTACTAAAAATCATCTACCACTCAACATCAATAGTACACGGAAGCGTAGAAGGGTCAAAGATTATTTGTTTATTTGATCCACCATAATTTCGACTTAAAAGTCGAAATTTCGAGTTTTATCTTGTAATTTCGACTTTCATCTCGTAATTTCGACTTTTATCTCGTAATTTCGACTTTTTTCTCGTAATTTCGACTTTGATCTCGTAATTTCGACTTAAAAGTCATAATTTTGACTCAAAAGTATAAATATGGTTCCTTGAGTGCATTATGATTTACTACGAGGTGATGTTAACAGGAGGTTCGTGAAATTGTTGTGTGATTGAAATTTCAATAGAAATATGGGGTTGAAAGTGAGATCAACCTCAAGCGACCCTAAGGTTAGAAAAAATCATTAACTCTGAATCAATCAATAATTTCAACAATAATCATTTCGAACTGATGTTGAAACAAGAACAAATATTTCAGTTGAATATACATTTTTGAAGATGCTCGTGTCAATGATATTTCATTAAATTTTACCACACTATTTATTATTTCTCATCTTCACACTTGAAAAAATTTGTAATTTTGAAGATCATATCATCGTCATATTCGTCATGATCAAAGCAATAGTATTGAATATGTTCGTATAACTGCCGATTCATATTTATTCACATGAATTCAAATCTTCCCAGGTAGTTGGAGGATATTTCTTAAAAGGAGGATGTCCCAGAACTTTACGAACCGATATGGGCACTGAAAATGAAGTAATGGAGAGGATACAAAAAGCCTTTCATGAAGTATTTAGTGAATCAACAAATCGACCATGTTTTTTTGTATGGAAAAAGCATGCACAATCAAAGGATAGAATCTTGGTGGTCTATATACCGTCAACATAATGCACAATACTGTATGGATTTATTTCAAACCCTAATAGAACACAATTCATTTGATGCATCATTTTCGGACAAGTCTCTAGTTCAATTTTGTTTCATACCATTAGTACAAGAGATGAGTTGTTGTTTTTTATTTCAGAATTATCTTGATCAAGTATGTTTTGAATGGAATATTCATAGAATACGAAAAACAAGAAATGCTATTGCTCCAGCAGGGTGAACAAATACGATATATATCGTATGTGATGCCTTCCCTTTATGGAGTTACAGATCACCTCATCAAGATTCCATCATTCGCTTTTAAACATTTTTTGTCGGAGTGTACATATCCCCGGACAGCCTGTGATGAAGATTTTTGGAAATTATTATCAATTTTTATTTCTTCGCTTCTTCGATTGACGACTTGTTTATTTTGTGGGAATTCATGTTCACTGAGGATACACTACAAAAACACATTTTTGTCTATTTTCCACTATATTTCTTTATTGCAGAACAATAATTCAAATTTTATGAAAAAAATAATTACACAAGGTCCCTAGATCCTTATGCCACAATTGATTCATACATTAACCTGAGAAGTGAATTGATTATGTTATTTGAATAAATTTTAGATAATAATTATGCGTTGATATCATTCAGTACCTTTTTAAAAAAGTAAATGCTTTCGCACGAGTAGGAGAAAGTCAACTTTGGCCAAAATATTATTTTCTCATCATAGTAAATCAATCTGATCAATAATATCTTCACTTCATTATCAAAATTATTCTAAAATTCAGTTTTTCATTACAACTGAAGACATTTCTAGTAAAAATTTATTAACATTTTGAAAGAATACTACACATTCATATCTTAAACGTTATATAGAAACACAGTTTGCAATGGCAACCAAATAATACTGTCGTTATGTTCTTCGGAGAGATACATTGGTCATTTATTAGGTATTTTGGGTTTTTCTCTCCTCGTTTCGAAAAATCGTAGAGATCCTGGATAACTGGACCAGAATGGTTCCCGATGGTTCAATAAAAAAATATTCAATTAAATCGGTTTCTGTCATATTTCTTCGTAAAAAACATAGCACTTTGACAAGATTGGAGCACTGTCGAAGTGATTTGAAAAGAGTGTCGAAATTTTGAGATAAAAGTCGAAATTACGACATAAAAATCAAAATTACGAGATAAAAGTCGAAATTACGAGATAAAAGTCGAAATTACGAGATAAAATTCGAAATTACGAAATAAAAGTCGAAATTTCGAGATGAAAGTTGAAATTACGAAATAAAAGTCGAAATTTCGACTTTTAAGTCGAAATTATGGTGGATCAAACAAACAAATAATCTTTGGCCCTTCTACGCTTCCGTAATAGTATAATCAATAATATTAGTATATTTAAATATGACGATTTGGAGGTTACATCTTGTAGATCAGAAACTTACATGGAATCCACATATTGACCTACTCTGAAATAAATTGAAAAACAATTGGTAAAAAATAACATTCATGTGAAATCACTGCAGCAAGGAAGTGTGTCACCTGTATGATATTTTAAAAAAAATTCCATAGATTGTCTGGTAGCAGTTATAATGCTGAATATTATCAGTCTTGCCTCCAACCCTCTTTTTATTGTATATCAACGCCTTATTGGAAAAAAAACAAGAATCCAATATATCGCTCTGCTGACGACAGCACAATTGGTTTATAAAAATGTAACTACATGGGCTACTAAAAATCATCCACTACTCAACATCGATAGTATAATCAATAATCTTAGTATATTTAAATATAACGTTCTGGAGGTTACATCTTGTAAGTCACAAACTTACAAGGAATCCACATAGTGACCATTTGGATTCCAGGACATCAGCTACAGAGCCACATCTTCACCGGCAGCAAGAGATTGCATATCTTAATGACTATGTGGAAGTGATTTCGAATTGAGGTAAAAGTAACCAGGTTCTATTCAATGCCAAAAAACACAGGCATCGGTTTTCTCCAAGAAGATAGGTTTTTTCTGGTTCTAACATCCCAAAACGTTTGGAAACTGCGCAAGACATGGTGCGTACAAACAAAAAATCTCAAACAGTCCGAAATAGTCTCGGACACTTGTTTAAACCAGAACGTTTTTGAGGAGACTACTGTGCCACCTATCGTATATATGAAGAGATGAAGACGAGAAAATACTAATAATCATGTCCATTTTGTTATGTAGCGTATCCGTATAGTCAGCTCAAATGTTATCTATCCTCAGTCATCAATTATTCAAATCAAATAAATAAAAAAACATCCTAGCAAATAGCCCAAACAAATTTCCACATGAATGCGCATGAGCAACGGGAACAGTTCTCAACAATTCAGCCTCGAGAGCAAGGACGATTTGGGACGGTTCAAAACAGTTTAGGATCATTTCGCAGTCAAAACCAGAACAGATGATTCATCAGTCTGAAATTATCCTCAATAAACCAGAACGCTCTATATCAACTGCGCATGATCCTGACTTCCTAGAACCTGAATTTCGCAGAACCAGAACAAACCTGATAAATGTGTCCGAACCGGATATGTCGGGTCAGACAATTTCTTTTTCTGCTTCGATAAGTTTGCTGGGGGGTTAAAATGGACACTAATATGTCTTGGCACAATAATATCGCTGGAATTGCAAAGGCTGCTTATCAAAAGCTTGGAACACTGTTTCGAACTAGAAAACTGTACACACCTCGCAAAATATGCTTTATTTAGTTTTTTACAGACACTATCGATGTGTTGATCCCAACTTAATGTTCAATCCAAAATTGTTCCTAAAAATTTAACTTCGTTTGCTGCATTGATATTGATATTATCGCACTGAGCTAATTCACTTATGGTACCCCTACTTCTATTATAAAATCTCATCGATACCGACTTTGAGGTATTCAGAACTAGACGATTACGATCACACCAGCTTGTGAACTGGTCTATAATCAGTCTAACTCTTGTTAGCAAATTATCTGTAGTAGGTCCAGCGACTGTAATGGTGGTGTCGTCAGCGAACATAGTTAAATAGCAATCACTCATATATTCCGACAGATCATTGACAAAAATTAAAAACAATAGGGGACCAAGAACAGAGCCTTGGGGAACCCCCAATCTAACCTCGCGTTCATTAGACATTGAATTTATTTGCTTTACAATTAGGATACGACCACTCAAGTAAGACTTAAACCATAGTACTATGTTATTAGGTAAACCAAGCACACTTAATTTGGTCAACACAAAATTAGTTGATACCGTGTCAAATGCTTTTGACAGGTCAAAATAAGAGAGTGTGTGTTTTGCGAATCTTGGCCTACACCTATAAAGGAGATGTCTCCTAGTGACCTGTCCACCTTCCTGGAAAGGACAGGATGGACGAAGACCTAGAAGGACAACTCCTCGGGAGGAATTGCAATGGGTCACATGTGACGTAAGTGCTGTGGGTTATACAGTCACCCTCCCTACTCTGCAGATACAGAACTGAATCAGATTTTGTGATAAGTAATAAGAAAACTCAAAGTTAGTGATCGAAAATGAACAGTAAGTCTGTTTTGGAAGTTAGAAAATGGGGATCTACGTTGAAGTTTACTCAACATTTTCCATCGTATTAAAAATATTCTCTTATGTGAGACTTCCACTAGAAAGTTCACAAAACTGCGATACTGACGTAGGTACTTATCGCGGTTTTATAAATTACTAGTACTATGTTGCTGTAACGCTGCTGTTCCAATTTTTTGACAGAATCAGAATCAAAGAACTTAGGCGTGCGCAGCGTTATAATAATAATAATAATGTTTATTTTCGATAAAACACAAAATACAACACGTTTATAAATTAAAACAATTTTTGAAAACATACATACTGATCACTGGAGCAAAAATGCTTGTGCGTGATACATGAAAGTATAAGAAAATATATATAAATACAGAGAAGTAAATTTGAAACATAATCTAGGTGGGAAGTCCATATCGAGTAAAGGGTCACAATAAGGTAAATGCGTCGAATTAGTGTAAATGTATCAATTCCGTGTTTCTAAGTCTATATTGGGTAAGTGTGACAATATCGGAACGATTCAGCAAAAACAATCATAAGCTATTTCAAAAATTTCAGGTTGATAACATTGTTGAATATTATTCTACCAGTTCTGTTTATCCATGTTTTTACATGACGCTTGAAAGAGAAATAATTTTTAATAACTTTTATTTCATCTGGTAGCAAATTAAATATTTTCGGAGCCAAGAATTCTACGGAACGTTGCCCAATACTCTTTTCACACAGTACTTTCAAAAAATTGTTCTACAGCGCCATCTAGTGGCAAGTTACAGAAAAATTGATAGCCTAAAAACCTTCTCTATGAAAATTTACTTATACATGTCAAGTTTCATTACGATCGGTTGAGCCATGTAGAAGTTTATCACTTAGCAACCAACCAACCAACAAACATCCATTTTTATAATATCAGACTAGTCGTGGCCCGCGGCTTCGCCCGCGTAGAATTTGGTAGCTGTAGTACCAATTAGTACTATGTTGCTGTATCGCTGCTGTTCTGATTTTTTGACAGAATCAGAATCAACGAACTTAGGCGTGCGCAGCGTTATAGAACAATGCTTTCAAAAAATAGTTCTACAACGCCATCTAGTGGCAAGTTACAGAAAAATTGATAGCCTAAAAACCTCTATGAAAAATTACTTATACATGTACAGTTTCATCACGAACTGTAGAGAGATGTGGAAGTTTATCACTTACCAACCAACCAACAAACATCCATTTTTATATATTAGATTAAGTAGAAATCTCATAATGGATTTTCATCAAGTATGAGTCAGTTCTATCATATTTTATTTGATTCACTGACATTGAAAGTTGTTTTGATTTGTCAATTTCGAAGTGAACGACCTGTAGCAGCCGCTTACTGTTCCAGAATCTACGTTTTGTTTATTTCTCGTTATCTCAGATTGGATTGTTTGAACTAATTACCGTATCCTATGAACCATGACTAATAAATTAATAACACATATTCATGGATCAAAAACAGATCGATTACTCTATTGTTTTTCCACGTAAAGTTTTATCTGTTATCAAACGTGTCATTTTCATATCTCGTCAATATGAATTTTAACAAAATGCAAATATGTGTTTGTTTCCTGATAGTGTGAGATCAAATTGTTCAAATTAGTCATTAGGTTGAGTTTGAAATTGGTGTTTCCGCTGACCGCTGTCATTCTCAAACGATCGACAACACTGAAAGTCTAAACTTGGCGCGAACCAACGATTAACGACGTAATGGACTAACACCCATCAGAAAACAACTACTTCCCTGGCTAATACCACAAAGGGCGTTGGATTATATCCGACAGGTGTCAGTGCAGGATTCTTCACTGAAGCTGTTTCTGCATAAGCTGTTGGCAATACAACTGCCGCAATAGATTTATTTAAACACACTTGCAGATCGGTTTCGGGCTGTTTGGTGACTCGTCAGTGCAAGGTAGTCGATTATTTTCGATAATTCCTCGAACTAATCTGAAGCGGACAACAAACAACAGGTTTATCATCGCTCCATCTGCCTGTGAACGAGGTAAACAAATTTGCCCAATTCTGCAAGTGTGTTCCAATAATTGAAAAATCCGTTGCGGTAGTTGTTTCGCCAACAGCATATGCAGGAATAACTTTAGTGAAAAATCCTGCACTAACACCTGTCGAATATAATCCAACGCCCTTCGTGGTATGAGCCTGGGGAGTAGTTGTTTTCTGGTGGGTGTCAGTCCATTAGTCAGTCTTCAAGTATGCCCACTGACTATATGTGAAAAAATTAATTTTCAACGTGTTTCGAGCGGATATCCATCCCGCATTCGCAATAACAATTCAATGAGTAAAACTTAACCATTCACGTTATTTGTTATTAGTATTCAACTTCTCATTCAGAATTTGAGATATCGAAAAGTTCTCAAAACATCACATCAATGTGCTGAATTTATCTGGGAATGCTGCCAGGCAACAATCACTTCATAAGAGAAACATAAACACTACAGAAATTTGAATATGAAAAATTACTCCTGTTTGAGTCATGAAAAAATATAACGAATGATGATATTATGAATTCATTGAATATATATCATGCAAAATGCATATATACAAAATCAATATCTCAATTGATATTTCAAATCATCTGAAGGAACAATTTGTTCAGGTCAGTTTCAACTTCCTACATTGTGGGAAGAATTTATTTTAATTGACATTAAAAATAAAATAAATACAACAATAACCTACATTGTAGGTTAATGGGATTGAAAATAAAAAAATGGGGGGAAGTCTCAGTATGGTGTGTCCATACTTTTCAGCAATACTCTCAAGGGCATACACTTTTTCAAATATTTTTGTCTGTTAAACTTCAAGTAGTTGGTTTTTTGTATATGATAGCAGCGGCGGTCGTCAGAGGAGGCAAGGGAGGCTTAGCCTCCCCAAAAATTTGAGGCTCTTCATCGCAATAAATTAAAAGATATTGACAAATAATTATGATTATTTTTTTCTAAAAATGCTTGGGTATCATTACTTCACCATGAATTTTTAATATAAATACATAATATGCTCGAAAAACGCTAGCACTCTCTACGTAATACGTACCACCCTGTATCCTGCATCAACAAACCTCAAACGCACCCTTCACGAACGAATAACGTGCAAGAAAGCCAAGCCTCCGACCACTTTGAAAAACACAAGCCCCGCGAGACCGATCCAGCCAGCGACATACGTCCCGATTCGTAATTTTGTTGCAAAAATTATTTCGTTAGGAAAGGCTAGCCTCCAGTTGGTCTTTGTTAGTGTACCGGGACTGAAAAATATTTTGGTAAATCGTTTTAGTGTTTCTTCATGATATTTGTTATTTGTGTATAAAACAGGCAGTGATTTTTGGTAATATTTTTAATGTGTTTTTAAAGTGTTTTCTTTCAATTACAAGGTGTTTTCAGGTTTTCACTTTTTGGTAAGTTTTTTTTTCCATTTATTATGGATAAGTTGGACGAAATTGAAAAATCTGACGATATAGTCGATTGGTTGCTGACAAATAATTTTAAGTCTTCATCTTATGATAATAAATTTAACATTATTAAAACTCTGGGAAGGCCTTAACCAAATTTGATTTCAATTAAAGCGTCAGATAATCGACAAAATCGAGGATTTAATATTAGTTGGTATGATAAATGCGGTTGGTTAACCGGCTCCATTAAAAGAGAAAAACTTTTTTGTTGGCCCTGTTTCTTATTTTCCGTAGAAACCGAATACCAAACGTAGCAACAGCTTTAGATAGAGCTCAAAAAGAGGCCATAATTTCTTTTAATAATCAGGTTAGGGAAAATCGGTCGAATTCAAAAAGACTTACTCTCACCTCTCCGTTGGTTCTTGCTGAACAATGAAATTTATTTTTAGACCTGTTTTTATAAGCATAATTAAGTACTTGTGTAAAATATTTGTAACAATTTTTAACAAAACTGTTATATTAAAAGAGAAAAGTATATTTTATTGACTGAGAAGAGTTCATTTATATTAAATAACTCAAAAACAACTTTTTTCCTTGTTTTTGTTTTTTTAATGGTCAGTTTCATACTTATAATTTTCGGCAATAGACAATTTGTGTTTGCATTTATGCGAATATTACGTATTTTGCTTCAAATAGGTGCGGTACCCCAAAAAATGTTCGTGCCATCGGCGGGCTTTTCTTTGTCTATATAGTCTTTATGACGTTAGCCTCCCTTGTTCTCCAATGCACGAGCCGTCACTGTATGCTAGTAAACATTGCAGTCCTCAAGTTTTTTTCCACATAATTTCAAAAAATTCGGAACCCATCCTGTACTTCCTCCGCAATGCACAATTATGAGTCGCGATCCTTTATTTGCAGACATATTTGGCGTACACATTTTCGAACCATCTGTTCACCCTTTTGTAACTGTGTCGTGAGTGTCGTACCAAGTTTCGTCCAAATAAAAAAATTGCCGTTGTTCTTGTCTATATTTAGTTATTTTGAGTATTTGTTACGCCATTCCACAATTCCACTATTCTTCTGCTTTCCATAACTGCTTGACGTTTGTTTATTATTTTAAATCCAAATCCTAGTTCCTTCATCCAATTCTGAAGAGTTTTGTCACAGCAGCTCACGTCATTACCGGAAGTATTCAATTTCTTTCTCAATTTCTTTCTCTCTCTGTAACAGTCGTATATTGTTTTTTTTCAATGATTTTATTAGATGAACATCTAAACGTTTAAGTTATCCTATATCACATCGCATCTTGCGCTAATAAGTTTTTGATTATTTTACGTACAGTTGAGAAAGGAATTTCGATCAAATCTAATGTTGCTTGTAATAGTTTGTGTAAAGTCTGCATTGTTATCACACTCGTTATTACTACTAATACTAGTTCAAGGACGACACATTTGAAACAGATAACAAAAACTTTGAGTAATTATAACTGCACCAATATCGAATTTCAACACTCAAATCGGAATCAGTTCCTGTACTGAACACGACGGCGATAACCATCCCCGCATTCCCCGATTTCTATTCGTCAGCGTAACATAACTTCAAATTCAATTTTATGTCTCTTCAGCCAATCATAAAACTCAGTTAGTGAAAATTATCCAATACGAACAGATTAGTTTTCAGTAATTTGAGAGTGCCGCCAACTTCAGGAGTGCAGAATACCGTTTACTTCGACTATACTTTGATAACTTTCTCACCGGTAGACCTTTTACCAGTTAGTGCCAGGCAGAAACGGCCTTCGTCGAATTCATCGAATCATGAGAACACAATTTTATGCTGACGGAATTAACCGACTTATGTTACGTTAACAAAAGTGCACTAATTCAAATGACGCTTAATGCGATTGAATTAAATGAGTATTCACTGAGATATTACAGTTTAAAAGAGACTCATTAAAACGGACAAAACTTTTTAAAACAATCTAATGCAAAGTACTACAATTTTAGAAATATCTTCTTTGAATATATGTAACTATG
>Scaffold2988|ref0001744|ref0017924
AAATACACGACTGCAATCGATTTGTCATTGATTATCGAATACGTTGAAAAATACCTGGAGTATTCCTTATGGCACTGCAATTGTCAATTATACGATTCCTCAAGACATTTACATCTAGTACAGTTTTGTGAATAAGAGCCTTCAGATAACCCCATTAATATAAATCTAGAGGATTCATATCAGCAATGCGAGCTGGCCAATTTTGAGGTCCTGCACATCTAATCCAGCATTTAGGGTAGGTGATGTCAAGATGCTGACAAACGAGAACACTAAAATGAGCTGGAGTTTCGTCGTGTCTAAACCACATGTTGCTTCTCACAAGTATCGACAATACTTCTAACAAAATGGGTACATGATCTCGCAAAAAGTCCGTGTAGGATTCACCTGTTGATCTTGCTGGTAAAAAAAATGGGCCAATTAGGTGGTCACCAATTATTCCCACTCAAACGTTCTGTCGAGAATGAGAGACAAGATTTGTTTAGTCTACTTAGAAATTTATCAAAGGCAGGACTTCTACGCAAGTCACTAAGTGGCCTCAATTATATTTTTAAAGAAAATAAGTTTAATTTGTATCAATAAAAGGGAATAGACGCATGCTTTCAAAAGCAGTGTTTGATTTCAAGTCAAATAGCAATATTAGAAAAATTACGGACTCAAAAGTTCATCAAGTCAATACACGTTCAGCCAAAATTGTCAGTGTGAAAGTTCATAATAGCATATCGGGAAAAATTTGTTTCGTCCGTAAATGAAGTAGTGAGTGCCATTGTATGAATCAACCACCTGTAAAACATCAATGTTTGGTGAAAATTCCGAGGCAGTACAGCTTGAACCCAATGTTTATGATAGGGCTATAGGAGGTTTCCTTTTAGAACTGTACACACGGTTTTTGGGCTGACTTCCAGCTGCAGTGCAATCTTCCTGGTACTATTTAAAGGTTCTTCTTCTATTCTGTGTTAGGAATCACACCTTAAAAGGTAAAACCTCGTTAGTCCTCAGCTCACACAAGTTTCGACTTTTGAGAGTTGTCTTCCACCACCTGAAATTTATTCAAACTCCCAGTTCCACATAATCTTGCATGATGTAGCGTTCTAAATGTTTTAGCACATGGAATTACTGTTTTTTTTTGTACCTTGGGAGCTGTCTGACTTGTCCATTTAGTCCAAGTCTCCAGAAAACACTACAGCCTCTTGGGCTTGATGCGTTTATTCTCCCATCTTCTCATGACACCCACTTCATCAATCTCGTTCCCTGTACTAGTTTGTACAGGTCCCGTGTTGGATGTTCGTAATTTTTTACGTCCATATATTGCCTGCCTCCTGTGATTCAGTGCCTCACATTCGCATTAGATGTGTGGAGCTGTTTCTATCCCTCCGTTACATAATCTGCAGCTGAGGTCTCCGTTGTACAGCCCCATTTTATTCAGGTGTCCTCTAAACAGACAATGATCGGTTAGTAACCGTGTAATTATTCTGAACCGATCCCTACTATATTGAAATAGCTCTTCGGTTCTTTTCTTGGACGGTTCCCTAATGAAGGTTCTACTGTGTTTGTTGCCAGGTACTTTTGTCCAGTACTCTGTGTGCTTCTTATTGGTCCATGTCCTAATCTGGTTTCGTACCAATGATTTTGGTACCCTCAGAGCTGGTTCAGGACCTATATATGAAGTTGATGATCCGCGTGTAGCGCATTCATCAGCTTTATCATTACCTGTGATTCCTGAATGCCCTGGCATCCAGTTCAAAGTTAATTTGTTCCTATTTGAAAGTTCATTCAGTTCTTCATGGCATTCCCAGACCAGTTTTGATGTCACCTTCAGGTTTGTTAGAGCCCCTACTGCGCTCTTGCTGTATGTTAAAATATTGATCCGCTCATTTCTTTGAGGTCTCAATTTAATAAGCCTTGCACACTGCAAGATAGCATACACTTCCGCCTGAAAGACGGATGTGTATAGTCCTAGCGGATAGCTGTAGTTTAGATTTCTATCCGCTCGGTATATTCCAGCTCCCGTTCCATGTTTGGTCTTCGATCCATCTGTATACCAGGTGTTTTTTTTTCAAACATGTTTTCGGGGTGACTAATGGTCTTTCACTCTTCACGGCTTATGATTTTGGCCGTGATTTTTAAAGGTGTACTTCGGTGTCAGGTGGTCCGTGCACATATTCAATATGTGCTCCTCCACTTGTTCCGAAATTTCTGTTCGGTTCGATTTTTGTAGTTCGGTGTGTTTTCCAGTCTGAATTGGCCCATCCTGGCCTCCCCTATTATCACAAAATTACTCTGATAAGACATCTGTCCTGGTAAATTATCCGTGCTTCTTCCGCATTTCCATTTACTAATCCATTAATCAAGTGCAGGTCAGCCATTTCAGCGTTAGTAAAATTATCCATGATGGAATCATTGCTAATTGACAACTCTGACATTCACTGATATGACAACACTATCACTGTCAACTGGTCTCAAAGCAGGTGTTCATGATATGCAAAGTGACTTCAATTTTTTTTCTTGAAAACGAAGCAAGATATGAAGACAACACAAGTGACGATAAAGTTGTTATTTTTAGTCGATAAATCTAAAAAAATAAAAAACTACAACAACATGTCAGTGGCGTACTTTTTTTCTCCCAATTATTTTGGCTGTGGTCCCCACTGAGACGCCACTGGACCTAATAATTTCAATCTTGTTATGGCTATTACTTCAAATTTCAACCAAATCTGTAAAAGGATATTTACGATATATACGACCTAACGAATCACTCTCTGAAGTTTCATGCCATAGTTGGGAAACACTCTGTATATTA
>Scaffold4855|ref0015313|ref0021992
TGATTCGAACAAGGAACCAACTGCGGACCGTTTTGAAGTGTTCCTCATCAGTGCAGACCATGCTATCACGGTTGTATACACGCGAGTCGGTATTCCTACTAGAGAGCTCTTGCAGAGTTGTTCCTTCAAAGAAAGGATCTTTGCACATATGTCCGAGATATAATTCAACATCTGTTGGGATAGTTGCCCGAGAAATAGTTGTTTTGTCAGACACATGCCACGCAATGCATACAAAGGTATAGACGTTTCCAAAATAAATGCTTGCGGCTGTTCTACAGTCCCTAAATAATTTTAAGAACGTTTTTCCTCCTGGTCAGACTGATAAGTACAGTAGAAAAAAATGAAAATAGCCTATAGCGTATCTGGAAAAGCGTTAGTGGGGTTGCAGTCAGTGTGGTACTAGGTAGTGGTACTAGGTCAAGCAGACTCCTTATTTTCGTCAAGCTTTCGATAGTTTAATTCCACCTTCCTTAAATAAGAAATCACCTCAGGCTTTGAATACACTTTATTCAGAAAACGAACAAATTTTTCAGTAGGTTGGGTGAAACCCATGAAATTCGAAAACTATGGAAAAGTTGCATGCCTGTCTCGAACTCGTCGTTTGCGCAGACCTGAGACTGCAAGTCAGGCAAATGTTTCTCGTTCATCCACCATCAGGATCAAATATTTCCTACACCTACAGTCCAGTTTCAAGATATTATCTCTCATCAGTGCAGGAGAGATCCAACCCAATCAGCAAAGTACCCGGGACTCGATTAATTTCAACGCGGCTTGACTGCTTCTATGAAACCTTTATCTAAGAGACAATCGTCTGAAGAACGGACAATACTAGGACATTGAAAAATGCCCTATAAACATGAACTTGCAATTTTCCACAAACCATCTTACACGGACATTATCCCACATAATTCCTCCACACACCCTTACTAGCATGAAGTTGCTGCATTCAATAGTATGCTTCACAGACTACTGAGTATTCCACTGTCTGAGAGTAATATCCAGAGAGAGTTGAGTTTGATCAAACAAATCGCCGTCAACAACGGTTATTCTTTCCAAAAAAACTACAAAAGCAAGTCATGGATCTGGTCTACCCATATTCAAGATGCGATAACGTCAGTTATAGGACATTGTCATATTCGGGTGAATCAACCAATAATATTGCTCATTTTTTGAAGAAAGAAAGCGTAAACGTACCTTACAGAACAAATAATAGTCTGAGTAAATTTTTTGAAAACAATAAAAACAAACCTTCGGTGTCAGATAGATCAGGAGTATATAAAATAACTTGTGGCTCTTGCCCAAAACTGTATATTGGCCAAACAGGGAAAATATTTTCCCAAAGAATTGAAGAGCATAGAAAAAAAAATCGAAATAAAAGTTTGTAGCACCATCTCGGATATTATCGAAGGCG
>Scaffold15707|ref0006255|ref0022270
AGCTTTTTTGAATTCAGTTATAGAAGCAATGTTTGTGAAGTCCACAGGAAGTTTATTGTATTGCTGGATTCCTCTATAGATAGTTGTATCCTGATTTTCCTTAGTTCTCATGTATAGAATAGATGAAATTCCATTTACCTAATAAAAAAGTGTGCTACAGAAATTGCACCATACTTTGAATAAATCAGTTGAACTGGGTCAATTTCCAAGTCGGCTGAAAATATCCTTAGTATCACCTATCTACAAAAAAAATGACAGACATTCCTTACTCAACTATAGGCCTATTGCATTATTGAGTATATTGTCAAAGGTATTGGAGAAAGGGATGGCACATAGGCTGAACCAATACATAAAAAAGTTCAATATACTTAGCCCAAACCAACATGGTTTAAGAGAAGAATATTCTACTGAAACTGCCATTAGGCAGCTGAGTTGATCATTGGATTGTTTTTCGACTTATCCCGAGCCTTCGATACTCTTAATTTCAATTTCATCTTGACAAAAATGTATGCACTCGGTATACGTGGAAAAAAATGAGGACTGGTTCCGTTCATTCCTAGAAGGGAGGAAACTGATAGTAAGAATGAATGATGAAACCTCTGATGAATTCTTAGTGGACTCAGGAGTTCCTCAGGGTAGCGTCCTGGGTCCACTGATTTTTTTGTTATTTATAAATGACCTTCCCGAACATGTGAAAGATGGAAAGGTTCACTTGTTCGCAGATGATTCCTCAATTTTGATATCTGGCCCTAACAGAGGTGAACTAATAGCAAAAACAAAAAACGTATTAAATCAATTCGACCATTGGTGTCAGAAGAACAATTTGATAATAAACTACTCGAAGACTGTTGCTATTCAATTCCATATATCGACTACGGGAAGAGCCATCGGTGAAAACCTTTATATAAACAGTTCATCAATCACATTTCAAAGTAGCTCCAAGTTTTTGGGTACAATCGACGACGAAAACCTCAAATGGGACAAATGCATAGAGTCACTATGTTCCACCGTGAATAAACACTACTTTGCGTTGAAAAATTAAAAGAACTGTTTAAATGAAGAAGGTCTCATGACCATTTACTATGCATTGGTATATTATTACATTAGTTATAATA
>Scaffold614|ref0008560|ref0012405
AAAATTGAACGTATGCCTCACCATTTAATCGAGGAGGTAGAAAATGAGGCCCAATTAAATCATCCCCAATAACTCCGAGCCACACGTTAAGAGAAAACTGTTCTTGATGGTTAGTTTCGACAATAGCGTGAGGGTTTTCATCATGTGGTAATTATGAAAATCAATAATCTTGTCCCGAGAAAAACTACATTCGTCTGTGAATTCTATCGTCTTCAGAAAGTCACAATTTTTTCTAATCATTTCCAGCATCCAATTGCAAAATTCAAGACGGTTCGGAAAGTCTCGCGGTAACATTGCCTGTACTCGTTGCAGATGGTAAGGGTATAAGAGTTGTTCCTTTAAAATTCGAAATACCGTAATATGATCAACATTTAGCTGGAAAGCAATCTTTCTAGTACTGGTAGTAGGTTGTTCTTCAATCAAATTAAGTACTGCTTCCTCAAGCTGTGGTGTTCGTACTTCTCGATGGCGACCACAATCCTGCGTTCTTTTGTCGAATGAACCATATATTCTCGTAATCGTTGATGAAGTCGAGCAAATATTCTATGTGAAGGATGCTGCCGTTGAGGATACATTTCAGCATATCTTCTAGAAGCTTCTAACCCATTCCCCTGCGACATACCGTAAACGTAATGCATATCAGCCATTTCCTCATTTGTGTATGCCATTTCAATAACAAGTGAATTATTAAAATAACAAATTAAGAACAGAACAACAACACACAATTAGTATTAATTCAATTTCGAAAATTCACAAACTTACAGCGTCATACCAATTTAATTGTCACAATCGCTAATAGCGACCTACTAGATAGAGTTTCGTATTTTCGCATTTATGACGATGTATCTCTGTAGTTGTTCGTAAAATAATTTTTTGCTGCGAACTGGTTTATTTTGGGCAAAAAACCCAAGAGACATTTTTTGTTTAGAGTGAAACAGGCTATCTGAAATAAATTTTTAAATGGTAAACAAATAATACGACACAAAGTTACATTGGAAATAAATTTTAGGGGTTGCGTTTTCCACCCTTTACAACCATGGGGTAAACCAAATAAATTTCTGGCTAAGTGTCTTTTTGGTAGCACAAAACGTCAGGTTAATTTCAATATTGTAACTTTTTTACTGCTTGTGAAAAAAATTGTTATACAAATTTTATGTACCCCCTTTAAGGGGCTGTATCTTAACAAGGGATGCTCCAATGAAATTTCTTTATATGAAAGATCCTATCTTTTTTTCGATGAGGAATCACCTCCTTGAATGTTTTACACTTATTTAGTTACACCCTGTATA
>Scaffold99|ref0008262|ref0011104
TTAAAAATTGAACGTATGCCTCACCATTATATCGAAGAGGTAGAAAATGAGGCCCAATAAATCATCCCCAATAACTCCGAGCCACACGTTAAGAGAAACCTGTTCTTGATGGTTAGTTTCGACAATAGCGTGAGGGTTTTCATCAGCCCATATAAGGTAATTATGAAAATGAATGATCTTGTCCCGAGAAAAACTACATTCGTCTGTGAAATCTATCGTCTTCAGAAAGTCACAATTTCTTCTAATCATTTCCAGCATCCAATTGCAAAATTCAAGACGGTTCGGAAAGCCTCGCGGTAACAGTGCCTGTACTCGTTGCAGATGATAAGGATATACGAGTTGTTCCTTTAAAATTCGAAATACCATCATATGATCAACATTTCGCTGGAAAGCAATCTTTCTAGTACTGGTAGTAGGTTGTTCTTCAATCAAATTAAGTACTGCTTCCTCAAGCTGTGGTGTTCGTACTTCTCGATGGCGACCACAATCCTGCGTTCTTTTGTCGAATGAACCATATTCTCGTAATCGTTGATGAAGTCGAGAAAATATTCTATGAAGGATGCTGCCGTTGAGGATACATTTCAGCATATCTTCTAGAAGCTTCTAACCCATTCCCCTGCGACAGACCGTAAATGTAATGCATATCAGCCATTTCCTCATTTGTGTATGCCATTTTAATAACAAGTGAATTATTAAAGTAACAAATTAAGAACAGAACAACAACACACAATTAGTATTAATTCATTTTCGAAAATTCACAAACTGACAGCGTCATACCAATTTAATTGTCACTATCGCTAATAGCGACCTACTAGATAAATTAGTTTCGTATTTTCACATTTATGACAATGTATCTCTGTAGTTGTTCGTAAAATAATTTTTTGCTGCGAACTGGTTTATTTTGAGCAAAAAACCCAAGAGACATTTCTTGTTTGGAATGAAATAGGCTATTGGAAATAAATTTTTAAATGGCAAACAAATAATAAGACAAAAAGTTACATCGGAAATAAATTTTAGGGGTTGCGTTTTCCACCCCTTACAACCATGGGGTAAACCAAATAAATTTCTGGCTAAGTGTCTTTTTGGTAGTACAAAATGTCGGGTCAATTTCAATATTGTAACTTTTTTAGTGATTGTGAAAAAAATTGTTATACAAATTTTATGTATCCCCTTTAAGGGGCTGTATCTTAACAAGGGATGCTCCAATGAAATTTCTTTATATGAAAGATCCTATCTTTTTTTCGATGAGGAATCACCTCCTTAAATGTTTTACACTTATTTAGTTACACCCTGTATA
>Scaffold177|ref0020740|ref0007499
TTAAAAATTGAACGTATGCCTCACCATTTAATCGAGGAGGTAGAAAATGAGGCCCAATTGAATCATCCTCAATAACTTCGAGCCACACGTTAAGAGAAAACTGTTCTTGATGGTTAGTTTCGACAATAGCGTGAGGGTTTTCAACAGCCCATATGTGGTAATTATGAAAATTAATAATATTGTCTCGAGAAAAACTACATTCGTCTGTGAATTCTATCGTCTTCAGAAAGTCAAAATTTCTTCTAATCATTTCCAGCATCCAATTGCAAAATTCAAGACGGTTCGGAAAGTCTCGTGGTAACAGTGCCTGTACTCTTTGCAGATGGTAAGGGTATAAGAGTTGTTCCTTTAAAATTCAAAATACCGTCATATGATCAACATTTAGCTGGAAAGCAATCTTTCTAGTACTGGTAGTAGATTGTTCTTCAATCAAATTAAGTACTGCTTCCTCAAGCTGTGGTGTTCGTACTTCTCGATGGCGACCACAATCCTGCGTTCTTTTGTCGAATGAACCATATTCTCGTAATCGTTGATGAAGTCGAGCAAATATTCTATGTGAAGGATGCTGCCGTTGAGGATACATTTCAGCATATCTTCTAGAAGCTTCTAACCCATTCCCCTGCGACAGACCGTAAACGTAATGCATATCAGCCATTTCCTCATTTGTGTATGCCATTTTAATAACAAGTGAATTATTAAAGTAACAAGTTAGGAACAGAACAACAACACACAATCAGTAATAATTCAATTTCGAAAATTCACAAACTGACAGCGTCATACCAATTTAATTGTCACTATCGCTAATAGCGACCTACTAGATAGATTAGTTTCGTATTTTCGCATTTATGACGATGTATCTCTGTAGTTGTTTGTAAAATTTTTGCTGCGAAGTGGTTTATTTTGGGCTAAAAACGCGAGGGACATTTTTTGTTTAGAATGAAACAGGCTATCGGAAATAAATTTTTGTATGGTAAACAAATAATAAGACAAAAAGTTACATTGAAAATATATTTTGGGGGTTGCGTTTTCCACCCCTCACAACCATGGGGTAAACCAAATAAATATCTGGCTAAGTGTCTTTTTGGTAGTACAAAACGTTAGGTCAATTTCAATATTGTAACTTTTTTAGTCCTTGTGAAAAAAATTGTTATACAAATTTTATGTACCCCCTTTAAGGGGCTGTATCTTAACAAGGGATGCTCCAATGAAATTTCTTTATATGAAAGATCCTATTGTTTTTTCGATGAGGAATCACCTCCTTAAATGTTTTACACTTCTTTAGTTACACCCTGTATATAGA
>Scaffold557|ref0013074|ref0009420
TTAAAAATTGAACGTATGCCTCACAATTTAATCGAGGAGGTAGAAAATTAGGCCAATTAAATCATCCCCAATAACTCCGAGCCACACGTTAGGAGAAAACTGTTCTTGATGGTTAGTTTCGACAATAGCGTGAGGATTTTCATCAGCCCATATATGGTAATTATGAAAATTAATAATCTTGTCCCGAGAAAAACTACATTCGTCTGTGAATTCTATCGTTTTCAGAAAGTCACAATTTCTTCTAATCCTTTTTAGCATCCAATTGCAAAATTCAAGACGGTTCGGAAAGTCTCGCGGTAACAGTGCCTGTACTTGTTGCAGATGGTGAGGGTATAAGTTTTTCCTTTAAAATTCGAAATACCGTCATATGATCAACATTTAGCTCGAAAGCAATCTTTCTAGTACTGGTAGTAGGTCGTTCTTCAATCAAATTAAGTACTGCTTCCTCAAGCTGTGATGTTCGTACTTCACGGTGGCGACCACAATCCTGCATTCTTTTGTCGAATGAACCATATTCTCGTAATCGTTGATGAAGTCGAGCAAATATTCTATGTGAAGGATGCTGCCGTTGAGGATACATTTCAGAATATCTTCTAGAAGCTTCTAACCCATTCCCCTGCGACAGACCGTAACCGTAATGCATATCAGCCATTTCCTCATTTGTGTATGCCATTTTAATAAAGTGAATTATTAAAGTAACAAATTAGGAACAGAACAACAACACACAATTAGCATTAATTCAATTTCGAAAATTCACAAACTGACAGCGTCATACCAATTTAATTGTCACTATCGCTAATGGCGACCTGCTAGATAGATTAGTTTCGTATTTTTGCATTTATGACGATGTATCTCTGTAGTTGTTCGTAAAATAATTTTTTGCTGCGAACTGGTTTATTTTGGGCAAAAAACCCAAGAGACATTTTTTGTTTAGAATGAAACAGGCTATCGGAAATGAATTTTTAAATGGTAAACAAATAATAAGACAAAAAGTTACATTGGAAATAAATTTTAGGGGTTGCGTTTTCCACCCCTCACAACCACGGGGTAAACCAAATAAATTTCTGGCTAAGTGTCTTTTTGGTAGTACAAAACTTCAGGTTAATTTCAATATTGTAACTTTTTTAGTGATTGTGAAAAAAAATTGTTATACAAATTTTATGCACCCCCTTTAAGGGGCTGTATCTTAACAAGGGATGCTCCAATGAAATTTCTTTATATGAAAAATCCTATCTTTTTTTCGATGAGGAATCACCTCCCTAAATGTTTTACACTTATTCAGTTACACCCTGTATAACTGAGATA
>Scaffold829|ref0012021|ref0007429
TTAAAAACTGAACGTATGCCTCACCATTTGATCGAGGAGGTAGAAAATGAGGCCCAATTGAATCGTCCCCAATAATTCCGAGCCACACATTGAGAGAAAACTGTTCTTGATGGTTAGTTCCGACAATAGCGTGAGGGTTTTCATCAGCCCATATATGGTAATTATGAAAATTAATAATCTTGTCCCGAGAAAAACTACATTCGTCTGTGAATTCTATCGTCTTCAGAAAGTCACAATTTCTTCTAATCATTTCCAGCATCCAATTGCAAAATTCAAGACGGTTCGGAAAGTCTCACGGTAACAGTGCCTGTACTCGTTGCAGATGGTAGGGGTGTAAGAGTGGTTCCTTTAAAATTCGAAATACCGTCATATGATCAACATTTAGCTGGAAAGCAATCTTTCTAGTACTGGTAGTAGGTTGTTCTTCCATCAAATTAAGTACTGCTTGCCCAAGCTGTGGTTTTCGTACTTCTCGATGGCGACCACAATCCTGCGTTCTTTTATCGAATGAACCATATTCTCGTAATCGTTGATGAAGTCGAGCAAATATTCTATGTGAAGGATGCTGCCGTTGAGGATACATTTCAGCATATCTTCTAGAAGCTTCTAACCCATTCCCCTGCGACAGACCGTAAATGTAATGCATATCAGCCATTTCCTCATTTGTGTATGCCATTTTAATAACAAGTGAATTATTAAAGTAACAAATTAAGAACAGAACAACAACACACAATTAGTATTAATTCAATTTCGAAAATTCACAAACTGACAGCGTCATACCAATTTAATTATCACTATCGCTAATAGCGACCTACTAGATAGATTAGTTTCGTATTTTTGCATATATGACGATGTATCTCTGTAGTTATTCGTAAAATAATTTTTTGCTGCGAACTGGTTTATTTTGGGCAAAAAACCCAAAAAACTTTTTTTATTTAGAATGAAACAGGCTATCGGAAATACATTTTTGAATGGTAAACAAATAATAAGACAAAAAGTTACATTGGAAATAAATTTTAGGGGTTGCGTTTTCCACCCCTTACAACCATGGGGTAAATCAAATAAATTTCTGGCTAAGTGTCTTTTTGGTAGTACAAAACGTCAGGTTAATTTCAATATTGTAACTTTTTTAGTGTTTGTGAAAAAAATTGTTATACAAATTTTATGTACCCCCTTTAAGGGGCTGTATCTTAACAATGGATGCTCCAATGAAATTTCTTTATATGAAAGTTTCTATCTTTTTTTCGATGAGAAATCGCCTCCTTAAATGTTTTACACTTATTTAGTTACACC
>Scaffold12|ref0007455|ref0023290
TTAAATATTGAACGTATGCCTCACCATTTAATCGAGGAGGTAGAAAATGAGGCCCAATGGAATCATCCCAAATAACTCCAAGCCGCACGTTAAGAGAAAATTGTTCTTAATGGTTAGTTTCCACAATAGCGTGAGGGTTTTCATCAGCCCATATGTGGTAATTATGAAAATTAATAATCTTGTCCCGAGAAAAACTACATTCGTCTGTGAATCCTATCGTCTTCAGAAAGTCACAATTTCTTCTAATCATTTCCAGCATCTAATTGCAAAATTCAAGACAGTTCGGAAAGTCTCGCGGTAACAGTGCCTGTACTCGTTGCAGATGGTAAGGGTATAAGAGTTGTTTCTTCAAAATTCGAAAAACCGTCATATGATCAACATTTAGCTGGAAAGCAGTCTTTCTAGTACTGGTAGTAGGTTGTTCTTCAATCAAATTAAGTACTGCTTCCTCAAGCTGTGGTGTTCGTACTTTTCGATGGCGACCACAATCCTGCGTTCTTTTGTCGAATGAACCATATTCTCGTAATCGTTGATGAAGTCGAGCAAATATTCTATGTGAAGGATGCTGCCGTTGAGGATACATTTCAGCATATCTTCTAGAAGCTTCTAACCCATTCCCCTGCGACAGACCGTAAACGTAATGCATATCAGCCATTTCCTCATTTGTGTATGCCATTTTAATAACAAGTGAATTATTAAAGTAACAAATTAAGAACAGAACAACAACACACAATTAGTATTAATTCAATTTCGAAAATTCACAAACTGACAGCGTCATACCAATTCAATTGTCGCTATCGCTAATAGCGACCTACTAGATAGATTAGTTTCGTATTTTCGCATTTATGACGATGTATCTCTGTAGTTTTTCGTAAAATAATTTTTTGCTGCGAACTGGTTTATTTCGGGCAAAAAACCCAAGAGACATTTTTTGTTTAGAATGAAACAGGCTATCGGAAATAAATGGAAAATAAATGGTAAACAAATAATAAAACAAAAAGTTACATTGGAAATAAATTTTAGGGGTTGCGTTTTCCACCCCCCTACAACCATGGGGTAAACCAAATAAATTTCTGGCTAAGTGTCTTTTTGGTAGTACAAAACGTCAGGTTAATTTCAGTATTGTAACTTTTTTGTGCTTGTGAAAAAATTTGTTGTACAAATTTCATATACCCCCTTTAAGGGGCTGTATCTTAACAAGAGATGCTCCAATGAAATTTCTTTACATGAAAGATTTATCTTTTTTTCGATGAGGAATCACCTCCTTAAATTTTTTACACTTATTTAGTTACACCCTGTAT
>Scaffold1401|ref0008920|ref0023386
CTTGATCTATGGCGTATAATTCACCTGTATAAACACTACAGATTGACGGCAGACGGTAGGCAAGCTCCGTATCTCTTGTAATGACGGCTACTCTCACACAATCAGAAGATTTTGAAGCATCTGTGTAGTTGGGGATTATTTCAGAGAAAGTTTTTTGGATAAAACTTGGTGTTATATCATTTTTCCTGTGGGTGGAACTTACAGCAAAACGCAAAAGTAAACAAGCAATTTTTCCAAACACTAGAACTGCAGTATCCGGGAATCTGATGTTAAGACTTCTACCTTAGATTTCTTTGTGCCAAAAATCACTAACACATCGTTTACACCCCTCCACTTTGCAGCAGAGCAATTTCACCTCAAACTGTTTTAGACCCAATACGATTCAGTAGTACATTTCAAACTCCTTTCTGCAAACAACGAACCAAAACAAATCGATCAAAACCACCTCTTCTGTTCTTTTATGTTTCGTGCATCGGTTAATGCTAACACATTGATCTATGCTCGATCGGTTTATGAAATTTGACAGAAAAGCGGTAATGAGACAAAAGATGAGCTGAAAATGAAAAATCAGTATTGTCAACAAGGTGCAAAATAAGGAAAGTTTGCGAGTATTTGTTGCGTTTAGTGGATGTGGCGAATTTTCTACGCATTCTACACATTTCCGTTTTGTTTTAGCAGATCACTATAACAGATGTCTATAATTTCTTTCATTAAACGTAAAATTTCAGCCTCAGAGGGCTTCTTTGAGGTTATGTTTCGATTATGCGTCCATTTTTCTCACGCCAAACAACCTTAATGGATTGGCACCACTGATTAATGTATTACCTACATGACTAAATGATAAAGCTATTGTGCAGAGAAACTACGTGTTGTCATAAAACCTTTTATAGTTAATATCATACATTATTGGTAGGTTTCCATAAGAAATGTAACGGAAAATGTATCCAGCGACTGATCACTATTCACATTTCGATCCTAACCTCACTAATATTATCCGAAGATATGAAATCGTCAAGATCGTATTGTCATAGATGCACGTATTACCGTCGCTATTGTCATTTGTTCAGGTGTTGCCATGGCAAGTATAAAGAGGCCCCAGAGGAGAGGTACACGGATGATGTTTTTAATTGGTTTATTTTGCGGCAGTGTATTTCTGTTTCGTACCAGAGAAGTATCTTGTTACGACGACTGTGCGATGTTAGCTTTGTTCAATTATTAAATTATATTGGTCTGGTGGTTAGGATTTCGAGAATCTAGGATACGGGAGAACCGTGGGATGGTTGTTAAATATGATTTTCATTGTTCCTCTAGCATTTTCGAATATTTCTCTGGAGATTCAGTGATGTTTTTAAATGAAAATGCACAAGTTTCATTTTATTGTACAATTCTGTTCTGAAATGATACTTTTGGGAGGTTGTTTAGTGAAAAAACCGAAAATGATCAGTCGCACATATAAAATATTCTGAACGACTCAAAGTGGAAATGTTTGACATAGTACATATTTGTCTATAAAGTCATATCATCTGATGGTTTACTTTTTTGGACGGTGTTCCTCAAGGATCGGTATTGGGACCGATCCTGTTTGTAATGTAATGAGGTGTTTTACATGACTGCTTCGTCTGCATGTATGCAGATGCTTCGTTTCTTTTATTCAAGTCAAGAATCTGGCCCCACTTGAAAATATAAAATGGTTGTGAACCTTTATCGTCTTCATATATGTTTGGGAGGAAGTAAGTCATTATTGCTGCAAAAAATCAAGTTAAAGTCTGGATAATAAAGAATGGATCGTAAGTTAATGTTCCTAACTGATATTACAAATCATCTCAGCGAACTTAACCTTGAGTTGCAAGGATCAGGTCACACTGTTCTAGATTTGTGTGATTCCTGGATTAAAAATGGATGTATTTATTTGCAATTTCATCTCCCATACATATAAATTCTTTCCAAATCTAAAAACATACTCACCCAACCATAATAATTGTGATAATGGTGCATTTCTGGAGGAAATGTTAAACTACATGGCTTCACTGAAAGAAGAATTTGGTGAATGAGGTCAAGATTTTGATAAACATGGTCACATGTTCTCTTTCTCGATAAATCCAGACTAGCATTCCTTTCAAAGGTTCTCGCATGGATGGAAATTCAAGATTTTGAGCTCCAGCATATTGATTTTAGAAACTCCGAATTATGGAAGACAAAATTTGTGGAAGTAAGAAGAGTTTTAGAAGGTGATCCTCAGGTTAAATCAAACGAAATACTGAATTGTTGGGCTAGTTTGCCAGATGAATTTATTTACCTCAAAAAAGTGGTATTTGCACTGCTTTCAGCTGTTGCATCGTCCTATATGTGTGAGCAAGTTTTTTCCCATATAAAAATAATTTTGAATCCATATGGAAGCCGGCTAACAACAGAAAATTCAGAAGCGTGTGTAATATCAAAAGTAACTAGGCATGAACCAGAAATACAAAAGCTTTCGCGAGAAACACAAAGACAAAAATCACACTGAAAACGTTTCATGTGTCATGTTTCCGTTTTGATTGAATTTTTTAGAAATATTGTTGATCGTTTTTTTTTATTTTATTAGTTATCTTCCTCATTACTTCTAAAAATGTTTGTATGAGAATTATACAATTTTTTTAAAGTGGCATTTTGGCTTTGTTCAAAATTGCACATGGGCACCTTGATATTGAGGTTATTTCGAATTGGGGTGAAAATAACCAGGTTCAAATGAATGATACGAAAACCCAAGCATTGGTTTTCTCCAAAAAGATAAATGTCCCCGAACCGGATTTCGCTTTCTGCTTCGATAAGTTTGTTGGGCCCGTGGGTTGGGCTATCTATCGGGCGCGTCCCCACGTGGCCGATAGCGGAACGGCCAGGGGACTGAAGGCCCTGTCCGGGAAGCCAATGTGGCCTTACGGACGGAGTCGCTGGACTCCTAGTCAGTGGCAGAAATAAGTAGGGTAAGGGGAACTAAAAGCCTTTGCAAAACATGCCACCGTGGACCAGCTTACCCAAGCTAAGGTGTAAGGAATCGTGCCGACAGCTGAATGGCCGCAGGGTGATTCCCTTGGGGAACTGGACGAAACCTAATTGTAATCAGCCTACCTCTGGTAATGCGGGGCTCTGCCAGAGGTGACCAACTCTTTCCTTGCTACTCGTGGGAACACACATATATGAAACAAATACAAAAACATAAACAACAAAAACAAAAACCAATCCCGAGGCTGGACAGAAGTGCTCACCTCAATCTGAGGCGGTGACTGGGGATGAACAGAAACGTCCACCGCCTGGAATAAGGCTGGACATAGCAGATCACCTCGTGATGTAATACAAAGGCCAAGGCGTAAGCGCATTTGCGGCGCCGCGTCCAAAAGGAGGAAGAGAGCGAAGGAGGCAGGAGTAGCAACAACTATAAGTGCACCCTCCTCATTCACTCTACCTCCAACAGTAAGGATACTTCTTGCGGCGGGCACCAAGAGCTCCGCTTTGAATAAAGGCAAGGAACCGGCTGCCTTTGCAGGAAAGCTCCCTCACTTGTGCACCTCCACGGAGGGAACTCCCAGAAGGTTGAAGAAGCCGCTGCACCATTGCGGAGGCCACCGTAAGACACCTCAAGGTTGCCAAAGGGAGTGTGTGTTCGGCGAGTCTTGGCCTACACCTGCCGATATACAGATGTCTTCTAGTAACCTATCCACCTTTCTGGAAATGACAGGATCGACGATGACGTAGGAGGTCAACTCCTCGGGAGGATGTACAATGGGTCACATGTGGCCTAAGTGCTACACTCACCCTCTCTACTCTACAGATACAGAAGTTTGTTGGGGGTTAGAATGGACACCAATGTGTTTCGGCACAATCATGTCGCTGAAATTGCTTGGAACACTGGTTCCGAACCAGAAAACTGTACAAAACTCAGCAACTCTTGATGCTATATGAAGGTCAGATCAAACCCTCCTTGGAGTATTGGTCACATGTATGGAGCTCCACTCATAAGCATACCCTGAAGCTGCTGGATTCTATCCAGAAAAGAACCATCCGCCTGATTGGAGACACGAACTTCACGTGTAACCTTGATAGCCTGGAATGGTCAGGAAATTTGTCTCTCTTTTATAGATACTTCCAAGTAACTTGGCACATTCAATTCCACCAAGAGCGGTACATATCAGAAATACGGACAAAACTTCTGAAACAACGAATACTATCGCCTTGAGCTTTCGTCATGCCCATCCGACCGGCCTTTGGTTTTGTAGACACGCGCCATCCCGGCCAGCGAAGAAAATTTAATTTTAACGCGGCCTACTATGTAATTTGCCGCGGAACTGGCTCCCCGTCGAATTGAATCCCGGTTTTTTACGATTAGACACCGTTTAATTGGTGTTTTGTCTCGAGGCCCGTTATGCATACAAACACTTGATTTATGTCTTGATACGTCGGCGATGTTTGTTTTGTTTAATCAGTTAATTGCCGGGCTTTTGTTTTCGCACACTATTAATTAAAAGCGTGTTTGTTTTTTTCCCGGCAATAAATTGCGATATTTATTTGATTTCGATGATAAACTCGCACCTACTGTCTATTCCGTTATTTGTTTATTTGAGAAGCAGGGATTTCTGGTTGTAATTTCGGTGATAAGGCCGCGTTTATTGGTGTGGTAAAATCGGTTTTATTTGTTGGTTATTAATTGGGGCGACCGCGAAAGATGTGTAGAAGCGACTGTGTTGATAATGTTAATATAAAGAGGTTCCTATCTTGAACTTTTTGGGATTATGACTAGGCCTTATTCCACAAACAACAACTCACTTGTATAATGTTTCTCCGCTATCGAATCTTCTCTGAATCGGTAGTTATCCAGTCAAAATATACCTTAAAATAGGATTGAAGGTACAAGAATTCGCACCCAGCTCAAAATTGGTAGAATTGCTCAAAACACTATCATAAATCAAATATAAAAATTCCTCATCGATCGGATAAAACGGTCAGTTGTATCATAAAATTAGTTCAGACAAAAATTGTAGATCAGTTAATTATCGAAAAAAAATGTACTTTTTTCCTAAGAGTCACCGTTTCTGAGATGTAACGATTTAAAAAGTTGGAAGAGTTGTAATCGTCATGATATGCATACGCTTCCACGCCATCTTTGAGGTAGTGTACTCAAACCTGGTTTCCCCGGTGGGGAATCTGTTGTGATTTTGTTCAATTTGAAATTATTGAATAATATTAGCAAGAGTTGAAAATGATAAAAGCGGTGTAAATTTATTCGTCTGATTCATAATTCTCTGATACTTCTGCTTCCTCTTCTTCTTGTTCTTCTTCTTCTCCTTTTCATCTTGTTCTTCTGCTTCTCGTTCTTCTTCTTGTTCTTCTTCCCCTCGTTCTTCTTCTTCATTCTGGGTGCATCAATCGCATGTGTGCCCGTTGGTATCGAACGAATCCTCAAGTGTTGGTGATTCAAAATTTTACCACGACGGGCCTTGACAAATTGTACAGACTAGAGAACAAAACGGTCCAACATTTTTGAACCACATTTAGCACTACATCCTTTTTCACAGTTGCAAAAATTGTGTTTGACAGTTTTTTCGGCGCAGGTGGGAGTAAAGTCGGAACTGGTTCTAATGAATTGTGGACCAACTTCCAACCCCAGTCTTTTGGGTGTAGCTGGTAATCGAGCCACACTTGAACTTGGTAATATATCCGTAAAACATGTTGATGAGCAGCCGCTAAAGTTGGAGGTAGACAAGCTAATTGAACTTGTTTTTCATCTCGGGTATTTTTAACGAAACATGCATATCGACACGTATCTAAGCACGTAGTTTTTTCAGGAGCTCCATACATAGAGAGACGAATGCAAATT
>Scaffold136|ref0005452|ref0007323
CCGTGGGTTGGGCTACCTATCGGGCGCGTCCCCAGGTGGTGGATAAGGGAACGGCCAGGGGACTGGAGGCTTTGTCCGGGAAGCCGATGTGGCCTTACGGACGGGGTCGCCGGACTCCTGGTCAGTGGCAGAAATAAGTAGGGTGAGGGGAACTAAAACCCCCCAGAAGCCTTTGCGAAACATGCCACCGTGGACCAGCCTTCCCAAGCTAAGGTGTAAGGAATCGTGCCGACAGCTGAATGGTCGCAGAGTGACATGCGGTTACGACCGATCCTCTTGAGGAATTAGGCGAAACATCATTGTAATCAGCCTACCTCTGGTAATGCGGGGCTCTGCCAGAGGTGACCAACTCTTTCCTTGCTACTTGTGGAAACACACATGACTGAAACGAACAAACACAAAAACAGAAACAACAAAAACATAAACCAATCCCGAGGCTGGACAGAAGTGCTCACCTCAATCTAAGGCGGTGGTTGGCGATGAACAGAAATGTCCACCCCAATCGACTGCTTGGACATAGCAGATCACCTCGTGATGTAATACAAAGGCCAAGGCGTAAGCGCATTTGCGGCGCCAAGGCCAAAAGGAGAAAGATGGCGGAGGAGGCAGGAGTGGCAGCAACTATAAGTGCACCCTTCTTTCCCACTCCACCTCCAACAGCAAGGGCACTTCCTGCGGCGGGCGCCATGAGCTTGGCCTTGAATAAAGGCAAGGAACCGGCTGCCCCTACAGGAAAGCTCCTTCACTGGTGCACCTCCACGGAGGGAACCCCAAGTAGGTTGAAGAAGCCGCGCAACGACAGTAATGTCGCTGCATCTGTCGAGACACCTCAAGGTTGCCAAAAAAAGTATGTGTTCGGCGAGTCTTGGCCTACACCTGCCAATATGAAAGAGATGTCTCCTAGTGACCTGTCCACCTTCCTGGAAAGGACAGGATGGACGATGACCTGGAAGGACAACTCCTCGGAAGGATGTACAATGGGTAACATGTGGCCTAGGTGCTGTGGATCTACACTCACCCTCCCTACACTACAGATATAGA
>Scaffold487|ref0009149|ref0018462
CCCGTGGGTTGGGCTACCTATCAGGCGCGTCCCCAGGTGGCGGATAGGAGAACGGCTAGGGTACTGGAGGCCCTGTCTGGGAAGCCAAAGTGGCCTCACGGACGGGGTCGCCGAACTCCTGGTCAGTAGCATGAAACTCCCCAAAAGCATTTGCAGAACATGCCACCTTGGACCAGCCTACCCAAGATAAGGTGTAAGGAATCGTGCCGACAGCTGAATGGCCGCGGGGTCACATGCAGTTACGAACGATCCCCCTGGGGAACTGGGCGAAACCTCATTGTAATCAGCCTACCTCTGGTAATGCGGGGCTCTGCCAGAGGTGACCAACTCTTCCCTTGCTACTCGTGGGAACACACATGAATGAAACAAAAACAGAAACAACAAAAACAAAAACCAATCCCGAGGCTGGACAGAATTGCTCACCTCAATCTATGGCTGGGGATGAACAGAAATGTCCAACTCAATCTACCGCTTGGAATGAGGCTGGACATAGCAGATCACCTCGTGATGTAATACAAAGGCCAAGGCGTAAGCGCATTTGCGGCGCCGACGCCAAAAGGAGAAAGAGAGCGAAAGAGGCAGGAGTGGCAAGAACTATAAGTGCAGCCTCCTCCTCCCCCACTCCACCTCCAACAGCAAGGGCACTTCCTGCGGCGGACATCAAGAGCTCCGTCTTGAATAAAGGCAAGGAACCGGCTGCCCCTGCAGAAAGCTCCCTCACTTGTGCACCTACACGGAGGGAACCCCAAGAAGGTTGAAGAAGCCGCGCAACGACAGTAATGTCGGAGGCCGCTGTGAGACACCTCAAGGTTTCCAAAGAGAGTGTGTGTTCGGCGAGTCTTGGCCTAGACCTGCCAATATAAAGGAGATTCTAGTCACCTGTCCACCTTCCTGGAAAGGACAGGAAGGATAGACGATGACCTAGGAGGACAATCCTCGGGAGGATGTACAATGGGTCACATGTGGCCTAAGTGCTGTGGGTCTACACTCATCCTCCCTACTCCACAGATACAGA
>Scaffold1299|ref0001019|ref0024156
CCCGTGGGTTGGGCTACCAATCGGGCGCGTCCCCAGGTGGCGGACAGGGGAACGGCCAGGAAGTCCTGTCCGGGAAGCCAATGTGGCCTTACGGACGGAGTCGCCGGACTCCTGGTCAGTGGCAGAAATAAGTAGAGTGAGGGGAACCAAAACTTCCCAAAAGCCTTTGCGAAACATGCCACCGTGGACTGGCCTACCTAAGCTGAGGTGTAAGGAATCATGCCGACAGCTGAATGGCCGCAGGATGATATGCGGTTACCAACGATTCCCATGGGGAAACAGGCGAAACCTCATTGTAATCAGCCTACCTCTGATAATGCGGGGCTCTGCCAGAGTAACCAACGCTTCCCCTGCTACTCGTGGGAACATACATGAATGAAACAAACACAAAAACATACACTGAAAAAACAAAAACCAATCACGAAGCCGGACAGAAATGCTCACCTCAATCTATGGTGGTTGCTGGGGATGAACAGAAATGTCTACCCCAATCTACCACTTGGAATGAGGCTGGACATGGCAGATCACCTCGTGATATAATACAAAGGCCAAGGCATAAGCGCATTTGCGGCGCCGAGGCCAAAAGAAGAAAGAGAACGATAGATGCAGCAGTGACAGCAACTATAAGTGCACCCTTCTCCTTTCCCACTCCACCTCCAACAGCAAGGGCACTTCCTACGGTGGGCGCCAAGAGCTCCGCCTTGAATGAAGGCAAGGAACCGGCTGACCCTGCAGGAAAGCACCCTTACTTGAGCACTTTCACGGAGGGAATCCCAAGAAGGTTGAAGAAGCCGCACCTTCCATGACCTTCACGAAGGCCGCCGTGAGACACCTCAACGTTGCCAAAGAGAGTGTGTGTTCGACGAGTCTTAGCCTTCACCTGCCGATACAAAGGAGATGTCTCCTAGTGACCTGTCCCCCCTTCCTGAAAAGGAGAGAATGGACGATGACCTGGGAAGACAACTCTTTTGGAGGATGTACAATAAGTCACATGTGGCCTAAG
>Scaffold505|ref0015799|ref0009434
ATGTGGCCTTACGGACGGGGTCACCGGACTCCTGGTCAGTAGCAGAAATAAGTAGGGTGAGAGGAACTGAAACTCCCTAAAAGCATTTGCAAAACATGCCACCGTAGACCAACCTACCCAAACTAAGGTGTAACGAAACATGCCGACAGCTGAATGGCCGCAGGGTGACATGCGGTTACGAACGATTTCCTTGGGGAACTGGACGAAACCTGATTGTAAACAGCCTACCTCTGGTAATGCGGGGCTCTGCCAGATGTGACCAACTCTTCCCTTGTTACTTGTGGGAACACACATGAATGAAACACAAAAACCGAGACAACAAAAACCAATCTCGAGGCTGGACAGAAGTGATCACCTCAATCTAAAGCGGTGGCTGAGGATGGACAGAAATGTCCTCCGCTTGGAATGAGGCTGGACATAGCAGATCACCTCGTGATGTAATACAAAGGCCAAGGCGTAAGCGCATTTGCGGCGCCGAGGTCAAATGGAGAAAGACAGCGGGAGGCAGGTGTGGTAGTAACTATAAGTGCACCTTCCTCCTCCCCCACTCCACCTCCAACAGCAAGGGCACTTTCTGCGGCGGGCACCAAGAGCTCCACCTTGAATAAAGGCAAGGAACCGGCTGCCCCTGCAGGAAAGCTCCCTCACTTGTGCACCTCCACGGAGGGAACCCCAAGAAGGTTGAAGAAGCCGCACAGCTACAGTAATGTCGCTATACCTTCCAAAACCCAAGGTTGCCAAAGAAAGTGTGTGTTGGGCGAGTTTTGGCCTACACCTGCCAATATTAAGGAGATGTCTCCTAGTGACGTGTCCACCTTCCTGGAAAGGACAGAATGGAGGATGACCTAGGAGGACAACTTCTTGGAAGTACGTACAAGGTCACATGTGGCCTAAGTGCTGTGGGTCTACACTCACCCTCCATAATCTACAGATACAGA
>Scaffold134|ref0005450|ref0002891
CGTGGGTTGGCTACCTATAGGGCGCGTTCCCAGGGGGCGGATAGGGGAACGGCCAGGGGACTGGGGGTTCTGTCCGGGAAACCAATATGGCCCTACAGACGGGGTCGCCGGACTCCTGGTCAGTGGCAGAAATAAGTAGGGTGAGGGGAAGTAAAACTCCTCAAAAGCCTTTACGAAACATGTCACCGTGGACCAGCCTACCCAAGCCAGGGTGTTAGAAATCGTGCCGACAGCTGAGTGGCCGCAGGGTGATATGCGGTCACGAACGATTCCCTTGGGGAACTGGGCAAAACCTCATTGTAATCAGCCTACCTCTGGTAATGCGGGGCCAAAAGTGACCAACTCTTTCCTTGCTACTCGTGGGAACACACATGAAATAAACAAACACAAAAACAAACAACAGAAACCAATCCCGAAGCTGGACAGAAGTGTTCACCTCAATCTATGGCGGTGGCTGGGGATGAACACCCCAATCTACCGCTCGGAATGAAGCTGGACATGGCAGATCACCTCGTGATGTAATACAAAGGTCAAAGCGTAAGCTCATTTGCGGCGCCGAGGCCAAAGGAAGAAAGAGAGCGATAGAGGCAGGAGTGGCAGCAACTATAAGTGCACTCTCCTCCTTTCCCACTCCACCTCCAACAGCAAGGGCACTTCCTGTGGCGGGCGCCAAGAGCTCCGCCTTGAATAGAGGCAAGGAACCGGCTGCCCATGCAGGAAAGCGCCCTCACTTGAGCACATCCACGGAGGGAGCCCAAAGAAGGTTGAAGAAGCCGCGCAACGACAGTAATGTCGCTGCACCTCCCAAAACCTTCGCGGAGGCCGCCGTGAGACACCTCAAGGTTGCCAAAGAGAGTGAGTGTTCGGCGAGTCTTGACCTACACCTGCCGATATATAGAAGATATCTCCCAGAGACTTGTCCACCTTCCTGGGAAGAACAGGATGGACGATGACCTAGAAGGATAACTCCTCGGGAGGATGTACAATGGGTCACATGTGGCCTTACTGCTGTGGGCCTACACTCGCCGTCCCTACTCTACCGATACAGA
>Scaffold44|ref0003929|ref0022303
CCCGTGGGTTGGACTACCTATCGGGTGCGTCTCCAGGTGGCGGATAGGGGAACAGCCAGGGGACTGGTGGCCCTGTCCGGGAAGCCAATGTCGCCTTACGGACGGGTTCGCTGGACTCCTGGTCAGTGGGAGAAATGAGTAGGGTGAGAGGAACTGAAACTCCCCAAAAGCCTTTGCAAAACTTGCCACCGTGGGCCAGCCTACCCGAGCTAAGGTGTAAGGAATCGTGCCGACAGCTGAATGGCCGCAGAGTGATACGCGGTTACGAACGATCCGCTTGGGGAACTGGGCGAAACCTCATTGTAATCAGCCTACCTCTGGTGATGCGAGGCTCTGCCAGAGATGTCCAACTCTTCCCTTGCTTCTCGTGGCAACACACATGAATGAAACAAACACAAAAAAACAAACAACAAAAACAAAAACCAATCTCGAAGCTGGACAGAAGTGCTCACCTCAATCTAAGGCGGTGGCTGGGGATGAATAGAAATGTCCACGCCAATCTACCGCTTGGAATGAGGCTGAACACAGCAGATAACCTCGTGATGTAATACAAAGGCCAAGGCGTAAGCGCATTTGGGACGCCGAGGCCAAAAGGAGAAAGAGAGCGAAACGGTCAAGATTGGCAGCAATTATAAGTGCACCCTCCCCCACTCCACCTGCAACAGCATGGGCACTTCCTGCGGTGGGCGCCATGAGCTCCGCCTTGAATAAAGGAAAGGAACCGGCTGCCCCTGCAGGGAAGCTCCCTCACTTGTGCACCTCAACGAAGGGAACTCCCAGAAGGTTGAAGAAGCCGCGCA
>Scaffold69|ref0021965|ref0019882
CCCGTGGGTTGGGCTACCTATCGGGCGCGTCCCCAGGTGGCGGATAGGGAAACGGCCAGGGGACTGGAGGCCCTGTCCGGGAAACCAATGTAGCCTTACGGACGGGGTCGCCGCACTCCTGGTCAGTGGCAGAAATAAGTAGGGTGATGGGAACTAAAATTCCCCAAAAGCATTTGTAAAACATGCCACCGTGGACCAGCCTACCCAAGCTAAGGTGTAAGGAATCGTGCCGACAGCTGAATGGCCGCAGGGTGATATGCGGTTACGAACTGGGCGAAACCGCATTGTAATCAGCCTACCTCTGGTAATGCGGGGATCTGCCAGAGGTGATCAACTTTTCCCTTGCTACTCGTGGGAACACACATGAATGAAACAAACACAAAAACAGAAACAACAAAAACAAAACCCAATCCCGAGGCTGGACAGAAGTGCTCACCTCAATCTAAGGCAATGGCTGGGGATGAACAGAAATGTCCACCCCAATCTACTGCTTGGAATGAGGCTGGACATAGCAGATCATCTCGTGATGTAATACAAAGGCCAAGGCGTCAGCGCATTTTCGACGCCGAGGCCAAAAGGAGAAAGAGAGCGAAGGAGGCAGGAGTGGCAGCAACTATAAGTGCACCCTCCTC
>Scaffold340|ref0018218|ref0004889
CCCGTGGGTTGGGCTACCTATCGGGTGCGTCCCCAGGTGGCGGATAGGGGAACGGCCAGGGGGCTGGAGGCCCTGTCCGGGAAGCCAATGTGGCCTTACGGACGGGGTCACCGGATTCCTGGTCAGTGGCAGAAATAAGTATGGTGAGGGGAACTGAAACTCCCCAAAAGCCTTTGTAAAACATGCCTAAGGTGTAGGGAATTGTGCCGACAGCTGAATGGCCACAGAGTGGTATGCGGTTACGAACGATCCCCTTGGGGAACTGGGCGAAACCTCATTATAATCAGCCTACCACTGGTAATGCGGGCTCTGCCAGAGGTGACCAACACTTCCCTTGTTACTCGTGGGAACACACATGAATGAAACGAACACAAAAACAGAAACAACAAAAACAAAAACCAATCTCGAGGCTGGACAGAAGTGCTCACCTCAATCTGAGGCGGTGGCTGGGGATGCACAGAAATGTCAACTCCAATCTACCGTTTGGAATGAGGCTGGACATAGCAAATCATCTCGTGATGTAATACAAAGACCAAGGCGTAAGCGCATTTGCGGCGCCGAGGCCAAAAGGAGAAAGAGAACGAAGGAGGCAGAAGGGACAGCAACTATAAGTGCACCCGCCTCTTTCACCACTCCATCTACAACAGCAAGGACATTTCCTGTGGCGGGCGCCAAGAGCTCCACCTAGAATAAAGGCAAGGAATCGGCTGCTCCTGTAGGAAAGCTCCCTCACTTCTGCACCTCCACGGAGGGAACCCCAAGACGGTTGAAGAAGCCGCGCA
>Scaffold7040|ref0011079|ref0022613
GTGGCCTTACGGACGGGGTCGCCGGACTCCTGGTCAGTGGCAGAAATAAGTAAGGTGAGGGGAACTAAAACCCCCCAGAAGCCTTTGCGAAACATGCCACCGTGGACCAGCCTACCCAAGCTAAGGTGTAAGGAATCGTGCCGACAGCTGAATGGTCGTAGAGTGACATACGGTTACGAACGATCCCCTTGAGGAATTAGGCGAAACCTCATTGTAATCAGCCTACCTTTGGTAATGCGGGGCTCTGCCAGAGGTGACCAACTCTTCCCTTGCTACTTGTGGAAACACACATGAATGAAACAAACACAAAAACAGAAACAACAAAAACATAAACCCATCTCGAGGCTGGACAGAAGTGCTCACCTCAATCTAAGGCGGTGGTTGGCGATGAACAGAAATGTCCACCCCAATCTACTGCTTGGACATAGCAGATCACCTCGTGATGTAATACAAAGGCCAAGGCGTAAGCGCATTTGCGGCACCGAGGCCAAAAAGGAAAAGAGAGCTGAGGAGGCAGGAGTGGCAGCAACTATAAATGCACCCTACTTCTTCCCCACTCCACCTCCAACAGCAAGGGCACTTCCTGCGGCGGACGCCATGAGCTTCGCGTTGAATACAGACAAGGAACCGGCTGCCCATGCAGGAAAGCTCCCTCACTGGTGCACCTCCACCGAGGGAACCCCAAGAAGGTTGAAGAAGCCGCGCA
>Scaffold3134|ref0009254|ref0009493
ATTAATAGAAACATGGTGTAAGGAACACTCACTGTCGATCAATCCCAAGAAGACTGAGATGGTCCTTTTCACCAGGAAAAGAAGTTTATCGGGCTCAAAACGTCCCGTGATCTTGAAAATCAAACTAAACTTCTCTGAAGAGGTGAAATATCTTGGTACTATCCTCGATAGGAAGTTAACATGGAACTCTAACCTACAGAGTAGAGCAAAAAGAGCATATGTGGCTTATGAGCCATGTCGGAGGACAGTGGGACGCACATGAGGTCTTTCACCCCGTGTGGTCACCTGGATCTACACTACAATAATCAGAGCTATGTTAACGTACGCCAATGCATGGGGACCGAAAGTTCTACAAGCAACGGCCATTAAAAAATTATATCAAATACATCGACTGGCTTGTTTGAACATCACAGGAGTCACGAGAACAACACCAATCGCGGCAATGGAATTAATTACGGGTCTGACCCCTCTGGACCTGTACGTTAAGGAGGTTGCGTTAATGGCCATGGTACGATTGCGCACGGCTGGTGTAAACCTCGAAGTAGAAATGGGTCAATTGAGGCTGGGCCTATGGCGGGAGGCGGATTGCCTGCGCAACCTCTGCTGCAGGCAACCAGTGATGTAATTGGACCCAGGTTTGTGTTTAATAAACCCTACAAAATACAAATAAAACAGAACACAGAGTCAGATGCGATAAATGCAATACGCATATATACAGACGGCTCAAAAACCAAAGAAGGCCCAGGATGTGGAGTTCACTCCAGATCACTGAGTCTGAGGAGAATTAAGTGGGGAATGGGAAAAAATACCAGCGTGGTCCACTGACAGCAGACAAGCCCTACTAGCCTTGAACAGACAATGTCTCACCTCAGGGCTAGTACTAGAGTGCCACCAAGATTTAGCCAAAGCCTCGGTAGATAACAACATTATCCTAAAGGTAATTGAAGGGCACGACAAGAGTAAAGGTACTCGCATTACCGACTCTTTGAACAAGGAATCGGCTGGATTCAGAATGTTAGGACCCAGAGGCACCTACGGCCTGATGACTTCGACAATTACTGAACTAGCCGAACGTTACACCCATGATCAATCCCCAAAGAGACGGGATGGAATCAAAGGATACAGTCTTACCAGAATCACCCTGGGTGACCTTGGGAAGCTGGCGCCGAAGAAATATCTGGCGATGACCAGGAAAATCTACGCTCAATAGTAGGATTTCTGATTGGCCACTGTCAACTAAGGAAACACCTCCATAATATGGGGCTAGTGGACACACCTCTATGCAGGATGTGTGAACAGGAAGATGAGACTGCCAGACCTGTCCTATGCGAGTGCCCGGAGTTATCGTCAATAAAAGAGTATGTGTTCGGCGAGTCATGACCTACACCTGCCGATATAAAGATGTCTCCTAGTAATCTGTCCACCTTCCTGGAAAGGACAGGATGGACGATGACCTAGGAGGACAACTCCTCGGGAGGATATACAATGGTTCACATGTGCTGTGAGTCTACACTCACCCTCCCTAGTCTATAGATACAGATATGATTTAACCCCGACAATCCTTGGCCCGCACCTTCGGAAGATTGTCGTAGGGGGCGAGAGCTGATTAACGGGCAAAACTCATTTCGACAGATTTGTTCCAACAGATAGTATTATTCAATTGAATAAATGAAAAATGAACAATTTACGTTGCTGCTGCGTTCTAACCACAAATCAACTATTTTCGGATGAAAAGTGAGAATTGATTGGTTAAACAATGCATTATTTGATTGTGCTGTGAGTGGGTGTCAGAAAAGTGGTCAATCAAAACAGTAATTCCATCCAACTTCACTTCTTTGACATCTACTCAGAGCACGAGAAACCTTCTACTCATAGCACTATTTTATTTAGAAATCTCTCCATTCGGTGGGATAAAAAAACAAATAATATATTCTAGTTTTATTTATTCAAATATGTAATTTATCACACTATTACTCAGCCGTAATGTAATTAAAATTGAACATTAATAACATAACTTCTCACTACAATGAGAATCACAAAATTAGACGTGATTTTAATGGAAGGGATGTACTTCCTGATGATGGATCGACAGAAAATTATCAATATTTGGCTTCAGTTTTGTTAGGAATAACCGCAAATCTCCCAGTTCTGTGATATTCAATTCTTTTTTATGTGTACACCCATTTTTGGTCACGCCAACGTAGGCCCCCGTTGAGTCTGTCCTACTGGACCACTTTGGGAATCACTGCCCTAGATATGATTCATAATGAGACATAATCAGTAAGATTTCTTACTGAAACAAACCTTTGCAGCCTTGTGGGGTTGAATCATTGAGTGTCATGTAACACACGATCATGGATAAATAATAAAATCGATAAATTTCACGAAAAGGCATAGGCTTGAGCAATTCACGTTCATACTTGAAAAAAAGCGATTTATTTCCAACAAGAGTAGCCAGTTGCAGGAAATGCTATTATCACAGAGTATATATGAAAGTTGTTATATCAAACTCATATCAAATTTTGAAAATGTGTAGTACTCGGCTTTCTGTTCTGTTGAAAATTTGAAAAGTAGTCTCATTGCTACAAAATAATAATAGAGAGCACCTGTGCGGAATAAGTTTCTTTCTCTGAATTGTTGACGAGTATATTCATGAACAAAATAGTCATTCCTTATAGATAAGTCTGCATACGACAAGTAACTAGTAGTTGGATGATTCTGTACCTTTAGAAAGTTCCAAATATCCGTAAAAATTTTCAGTTTTTCCAGTCTATGGAAAGCGAAAATATTCAGAAGTTCAACATAACACCTGAGCTGAAAAGTCCCGGGCCTAAGAAAGAAAACGCAATTTTTTCCCAAACTTGGTTTTATCCATCAACGTTACCTCCATCAAGAGCCACACAATCATTCCAGCACTTCTTTAACATTCCAATATCACTTTTGTAGAACGATTTATCTTCTGCCTCAAAATAGGCCTCGGTTTCCCCGTGGGTTGGACTACTTATCGGGCGCGTCGCCCGATAGAGGAACGGCGGATAGAGGAACGGCCAGGGGACTGGAGGTCCTGTCCGGGTAGCCAATATGGCCTTACGGACGGGGTCGCCGGACTCCTGGTCAGTGACAGAAATAAGTAGGGTGACGGAAACTAAAACCCCCCAAAAGCCTTTGCAAAACATGCGACCGTGGACCAGCCTACCCAAGCTGAGGTGTGAGGAATCGTGCCGATATCTGAATGGCCGCAGGGTGATATGCGGTCACGAACGGTCCTCTTGAGAAACTGGGTGAAACCTCATTGTAATCAGCCCTTCTGGTAATGGGGGGCTCTGCCAGAGGTGACCAACTCTTACCTTGCTACTCATGGGAACACACATGAATGAAACAAGACAAAAACAGGAACAACAAAAACAAAAAGCAATCCCGAGGCTGGAGGGAAGTGCTCACCCCAATCTGAGGCGGTGGTTGGGGATGAACAGAAATGTCCACTCCAATACATCGCTTGTAATGAGGCTGGACATAGCAGATCACCTCCAACAGCAAGGGCACTTCCTTTGGCGGGCGCCAAGAGCTCCGCCTTGAATGAAGGCAAGAAATCGGCAGCCCCCCCACTCCCTCACTTGTGCACCTTCATGGAGGGAACCCCAAGAAGGTTGAAGAAGCCGCGCAACGACAGTAATATCGTTGCACCTTCCAAAATCTTCGCAGAGGTCACCGCGATACATCTCAAGGTTGCCAAAGAGAGTGTGTGCCGAAATGAAGATGTTTCTTAAGTGACCTGTTTCCTAGAAAGGACAGGATGGACGATGACCTAGCCGGGAGGATGTACAATGGGTCACGTGTGGCCTAAGTACTGTGAGCCTACACTCACCCTCCCTACTATACAGATACCTGAGAGACAAGTTTTAGTTTCAGCAATAACCTCTTCATTCGAGCG
>Scaffold545|ref0004086|ref0023986
ATGGACATTTACGTTGCTGCTGCGTTCTAACCACAAATCAACTATTTTCGGATAAAAAGTGAGAATTGATTGGTTAAACAATGAATTATTTGATTGTGCTGTGAGTGGGTGTCAGAAAAGTGGTCAATCAAAACAGTAATTCCATCCAACTTCACTTGTTTGACATCTACTCAGAGCACGAGAAACCTTCTACTCATAGCACTCATTTTATTTAGAAATCTCTCCATTCGGTGGGATAAAAAAACAAATAATATATTCTAGTTTTATTTATTCAAATATGTAATTTATCACACTATTACTCAGCCGTAATGTAATTAAAATTGAACATTAATAACATAACTTCTCACTACAATGAGAATCACAAAATTAGACGTGATTTTAATGGAAGGGATGTACTTCCTGATGATGGATCGACAGAAAATTATCAATATTTGGCTTCAGTTTTGTTAGGAATAACCGCAAATCTCCCAGTTCTGTGATATTCAATTCTTTTTTATGTGTACACCCATTTTTGGTCACGCCAACGTAGGCCCCCGTTGAGTCTGTCCTACTGGACCACTTTGGGAATCACTGCCCTAGATATGATTCATAATGAGACATAATCAGTAAGATTTCTTACTGAAACAAACCTTTGCAGCCTTGTGGGGTTGAATCATTGAGTGTCATGTAACACACGATCATGGATAAATAATAAAATCGATAAATTTCACGAAAAGGCATAGGCTTGAGCAATTCACGTTCATACTTGAAAAAAAGCGATTTATTTCCAACAAGAGTAGCCAGTTGCAGGAAATGCTATTATCACAGAGTATATATGAAAGTTGTTATATCAAACTCATATCAAATTTTGAAAATGTGTAGTACTCGGCTTTCTGTTCTGTTGAAAATTTGAAAAGTAGTCTCATTGCTACAAAATAATAATAGAGAGCACCTGTGCGGAATAAGTTTCTTTCTCTGAATTGTTGACGAGTATATTCATGAACAAAATAGTCATTCCTTATAGATAAGTCTGCATACGACAAGTAACTAGTAGTTGGATGATTCTGTACCTTTAGAAAGTTCCAAATATCCGTAAAAATTTTCAGTTTTTCCAGTCTATGGAAAGCGAAAATATTCAGAAGTTCAACATAACACCTGAGCTGAAAAGTCCCGGGCCTAAGAAAGAAAACGCAATTTTTTCCCAAACTTGGTTTTATCCATCAACGTTACCTCCATCAAGAGCCACACAATCATTCCAGCACTTCTTTAACATTCCAATATCACTTTTGTAGAACGATTTATCTTCTGCCTCAAAATAGGCCTCGGTTTCCCCGTGGGTTGGACTACTTATCGGGCGCGTCGCCCGATAGAGGAACGGCGGATAGAGGAACGGCCAGGGGACTGGAGGTCCTGTCCGGGTAGCCAATATGGCCTTACGGACGGGGTCGCCGGACTCCTGGTCAGTGACAGAAATAAGTAGGGTGACGGAAACTAAAACCCCCCAAAAGCCTTTGCAAAACATGCGACCGTGGACCAGCCTACCCAAGCTGAGGTGTGAGGAATCGTGCCGATATCTGAATGGCCGCAGGGTGATATGCGGTCACGAACGGTCCTCTTGAGAAACTGGGTGAAACCTCATTGTAATCAGCCCTTCTGGTAATGGGGGGCTCTGCCAGAGGTGACCAACTCTTACCTTGCTACTCATGGGAACACACATGAATGAAACAAGACAAAAACAGGAACAACAAAAACAAAAAGCAATCCCGAGGCTGGAGGGAAGTGCTCACCCCAATCTGAGGCGGTGGTTGGGGATGAACAGAAATGTCCACTCCAATACATCGCTTGTAATGAGGCTGGACATAGCAGATCACCTCCAACAGCAAGGGCACTTCCTTTGGCGGGCGCCAAGAGCTCCGCCTTGAATGAAGGCAAGAAATCGGCAGCCCCCCCACTCCCTCACTTGTGCACCTTCACGGAGGGAACCCCAAGAAGGTTGAAGAAGCCGCGCAACGACAGTAATATCGTTGCACCTTCCAAAATCTTCGCAGAGGTCACCGCGATACATCTCAAGGTTGCCAAAGAGAGTGTGTGCCGAAATGAAGATGTTTCTTAAGTGACCTGTTTCCTAGAAAGGACAGGATGGACGATGACCTAGCCGGGAGGATGTACAATGGGTCACGTGTGGCCTAAGTACTGTGAGCCTACACTCACCCTCCCTACTATACAGATACCTGAGAGACAAGTTTTAGTTTCAGCAATAACCTCTTCATTCGAGCG
>Scaffold25|ref0010189|ref0016375
AATAGAAACATGGTGTAAGGAACATTCACTGTCGATCAATCCCAAGAAGACTGAGATGGTCCTTTTCACCAGGAAAAGAAGTTTAACGGGCTTAAAACCTCCCGAAATCTTCAAAAGCAAACTAAACTTCTCTGAAGAGGTGAAATACCTTGGTACTATCCTCGAAAAGAAGCTAACACGGAACTCTCATCTACAGAGTAGAGCAAAAAAAGCATACGTGGCTTATGAGCAATGTCGGAGGACAGTGGGACGCGCATGGGATCTTTCACCCCTTGTGGTTACCTGGATCTACACTGCAATAATAAGACCTATGTTAACGTATGGAGCCATTGCATGGGGACCGAAAGTTCTACAAGCAACGGCCATCCAAAAATTATATCAAATACAGCGACTGGCTTGTTTAAACATCACAGGAGCCATGAGAACAACACCAACCGCGGCAATGGAATTAATCACGGGTCTGACCCCTCTGGATCTGTACGTTAAGGAGGTTGCGTTAATGGCCATGGTACGATTGCGCACGGCTGGTGTAAACCTCGAAGTAGGAATGGGTCAATTGAGGCTGGGCCTATGGCGGGAAGCGCTTACTGCGCAACCTCTGCTGCAGGCAACAAGTGATGCAATTGAACCCAGGTTTGTGTTTAATAAACCCTACAAAATACAAATTAAGCAGAACACAGAGTCAGATGCTACAAATGCAATACGGATTTATACAGATGGCTCAAAAACCAAAGAAGGCTCAGGATGTGGAGTGTACTCCAGATCACTAAGCCTAAGGATTAAGTGGGGAATGGGAAGAAATACCAGCGTGGTCCA
>Scaffold2302|ref0019920|ref0024171
ATTAATAGAAACATGGTGTAAGGAACACTCACTGTCGATCAATCCCAAGAAGACTGAGATGGTCCTTTTCACCAGGAAAAGAAGTTTAACGGGCTTAAAACCTCCCAAAATCTTCAAAAGCAAACTAAACTTCTCTGAAGAGGTGAAATACCTTGGTACTATCCTCGACAAGAAGCTAACATGGAACTCTCATCTACAGAGTAGAGCAAAACGAGCATACGTGGCTTATGAGCAATGTTGGAGGACAGTGGGACGCGCATGGGGTCTTTCACCCCGTGTAGTCGCCTGTATCTACACTGCAATAATAAGACCTATGTTAACGTATGGAGCCATTGCATGGGGACCGAAAGTTCTACAAGCAACGGCCATCCAAAAATTATATCAAATACATCGACTGGCTTGTTTAAACATCACAGGAGCCATGAGAACAACACCAACCGCGGCAATGGAATTAATCACGGGTCTGACCCCTCTGGATCTGTACGTTAAGGAGGTTGCGTTAATGGCCATGGTACGATTGCGCACGGCTGGTGTAAACCTCGAAGTAGGAATGGGTCAATTGAGGCTGGGCCTATGGCGGGAAGCGCTTACTGCGCAACCTCTGCTGCAGGCAACAAGTGATGCAATTGAACCCAGGTTTGTGTTTAATAAACCCTACAAAATACAAATTAAGCAGAACGCAGAGTCAGATGCTACAAATGCAATACGGATTTATACAGATGGCTCAAAAACCAAAGAAGGCTCAGGATGTGGAGTGTACTCCAGATCACTAAGCCTAAGGATTAAGTGGGGAATGGAAAGAAATACCAGCGAGGTCCA
>Scaffold210|ref0014270|ref0006583
ATTGATAGAAACATGGTGTAAGGAACACTCACTGTCGATCAATCCCAAAAAGACTGAGATGGTCCTTTTCACCAGGAAAAGAAGTTTAACGGGCTTAAAACCTCCCGAAATCTTCAAAAGCCAACTAAACTTCTCTGAAGAGGTGAAATACCTTGGTACTATCCTCGACAAGAAGCTAACATGGAACTCTCATCTACAGAGTAGAGCAAAAAGAGCATACGTGGCTTATGAGCAATGTCGGAGGACAGTGGGACGCGCATGGGGTCTTTCACCCCGTGTAGTCGCCTGGATCTACACTGCAATAATAAGACCTATGTTAACGTATGGAGCCATTGCATGGGGACCGAAAGTTCCACAAGCAACGGCCATCCAAAAATTATATCAAATACAGCGACTGGCTTGTTTAAACATCACAGGAGCCATGAGAACAACACCAACCGCGGCAATGGAATTAATCACGGGTCTGACCCCTCTGGATCTGTACGTTAAGGAGGTTGCGTTAATGGCCATGGTACGATTGCACACGGCTGGTGAAAACCTAGAAGTAGGAATGGGTCGATTAAGGCTGGGCCTATGGCGGGAAGCGCTTACTGCGCAACCTCTGCTGCAGGCAACAAGTGATGCAATTGAATCCAGGTTTGTGTTTAATAAACCCTACAAAATACAAATTAAGCAGAACACAGAGTCAGATGCTACAAATGCAATACGGATTTATACAGATGGCTCAAAAACCAAAGAAGGCTCAGGATGTGGAGTGTACTCCAGATCACTAAGCCTAAGGATTAAGTGGGGAATGGGAAGAAATACCAGCCTGGTCCA
>Scaffold1482|ref0009827|ref0006853
ATTAATAGAAACATGGTGTAAGAAACACTCACTGTCGATCAATCCCAAGAACACTAGATGGTCCTTTTCACCAGGAAAAGAGGTTTAACGGGCTCAAAACCTCCCGAAATCTTCAAAAGCAAACTAAACTGCTCTGAAGAAGTGAAGTACCTTGGTACTATCCTCGACAAGAAGCTAACATGGAACTCTCATCTACAGATTAGAGCAAAAAGAGCATACGTGGCTTATGAGCAATGTCGGAGGACAGTGGGACGCGCATGGGGTCTTTCACCCCGTGTAGTCGCCTGGATCTACACTGCAATAATAAGACCTATGTTAACGTATGGAGCCATTGCATGGGGACCGAAAGTTCTACAAGCAACGGCCATCCAAAAATTATATCAAATACAGCGACTGGCTTGTTTAAACATCACAGGAGCCATGAGAACAACACCAACCGCGGCAATGGAATTAATCACGGGTCTGACCCCTCTGGATCTGTACGTTAAGGAGGTTGCGTTAATGGCCATGGTACGATTGCGCACGGCTGGTGTAAACCTCGAAGTAGGAATGGGTCAATTGAGGCGGGGCCTATGGCGGGAAGCGCTTACTGCGCAACCTCTGCTGCAGGCAACAAGTGATGCAATTGAACCCAGGTTTGTGTTTAATAAACCCTACAAAATACAAATTAAGCAGAACACAGAGTCAGATGCTACAAATTCAATACGGATTTATACAGACGGCTTAAAAACCAAAGAAGGCTCAGGATGTGGAGTGTACTCCAGGTCACTAAGCCTAAGGATAAAGTGGGGAATGGGAAGAAATACCAGCGTGGTCCA
>Scaffold8358|ref0001005|ref0016610
AATAGAAACATGGTGTAAGGAACACTCACTGTCGATCAATCCCAAGAAGACTGAGATGGTCCTTTTCACCAGGAAAAGATGTTTATCGGGCTCAAAACCTCCCGAAATCTTCAAAAGCAAAGTAAACTTCTCTGAAGAGGTAAAATACCTTGGTACTATCCTCGACAGGAAGCTAACATGGAACTCTCACCTACAGAGTAGAGCAAAAAGAGCATATGTGGCTTATGAGCAATGTCGGAGGACAGTGGGACGCGCATTTGGTCTTTTATCCCGTGTGGTCACCTAGATCTACACTGCAATAATAAGACCTATGTTAACGTACGGAGCCATTGCTTGGGGACCGAAAGTTCTACAAGCAACGGCCATCCAAAAATTATATCAAATACAGCGACTGGCTTGTTTAAACATCACAGGAGCCATGAGAACAACACCAACCGTGGCAATGGAATTTATTACGGGTCTGATCCCTCTGGACCTGTACGTTGAGGAGGTTGCGTTAATGGCCATGTTACGATTGCGCACTGCTGGTGTAAACCTCCAAGTAGGAGTGAGTCAATCGAGGCTAAGCCTATGGCGAGAAGCGTTCACTGCGCAACCTGTGCTGCAGGCAACCGGTGATGCAATTGAACCCAGGTTTGTGTTTAGTAAACCTTACAAAATACAAATAAAAGAGAACACAGAGTCAGATGCTACAAATGCAATACGCATATATACAGACGGCTCAAAAACCAAAGAAGGTTCAGGATGTGGAGTGTACTCCAGATCACTAAGCCTAAGGATTAAGTGGGGAATCGGAAAAAATACCAGTGTGGTCCA
>Scaffold19|ref0007448|ref0015388
ATTAATAGAAACATGGTGTAAGGAACACTCACTTTCGATCAATCCCAAGAAGACTGAGATGGTCCTTTTCACCAGGAAAAGGAGTTTAACGGGCTTAAAACCTCCCGAAATCTTCAAAAGCAAACTAAACTTCTCTGAAGAGGTGAAATACCTTGGTACTATCCTCGACAAGAAGCTAACATGGAACTCTCATCTACAGAGAAGAGCAAAAAGAGCATACGTGGCTTATGACAATGTCGGAGGACAGTGTGACACGCATGGGGTCTTTCACCCCGTGTAGTCGCCTGGATCTACACTGCAATAATAAGACCTATGTTAACGTATGGAGCCATTGCATGGGGACCGAAAGTTCTACAAGCAACGGCCATTCAAAAATTATATCAAATACAGCGACTGGCTTGTTTAAACATCACAGGAGCCATGAGAACAACACCAACCGCGGTAATGGAATTAATCACTGGTCTAACCCCTTTGGATCTGTACGTTGAGGAGGTTGCGTTAATGGCTATGGTACTATTGCGCACGGCTGGTGTAAACCTCGAAGTAGGAATGGGTCAATTGAGGCTGGGCCTATGGCGGGAAGCGCTTACTGCGCAACCTCTGCTGCAGGCAACAAGTGATGCAATTGAACCCAGGTTTGTGTTTAATAAACCCTACAAAATACAAATTAAGCAGAACACAGAGTCAGATGCTACAAATGCAATACGGATTTATACAGATGGCTCAAAAACCAAAGAAGGCTCAGGATGTAGAGTGTACTCCAGATCACTAAGCCTAAGGGTTAAGTGGGGAATGGGAAGAAATACCAGCGTGGTCCA
>Scaffold8244|ref0008762|ref0017109
ATTAATAGAAACACGGTGTAAAGAACACTCACTGTCGATCAATCCCAAGGAGACTGAGATGGTCCTTTTCACCAGGAGAAGAAGTTTATTGGGCTTAAAACCTCCCGAAATCTTCAAAAGCAAACTAAACTTCTCTGAAGAGGTGAAATACCTTGGTACTATCCTCGACAGGAAGCTAACGTGGAACTCTCACCTACAGAGTAGAGCAAAAACAGCGCATGTGGTTTATGAGCAATGTCGGAGGACAGTGGGACGCTCATGGGGTCTTTCACCCCGTGTGGTCACCTGGATCTACACGGCAATAATAAGACCTATGTTGACGTACGGAGCCATTGCATGGGGACCGAAAGTTCTACAAGCAACTGCTATCCAAAAATTATATCAAATACAGCGATTGGCTTGTTTAAACATCACAGGAGCCATGAGAACAACACCAACTGCGGCAATGGAATTAGTTACTGGTCTGACCCCTCTGGACCTGTACGTTAAGGAGATTGCGTTAATGACCATGTTACGATTGCGCACGGCTGGTCTAAACCTCGAAGTAGGAATGGTTCAATTGAGGCTGGGCCTATGGCGGGAAGCGCTCACTGCGCAACCTCTGCTGTAGGCAACCAGTGATGCAATTGAACCCAGGTTTGTGTTTAATAAACCCTACAAAATACAAATGAAACAGAACACCGAGTCCGATGCTACAAATTCAATACGCATATATACAGACGGCTCAAAAACCAAAGAAGGCTGAGGATGTGGAGTGTACTCCAGATCACTAAGCCTAAGGATTGAGTGGGGAATGGGAAAAAATATCAGCGTGGT
>Scaffold260|ref0016975|ref0014658
ATTAATAGAAACATGGTGTAAGGAACACTCACTGTCGATCAATCCCAAGAAGAGTGAGATGGTCCTTTTCACCAGGAAAATAAGTTTAACGGGCTTCAAACCTCCCGAAATCTTCAAAAGCGAACTAAACTTCTCTGAAGAGGTGAAATACCGTGGTACTATCCTCGACAGGAAGCTAACATGGAACTCTCATCTACAGAGTAGAGTAAAAAGAGCATACGTGGCTTATGAGCAATGTCGGAGGACAGTGGAACGCGCATGGGGTCTTTCACCCCGTGTGGTCACCTGGATCTACACTGCAATAATAAGACCTATGTTAAGGTATGAAGCCATTGCATGGGGACCAAAAGTTCTACAATCAACGGCCATCCAAAAATGATATCAAATACAGCGACTGGCTTGTTTAAACATCACAGGAGCCATGAGAACAACACCAACCACGGCAATGTAATTAATCACGCGTCTGACCCCTCTGGATTTGTACGTTAAGAAGGTTGCGTTAATGGCCATGGTACGATTGCGCACGGCTGGTGTAAACCTCGAAGTAGGAATGGGTCAACTGAGGCTGGGCCTATGGCGGAAAGGGCTTATTGCGCAACCTCTGCTGCAGGCAACAAGTGATGCAATTGAACCCAGGTTTGTGTTTAATAAACCCTACAAAATACAAATTAAGCAGAATACAGAGTCAAATGCTACAAATGCAATACACATATATACAGACGGCTCAAAAACCAAAGAAGGCTCAGGATGTGGAGTGTACTCCAGATCACTAAGCCTAAGGATTAAGTGGGGAATGGGAAGGAATACCAGCGTGGTCCA
>Scaffold1436|ref0021880|ref0015917
TGAATGATACAAAAAAATAAATCTCATTACAAGTCAAAGTCAGTTTCACGAAAATAATGATATCACTGTTCATTATCCCTGTTTTTGAACACAAAACGACTAAAATGTAACACTCTCTTCGATGGATCTTTTTCATAAGTTGATTTCGGATGCAAAAATCTTGAAGGTATCAGCAGACAGAATTTCTCGATATGGAAAAAATACGTCAATTTTTATCTCTAGGGAGACTAGTTACGATATAGAAATTAAACCCGAAAATTTACCCCTTGCGGTCAGCAACTACCCTCCCCCTTTTTTTCAATGGCATGGGGGTCGAGTGATACATCATTTGAAATGTCTTTTGTCTCTCTATTACTTATATGATTTTTTTCGGAATTGAGTCATTAGTTATTGGGAAATTTTAAACGTTTCATTTAAAAAAAACAAAAAATTCGCTGTCGTTCATTTTAATGAGGAAGTCAACAACATATAATATCAGTGGAAACAAAATCACCAGATGAATTGCTCAAAATGACCTGAACCTAGTTCCACACAATAAAACAGTCTATTGTACATTACTCAAGATGTCCGGAGTCGTCAATCGGCATTCCCGAACAATTCTCTGTCGCAGGTCTTCTAGATTTGTAGGCTCAGTAGAGTACTTTTTGACTTTAAGTGTCCCCACAGAAAGGAGTCCATTGGTGTAAGATCAGGTGATCTAGCTGGCCACTCTACTGGACCCCTTCTGCCGATCCAACGCGTTGGAAAACGTTCGTTAAAAAACTATCTGTCCTGCTGGAATGTTATTTCATTTTCTACTGAATTTTCATCATTTTCTAAAATTTGTGTAATCATAGGATATACACAGTCTTGTAACAGATTTAAGTACGTGTCTACATTGAGAATACCTCCAATGAAGAATGGTCTAACAATATGATAAGCAAGAATGCCGACCGAGACATTCAATTTTTGTGGAGTTTGTGAATGCGTTTCCATCACCCAATGAGCATTTTCATCTCTCCAGTAACGAAAATTATGTCTATTCACTTTGGAGTTTGTAGGCTTCCAAAATCTAAAAAACACGGATACACCAGACGCTATACCTATTTGTCTGATATCGATTATCCATTCGTTTATGTCCTAAAACTGCAACTTCAACTCCGTCATTTCTGACAAGTCAGGATGCTTCATGTTTTCTGTTGTAAACAGAACCTGAAGTTAGAAACTTATCCATTATCTGTTTAACGTATTGATATTTCACGTTGTGGTCTTAATGATAGGTATTATAAATTCGGGAAAATTTCACTTCATGTGATACTCACGGTTTTTCGCGATTTTTTCTGTGATGATACTACGTGATGTTAGGAATTCGGAACACTTTTTATTTTTTGTCGGATTCAATTAGTCCTGTTGAAGTTTGTATAGTGTCATATTTTACCTTTTTTTTAAGCAATAAACGATTGCAATTCTCATATTTTTTATTCAACACATGTTTTTCCATATCATCACACTTCTTTCTATCCTTTTTCATTCACTTATTGCCAAGTTTCTTGAAATTAGATTCAAATTCCGTAATTCCTCACATGTTAACTCAACCTAATCTAACCCGACCTAACCTAACTCAGTGTAACCTTACTTTAGAATTTTAAAAACTATGTATCCTCAACATCTAACCTGACCTCCAAATTCTAATAAGAACATATTTTCGAATATTTACTTTCGTAAAAACTCTTTTCTCAACATCTAACCTGACCTTCGAATTCTAAAAGGAACGTATTTTCGAATAGTGAAGTGATTTGTGTGCACATGACAAATTATGGAATTTCATTCTAATTTCAGGAAACTCGGCAATAAGTGATTGAATAGGGATACAAATGGTGCGACGATATGGAAAAAGTTATGTTGAATAAAAACATATGTGAATTGAAATCGTTTATTGCTTTCAAAAGAAGGTAAAATATGACGTCATACAAACTTTGACAGGCTATATCTCAGGAACTAATTGAGTCCGACAAAAAATAAAAAGTGTTCTGAATTTCTACCATCATGTAGTATCATCCCTGAAAAAATCGCGAAAATCCGTGGGTATCCCATAAAGTATAATTTAGCCATAAATTCTTGCAGCAACTTTGGTACACTCATCATTTCGATAATAGGTTGCAACAATTTCTATTCTTTCCCACTAGAATGAACCATGTTGGAACACAGTGAACAAGGATGACTGAATGATATTTCGTGAAGAAGTGACAGTGACCAACTACCTACTTTTTGTTCTGCTACAACTAGATTCAACAAAAACTACCAGTGCAGAAAAAACTAACAGTGTCGTCCATTTCAAATCGTTTACTACTAATTAAATGAATTCTACAAATCTGGAAGACCTGCGACAGAAAATTGTTCGGGAATGCCGATTTCTGACCCTGAAATCTTCAATAATGTAAAGAACGCTTTCGAAAGTAGACTGTATTATTGTATGAAACTAGATGGAGGTTATTTTGAATATTTTATTCGTTGATTCTGTTGTCATTGATATTTCTTTCGCTGACTTCCTCAATAAAATAAGCGACAGCAAACTTTCTTGAAAAAAAATTAAACATTAAATTTGTCAATAAAGAATGAATGAACCAATTTCGAAAAAAATTACAAAAGGAAAAGGGGGATAAAAGAAAATACACTACAAAAACACACTTTTGTCTATTTTCCACCACATTTCTTTATTGTTGACAGGTTTCGGCTATTACACCATTTTCAAAACTAACTGATTACATTTAAATCTGAGTAATTTATACCTATGTTGCTTATTCTATCATAAATGATTTGATATACCTGATATACCTGATACCCGGTACCTGCGTTTCATATACCTGTAAAATCCATGAACATAACAAAGCTTTCAATATAATGTAGGTATTGGGATCTGGATTATAGGTTAGGAGGGGACTATTATTTAAATCAAGTTGATTGTTGAGAACAATAGAATTGGGATTTTTCTTTGACCTGTTTATTTCCATAGATTCCAACAGATTCATCATTTCCTCTTTTTCGCATGTTTATCTATTTTATGTTTCGAATTTTGAAGATGTTCGTACATTATTGATTTTTTATCCGAAATGACACGTTCGTGGTACCTTGTATCAAAATTTCTCCCAGTTTGGCCTGTATATATGGCGGGGTGAATGCAATTGGAATGAGAAAAAAAGGCACAAACGTCGTTCATACAGTACGTTCGTGAGTGGGTAATCACCAAATATATATTTCTCCAACAATGCTTCTCACAAATTAGGGGGAGTGTAATGGAAATTTTGATTACTTTATTGGGTACGACGAGCAATTTATCAGTGACGAATGAAAACTTATTTCGGAATATTAACATTCGAGTCAAATAAATAGGTAAAAAAAAATCCTGCCCTGTTCAAAATTCCAATGTACGGGGTGCTGTTTCAAAGTTATTCTTATTTGTCTATTTTTTGAGTCCAGACCTTGATTTCAGTTTATATTTATACGCTTCGATTTGTTTAATACAAAGAACAAATGAATTGAACATCTGTTTGGAAAAATCTGTTTTTCCGTAGCACCCCTACGAACGAGAACCCTTAGAAGTCGAAACTTGTGCGAGGTAAGGATTAATGAGGTCTTACCTTTCAACGTGTGATTCCTAATACGGTTTGGACGATGGCAAGTGAAAATCGATCGTTCAGACTAGGGCTCGAACCACCGAACAACACGGCAGTCAATTCGAATGAGTGAACAAAGCACCCACGTTGAACCGCCTGGCTACCGACCGAACAGAATTAATAAATCTCCCCGTATCTTGACCTTGATTTGGGCCTTATCAAATATAGGTTATTTAAAACTGTCGCGCGGTCCTTCATCTTCATCATAATTTCAAACTTCAAAAAACTGAGTAGCAGTATCGATCTCTAAATCGTCTCCGTTGGTTCATCGTCGTCATATTTCAATTCAGAGTAAATTATGTGGCCTCAATTTCCAAGACTTCAATTTCCTTTGTAAATCCTCGCTCATGGCGTTTGAAATCTGTTATTGATTTCTATTCGCTCAGAAGTTTGTTTTCCAAGTATTTTTCTGATGTTGGTAGTTCACCGCCGTTATTGAAAGCGATAATTAGAGGCGGAGAACCCGATACAGAGGAATATCAATCGTTTTCACAAACAATTTTCTGAATAGATCGGAATACTTCAGAAATGTTGTTAAATTATGAAATTTTGAATGAAGTATGATCCGTGAATTTGGTTTGGAGCTTTGTTATTCAAATTATATCAAATGATTCCTTTCGAAAGTGAAATTCCGATTCAGAGAATCAGACTTCCTTCCACAGTTGTTTCGGAAATGGCAGTGGAATTTCAGAAATGATCAAGGATCGTTGTTCATATGAAAATTGGAATTGTGGAATTTATTAAAATCAATCCTCTTGGAGAATTCACTTCCTCGAAGGGTTCATTGTCGATAAACAAATAATATTCTAGTTCATGTGCTCATAAAGTCTGTTTGACGTGCGCAATGAGTAGACCTGACGAGTTATAAAATAATTAGTAGAAAACATTTTTAAAAATACTATTCTATTCACATGATCTAAAAAGAAAGAGAGAAAGAAGTTTTGAACAATATCAAACCTATCTATTTATCACATTACACATTTTAGTTGATTTGGAAGATTGTCACAACATTCACCTATATTATGAAAAACATATTTTTTCAGAATTATAATCAATAATTAGCACAGGTAAATTACTTATGATGCACTGTTTTGAACCTTTGGTGTAGTAATGAATATTAGTGGAGTTTTTTCCCAACACCAAGTCGTTATTTGCAACACCTCGACCCGTGTTTCGATCACCAGGTAATCATCTTCAAAGAGGAAGATGATCACTTGGTGATTATTTTGTTGTTGTTAAAAATAACGATTTGGTGTTGGGAAAAAACTCCAGTAATATTCTTTACAGGTAAATTATGTAACGAGCTTCGATATCATTTTGATTATGTGAAGTGAAAAATTGTTGGGTTTAAATTAACCTAAAACTTCTACATCTCAGATCGTGTTCTTGAAAATATATTCAACTATCAATTCAGTTTTTATTTTTTAGTTATCGCTGAACATATTCATCAGTTAACTCATTTCATTAGTTTCATTTGTTCGAGCACCATCAAATATCCCTAACGTTTTTCAAACTATAACTATTAACTATAACTTCGCTTGAACCCTTAAATAACCATATCACGTGTGTACATGAAGAAAAATATTCCACATACCAATATCATGTGGGACATAAAACAACTAGTCTTCCATCATGGGCGATCCGCCAAATTGAATTTGAAAAGTGACGTCATAATCTTGTTTGTATTCTTTTCAATCAACCGTTCCATTTGATGTTTCTTTCAGGGGAATGCAGGAACAAATAAACCGCCATCTCAGATCGTTCGCCATATTGAATTTAGAGTGACGCTATTTTGTGGATCTATTTAACGCAAACCTTTTCATTCGGTATGGAGGTCCATAATACAAGTAGACCCTTCTCTTCATTCATCTAATCACACATTATCATTCAGACTGAACGTGTTTGCAAAATTTCAGCCCAATCAGTCGGGTGTACATGATAAAAAAATCTAAAACTACCAAAATGTTTTTCATTATTTGAAAGTAATTTTACACAAACGATATTATTGCATTGGAGTTTGTCTAAAATCACTGGACGTTTTTAATGAAAAAAATCTGTCAGAAAATCATATTTCAGCAATTTTGCAGAAAAGCATATTTCAGCAGATGTGATTTTGAAAACCGAACTGTCAAATTACAGATACATCAAGCGGTTCCTTGTTTTCTGAATAATTGGTCGCCATATTCTTGGTTTACTCTGTCAATTTCTGTTTCATTCCAAGCTCATTTGAAATAATTTGTCATGGATATCTCTCAAATACTTTCATCATCAACAAAGGTATTCCCCAGGGATCTATATTGTCTCCAACCCTCTTTTTATTGTATATCAACGACTTATTGGAAAAAAACAAGAATCCAATATATGACAAGTGGTCTGACGCCAGCACACTTGTCTAGTCATTCCATTTGGATTCCCGGACATCGGCTACGTGGGCATATCTTCGCCGGCGGCAGGATGTTGCATATCTTAATGAGGATCTAGAAGTGATTTCGAATTGGGGTGAAAGTAACCAGGTTTAATTCAGTGCCACAAAAACCCAAGCATCGGTTTTCTCCAAGAAGATAAATGCCTCCGAACCGAATAAAACATTGTCGGGTCAGAAAATTCCGCTTTCTGCTTCAATAAGTTCGTTGCGGGTTGAAATGGACACCAATATGTCGCTGGAATGGCAAGGGCTGCTTCTCAAAACCTTGGAACACTGTTTCGAACCAGAAAACTGTACACACCTCAGTAACTTTTGATGCTTCATAAAGCACATATCAGACCATCTTTGGAGTATTATTTTCATGTGTGGAGCTCTGTCCCCAAACATGACATGAAGTTGCTGCATTCCACCCAGAAAAGAGCCACGCGAACATCACGTGCAACCTAGATAGCCTGGAATGTCGAAGAAAGTTTGGAGATTTATCTCTTTTCTATAGATACTTTCACGGAAAGTGTTCAAGTGACTTGGCACATTTGATTCCACGAAGAGCGATACATATCAGAAATACGCAACGGACTCTGTTTAAAATCTGTTTTTCCGTTTACTAGCTGTCGCACCCCTACGAACCACAACCCTCAGAAGTCGAAACTTGTGCGAGCTAAGGATTAACGAAGTCTCACCTTTCAAAGTGTGATTCCTAACACGGGTTGGACGATAGCAAGTGAAGATCGATCGTTCAGACTAGGGCTTGAACCACCGACCAACACGGCAGTCAATTCGAGTGAGTGAACAAAGCACCCACACCGAACCGCTTGGCTACCGACCGACCAACCGACTATGACTTCTCATCGTTTTGAGGTTCAACTCAGTACACCTCGAACTTAACTGTTCAAGAACTCTTTCATTTGGAGTACTGCGTTCATGTGGAATAAACTTCCTGAGAACGTTTTTCCAAATGGATTAAATTCAAATCCAATGTGAATGGCTACTTCCACACAGGCACCGCTCTGAGAGCGCCTTAAGGTTTTTCCTGTAGTGCTTTTGTTTTGTACTTAAAAGAACTCAATTGGATGAGTATTTTTAGAAGATTTATTTTGGAAAAAGACTCGTCATGTTCTCCATGAATATACACGTTGTTTCAAAGGTTTTGTCCGTTTTTGATATGTCGTGTGCTTTTGTAGCTCCATATCTTGAAAAACAAACTGAATAATACAGTTTATTGTATGATTTTCACTATAAAAGGTTTTATAAAAACCGCGACACGTGTTTCGCTATACAATAGCTTCCTCAAGCATATGCTTGAGGAAGCTATTATAGTGAAAATCATACAATAAACCGATAAATATGAGTTATTGAGCATCAGAAACACCTACGTTGATCAGTGTGTCTCCTGGATGTTCTTTAATATTTCTATATTCATGAAAAAGCAACAAAGACAATAAAATATCGATCCAACTTTTCTGTTATTGAAAAAAAGTAACTTGTTGATGAAGTGTCCCATTTTCACTTGGGAAAAAAATCTGTTTAAAATCTGTTTTTCCGTTAACCAGCTGTCGCACCCCTACGAACGACAACCCCCGGTAGTCGAAACTTGTGCGAGCTAAGGATTAAAGAGTTCTTACCTTTCAACGTGTGATTCCTAACACGGGTTGGACGGTAGCAAGTGAAGATCGATCGTTCAGACTAGGGCTTGAACCATCGACCAACACGGCAGTCAATTCGAGTGAGTGAACAAAGCACACACGCCGAACCGCTTGGCTACCAACCGAGGTAATTAGGTTTTTTCATAAAATGTACCAAAAGCTCACTATCGAAAAAGTTATTTGAAATAAATACTGACAGCGTACGTAGCTCCCTCTAGAAAATTAATAAAAAACTATGATTTCCCACGTCAAAAAACCGACGAGTACCAAATTTCGAACAAATAATCAATTTTTTGCTAAAGCTATTACTGAAAGAAGAAAGAAATAATTTGATTCCAACACTTTGTATCTCTGGACACAAGTTTATACAGATTGTTTTTTTAAATCGTCTCAGAAATACGTCACTTGAATAATTTATCGTTCTCATGTTACACCCTGTATAATATTCACAGTAGATGGAATTTTTGTTTACCATTTGAGCCCATTGTTGTGCTTTAGGGCGCTTTGGACGAGGTTCACAGGATGCTCTCCACTCAGATGACGATCGTTTTGATTCCGGAGTGAAATGATCGATCCATGTTTCATCCATTGTCACAAATTGACGCAAAAATTCTATTTGGTTATGATCAAACATGGCAAAACACTGCTCAGAATCACCAAGACGTTCTTGTTTTTGGTCAACAGAGAGCTCGCGCGGCACACACTTCGAACAGAGCTTTGTCATAGTCAAATGCCAATGCAATATATATGAAGCCAACACAATCTTTTGATTTCTTTACAATGTCAGCCAACTCACACAACTTCACTTTTCGATCATTCAAAACTATTTGGTGGATTTAAAAAAAAAATTCTGGTGTTACTGGCTCTCTTGGATGTCCACTGCGTTCTGCAGTATCGGTGTGTCTCTACGACCACGTTTGAAGTTAGCGAACAAACGTTCAATTGTTGTTTCTAATGGAGCGGAGTTCTTATAACACCTTTCGAACCATTGCTTCACTTGAACGGTATTTTTCCCATCAATAATCAGTGTAAAATTGAAACACGTAATTGTTTTCGTGTCATTTTTCTGAAAATAACAAGAGTAGTGTCGCCCTCTGCACGATAATTCACAAACTTATGAAGTAGGATATAATGAAATTTCAACAGCTTCCTTTTGGAGGTTAGTACTAACTGAAAAACGGTTCTACAAAATTCTTATCAGGTTATTGCATATTCAATTACCTACCGCTTGTAAGGAAATAAATAGCCTGACCTAAACAAATGAATGATGACAAATAATGAAGTTGATGCTAAGAAATGGTTTCAATCGAAAAATGCCACTTTGAGAATATATTCATGGAAATTTGTTGTCTTTTCAATTTCATTAATCAACATATGTTTTATTATTTCGACTGCAAGCGGCAAAACATTTTGTAAACGGTTTTCACCTCGCGAACAAAGCAACCGCGTGCGACAGACGTATATTGGTGTTTATCCCCAAAGAGCTCCAAACGTGGGTTTCCCATAATTACATTACCCTTAAATCACTGTCATGCCATTCCCCGCGGTATTCCGGTTATCTGAGTTGGCTTTGGCAAACATCCTAGTAACAGGTGTCGAGGATTTTCCAAAGAGGGCCTCGACTTCTAATATAAGACCTGCGCTGCAGCAGCCGTAAAACTCCACCGGCATTATGTTGGTTATTATGTATGACATATGCTATATTTTTTGGGGAACGTTATGTCACTGCAGGTGGGTTGGATACAAAGGGAAGCTCTGGAAAGAAAATTACCTCGTTGCGTGGTAGCGATTATGGGGACTTATTGTGTAATCGCGGCGCTTGAGGAAAATAAATTGAGCGAGATAACAGCGTAGTAACTACGTTTCCAATTAGATTCAGTTGATTTCAATACAATTTTACAACAGACACAATATTATTTACGAAAGACGATATATCATCGAAATAACTCAGCGTTTGAATCCTCCATCTTCTTGTTCGAAGGTTCAGTTTCCTCAAATTGTGATTCTCCAACAAAGACTGAAAAGACATGAAAAAACGCATTTATGAATTAGCGTTTCACATCCAATCGAAATAAAAAAAAATCGATTATTATCGTAAATAAACAACTACAGAATGGAAGTGTTGTAATTATTGATTGTAAGTGTTATTTATTTATTTATTTATTTATTCTAAATTCGGGACACATACAGGTGAAAGAACCCAAACAAGTATCCACTAAAATACAGATTGTGCTAACTAAACTGGCGTTCAACAGGTAAATGATCTAAATGACTAATCTAAAACATAAATGATTAAAAATTGAATATTTTCCTTATGTTACTTTTATACATTTGTAAGGACATGGAGAAAACGTCCAAATTGGAACAGTATCTGTTGAATGAGTCTGTAATTCTATTTATAGGAGAGTTTTTCCCCACATTGGTGTTATATGTGGAAGTAGCTAATAAATATTTATTCCTTGTGTTTCTCTGGGGTACATGAAAGGACATCATTGCTATCAACTCAGGTGAGTCAATAAGATTCGTTAAAATTTTATAGCCAAACACTAGATCCGAAGTGATTCTCCGTTGCTCTAGAGGCTGAATGTTATAATAGTTACGGATTTGATTAATACCGTGAGTTACATAGACATTAGTGATTCGGTAATGAAGATGTCTAACAAACCTATTTTGCAGTCGTTCTAAACGCACTTTGAATGTATTATAGCAAGGATTCCATATAATGCTAGCGAAATTCAACTTGCTATAAACAAATGCATAATAGATAATTTTAATAGCGGCTTCGTTGTTGAAGTCTCTGCACATTCTATTGAAGAAACCCAGTGTTCTTTTGCTTCTATTTATTGTGATTCGGAATATGGAAATTCCATGAGACAAAAATAAGTACCTATACGGTTATTTGCAATCACTTGTGAGCTATACTATCACTTTGATCCGGGTTCGCTTGGGTAGAAAAACAGATGCCCATATTTCATATTGTCACATTACTATTCCATGAAAAAGCTTCCCGATTTCACCTGAAGAGCGTGATTTCAAAAATATGAGAAGCGGAAGTATCTCCCTCCAGAAATTTCTAGAACAGTCCAGATCATTTGTGACTATTCAACAAAATTCTAGATCATCCTGAAAAATTCTGAAATGTGTATTCTCATAAATTTTCAGAAATAGTCTGGAAAGTTCCAAAACATCGTAAGTCGTTTAGACGGATTCCGGAACAGTTTGCAATACTGAAGGATTTTCTGTAACATTGTAAACCATTCGAAGCATTTTTGTTCAAGTGATACTACTTATTGGTTGGGGTGAACAAAATCCTCATAATTTGAACTATGGTGGCTGATAGAAATAGAACGAAAACACCAATATATGTTTTTATAGAACTCGCGGCTCGTTATCACATTAATGACTCTGTGTTTTTAGTTATTTATCCAATGAAGCAGTTCATATCATTTCATCCCAACTACCACAAAATGTCACACAGTAGTAGCTAAAAACGAATATCTTGAATGAAATTCACTCACACAAACGTATGCTCCCAACTATCATTTCAATCGGTAATGTTTACGAGTATCATCATGGATAGAAACGATGAAAACTATGTTCATACTATACATTTATCAAAAATGTGTTCTGCTATATAATGAATTAAGGTGACAGTTACTTTGAAGCCAGATAATAATGTTTTTTGTGGATGGAAGGTTTTGGCTTTCTCCATCTTGATACAAAAACATGTGGGGATATGAAACAAAGGAAGCAATAAATTTCAAGAAACAATTCTATACAAAGATGTGTTAATCAGAACTTTACAAAATTTACAATTTCACCACATTCACAAGCATATGGTTCAATTGCAACAACAGCCATAGAAAAAGCAAATCTACTAGCTGAACAATTTGTGTCCCACCCATATTGACATAAGGCAATTGAGAATAATGGAGAATCAAGAGCTGTGGCGCTTGATATTTCTAAGGCTTTTGACCGTGTGTGCCATGATGGTTTGCTGGCCAAACTTCGATGCTATGGCTTTTAGGATCACTGTTGTGTATAGCTCTTCACCTTCCTCAAAGAACGTTCCCTGCAAGTGACCGCCGATGTATATCTCTCGAATACTCTTACCATCAACGCTGGTATTCCCCGGGGATTCATATTGTCTCCCACCCTCTTTTTATTGCATATCAACGACGTATTGGGTAAAACCAAGAATCCAATATATTGCTGAAGACAGCACACTTGTCTCGTAATTCCATTTGGATTCCAGGACATCGGCTAGCGAGGAACATCTTGACAAGCAACAGAAGGTTGCATATTTTAATGAGGATCTAGAAGTGATTTCCAATTCGGGTGCAAGTAACCAGGTTCAATTCAATGCCACAAAAACCCAGGCATCGGTTTTCTTCAAGAAGATAAATGTCTCCAAACCGGATAAAATGATGTCAGGTCAGACAATCCTGCTTTCTGCTTTGATAAGATTGTTGGGAGTCATATTGGGACACCAATATGTCTTGCCACAATCATGTCGCTGGAATTGCAAGGGCTGCTTCCTAAAAGCTTGAAACACTGTTTCGAACCAGAAAACTCTGTACGCACCTCAGCAACTTTTGATACTTTATAAAGCTTAGATCAGACCTTCTTTGGAGTATTGTTCTCATACATGGAGCTCCACCCCTAAGCATACCCTGGAGCTGCTGGATTTCATCCAGAAAAGAGCCATCCGCCTGATTGGAGATGCAGATATCACTTGCAAACTTGATCTGTCTATTTAAACTCTGTTTTTCCGTTAATCAGCTGTCGTCCCCATACGAACAACAACTCTCAGAAGTTGAGTTGAGAAGTGCGAGCTAAGGACAGGTCTTACCTTTCAACGTGTGATTCCTAACACGATTGCAGATTCATCCCAGTTTCAACCAGATAAATTCTCTCCAGAAAAATATCTGGTCGAGGCGGGAATCGAACCCACGGCCTTCCGATCGTGAGTCGGGCGCACTACCACCGCGGATAATTCCTGGAACATCGAAGAAAGGTTGGGGATTCATCTCTCTTCTATAGATACTTTCACGGAAAGTGTTCAAGTGACTTTCGATTCCACCAAGAGCGGAACATATCGGAAATACGCGACGGACTGTGGCTATTCATCGTTTTGAGGTTCAACTCAGTACACCTCGAACTTCACTGTTCAGGCACTATTTCATCTGAAAAACTGCGTTTATGTGGAATAAACTTTCTGAGAACTTTTTCCGAAATGGATTTAATCTCCAGCGATTCAAATCCAATGTAAATATTTATTTTCGCAAAGGACCGCTCTGAGAGCCCCGTAAGGAATGTCCTGTAGTGCTTGTGTTTTGTCAAAAAAAATCATGCAAAGGAGTAATTTTCAGACACAAACTGGAAGAACAAGCCTTTTTGAAACAGCTAGTTTCGTATAAATATTGAATTACTCGAAAGAATACTTTCGAAACAATAACTTTTATATAAACACTGAATTATACAAAGAACACTTTCAGTTTATATTACAATGTTACAAACATTGAATTGAATTGTATTGAATTGAATCAGATATCGATCACAGGATTCCTACACAATATAGTAGATGGAAGAGGTAAAATATGACTCACATGAAACACTGTCATCCTAAGTAGTAGACATCTGTTGTTTCGCCATAAGACACTTGCCTTATGAGCTATTCAGTACCAATCTAGTTAACATTATAAGAAAAAACACACAATCCATTCATTAAAATACGACTTTATGTCACGGAATGAGTTTTATCTAGACATGTCATCGATGACATGGTAATGACATTCATTCGCTTATTTGATTAAATCCCAGCCAAAAAAAATATATTTTTCATTGAAAGGGGTTTATTTTCAAGAGAGGTTAATTTTCTTGATACAAGAAACATGTGGAAGTAACTTTCAGACAGATAATAATGTTTTCTATGATCGAAAGGAATGGAGTCTATGTCATTTGACAATTTAACTCGAGTTTGTTTTTGCCCAGTGGTTGAATCAAGTTTGGAAAATGAATGAAATACAAAATATTTGAAAAACTCATTCTTTATCGAAAATTATATTGTATATTCGTTGTACTGACATTATTCTTATCTTCTAATTCTAGACGTAAAACTGAATTCGTATTTTACTCAAACTACGTTGAAATTCATGAACAACTCCTGAAGGAAAAATTCCATCTCAAATAAAAATACAAGGAATATATTTTTGAATATCAATTCAATTCTACTTCCGATCTTCTGATCCTACACGTTATGGCATGCATTAAATATTATTACTTACACCCACTGCATCTGAATAGGTACAGCTTGGCAAATCTAACCGTGCCTCTGAGATGCGCGAACGATAAAGAGAAATTGTAACTGTCCACTATCAACTTCAATCAGAAAGTACAATCGGAAAAAGAATTTTGACTTAAGTGAATTCAGCAAGGGTTGATAACTACACATATACATATATTTCTCTTTTGTACACTTGGGAAATAATTGTAGGATAGTGTAGGATATAATTATCATTAGACATGAGGAAACTGAAAGAAAATGAAGAAACTCACAACCTATGATGGATAGATAGGTGAATGCATATTTTCTATAAATTATTATGAAACGTACCATTATATACAAAGATACAATTTGTTTTGAACCACAATAATTTTATTGTGAGTATGAATGCTCAATGTACACGAGGATGAGAAAAATAATTGGCAAGATGTACTGTAGACAAGACAAGATTTAATTCTTTCTGGACTTTTACAAGGTTTGAAACGTAATGAATGATTTTACAAAAATGCAATGTTTCACATCGGTAGTTAGAGAAGGGGTCCGATTCGTCATTGTAGGGATGACAGAGGGTTGACAGGTAGGAGATGTAGGAAAGTTTATAATAGCGGGTAATTCCCAAGATAAGGGATACAAGGAATAATTAAGGAATTCAAAGGTAGCTATTTGTAATTTACAATATTTACAGGGAAATAGGCTCAAATATTTAGGTTGTTTATGAAAAGATTTTCGAAAATATTGAATTTTATGAAGATAAGTGGATTAGAAAAGACCCGTACATAAGAGAACTAACTGGAAAACTCCGATTGGGAATGATGAAAAAAATAAGTTAACAATACATAAAATAAAAATAATGCCATGAAACAATCTTTTTTTGTTGTACAAATTTTAGAGCTGGCAACTCTAGGCTAAATACTAAACAATTAAGATTCACTTAAAAAACATAATAATTTCGATAAAAAGAGTTTGAGACCGAACACAATTTATATAATATTTCCGGAGATTGTTTGCCAAAATACTGTAATATGATATTTTGCTTACTGTTGATACAAGGTTTTCGTCAGAGAGTATTTCTATCTTGGATAGATTACCATCTTCATTCATGGTATAATCACTCCTTTGGTGCGTGTCTATAGCGTGAATATGTTTTATGCATAAAAATGATAGGTTGACATTCTTCTATATTACTCAAAAATTGTATACTAAGTAGCCGGATACGTTAGCATTCCATCAATATTTTCCTGTAATTTTTCAATTTTTTCTATCGAAATCAAAGTTTATGCATTTTTCTTCCCAAAGACTCTCTGCCATCCTGATAGTCAATATCTCGGATGATAGTTTGACGAATTTCTCTAAGCCCAGGAACTTGTTTTTCTTACATATGCATCTTCATGAAATTGCCAAATCAGCATCATCCATCACATTTGTGGAATTTTTGATTCATCTATTTCCATTCGGAGTTGAAAATGTTTTTTCTCACCATTTTCAATTTTTTTATCTCCGATATGATTTTTCGTAAAGTTAGTACCCTTGTGGCCTCAGCTGCTCATTTTTGAACATTCAAAGTTAAAATACAATATTGGTTACTTACTATTACTATTACTTCTTACCTTCCGCTTGCAAAAATCTCAATACATTGTTCACGATTACCCTGCTTTGTCCACCGCTTGGCACAGATGTTGATTCATCATCATAAGTTGGTGCAAACATGATTTTCTGTTATTGATGATCAAATTTGAGCAAAGATTGATACGGTTTCTATTGTATTCAGAAAACTGTTATATACTTCGTACATAACAGTTTTCCATAGAAAAGTAAGTGAATAGAGCTGGAGCTGCAAGAGCATATTTGGAGCGGAAAAGATCCAACTCAATATGTGCTCAAAGGGTAGAGGGCGGGTAAATCAAATTCCCGCCTCTCATACCAAGACAACTCGAGCAAACTGTTACAGACTCTGAAAGCTCTGAGTTGGTGAATCATCAAGATAAATAAACCTCTGAAGAAGCCAGCCACCCGTGGTGACGAAACGTTAGGTTGCAGGTTCAAACTACGACGGCCCTCAAACCTGAATGATAGTAACATTGAAAATCTCGGCTGCGAAGCCTTAACTAATTTATCTGACGCCACTTATTCAAGAGACTCCTTAAGTTAGCATAATCCAAATACCAATATCCACACAGTCGCTCCAGTGAAGGAAAACTGTCCCCTTGAATTTGGGATCCCGATTCGAGATTCGGAGCGTAATATACCCTAACAACCAGGATCTCCAGCTATTTCTAACAACACAAGCGGTGGTACACGACAATCTAGATTAGTCATCATATAAAGAGGCCAAGTACTACCCAATAGATGGTCGAACTGGCCACAGATCTTGCTCCTGTAGAATCACGTTATGGAGACCAATATCCTCGCCAAATGTCGGGAAAATTATTGATCAAATTGAAGATCGCACCAGACTCAAACACGAAAGATATCTGAAGAGCAGGATGGAGGAATGAAATATATCAGATGACACGATAGATGATATCATTGAATCACTCTAAAAATTACTAAAAACAAAACTTACTTTGTGCACTATGTAACAGAATATCTTGAGAACTCAGGAATATGGACAGAAAGTTGGTTAGGTGCTAACTTTTGGGACTCGATATGGCAGGCATTAGGTCTTCTTCATCAACAATCAATAAACTATCAACTGATGATATCTCTCCTCAAGAAGAGGTCATCTATAAGATCAACAGAAGACTCAATTCATGAATATCATAGATAAATGAGACGCTCCTAGATGGTTCGTTATAAAGCCAAGCTTAGAGATCGGAGACTCATTAGTGATGCTAGACAAAATCAATGCATTGCTGAACTTGCTCGAGTGAGTAAAGGCGATGACCTTTTCCCGTCACGAAAACACCGTCTTTAAAATCAACAGCAGACTCAATTCCCGAATACTAAAAGTCAACCAGACTACAAGGAGATTGCAAAACCAAGCTTCGATATCGATCGCCCAATGAGATTTGTCCGCTTTCTTTCACGACAACTAGACTCAACCAGAACCAACTCAATACTAGCGCTGTTTTGATCCGACAAGGTCTTAGAAGTATTGCTGAACTACCAACAAACATTTACCTCTCCCAAAATGTTGCACAGTGGGACCTGGTTAATGGCCTATGCTCACCGTGGTATTTCTCAGTAAAGAGTTATTGCTGATTTTCATTTGAAATACTCATTTTCTCAGTATTTAAGTATTTATTCCTCCTAGACAGACTCGTTTGATTTCTTTTTGAATTCTCACATACTTTTTGACAGTGATGAAAATGAATATGTTTCTTTCACACTTAAAATTAATGAAAATAAAAATTCTCTATGAATATTCATTGAAAAAAAATATTTCTCTCCAAAAAACATACATGGTGGGGCATCCCATACGCCACGGTCCCTGTGAACCAAACCATTGACTTTTCCAGGAATTTTTCTATTTCATTATATGTTTATTGAGTAGGGCTACAGAAAGAAATTTTGGAGTCTACAGGGTGGCTCCAAAAAGTATGACATATCGTATTTGTGTTTTTTTAAATGGAATACCCTATATTCCGTAACACTTTCAAATAGTTTCAAAAATTACATCTCACAATCTGATCTTCACAACCTTCATTTGAAAAATATATCGCAACATGTTTCCCTAGCACAGTAGCTTAGTAAAGTGATTCAAATTCACAAGTAACGGCCGAATCAATCTGAAAACTTTTGAATAGGTTTGTTTGAAGGTGATTGACAATGTTTCATGATGAATTTCACAAATTCGGACTTCCATTGTCTTCCATGATTTGAAATCCCTGAAAGAACTAAAAAAGAAGAATTAAAAATGGATAGCTAAAAATAACAATTACATTAAACAAAAAAAAGTGAAATGAAAAAATAGTGAAATAAAATACAAGTATAAATAGAACAATTGAACAAAAAATAAAAATTAAAAAATGAATTTGAGAGATTCCAAGCCAAGTTACTTCACGACGCCGACGTTTCAATTGTTGGTACCCACAATCGTGTTCGGGTGATGACTGAACTGATGCCTCCGAGAGATGACTATTTATGGGTCATTCGAGTACTTTCACTTTCACCGCATTCCGTTTTCCGCTTCACTGGTTCAGTGGGAGATGACCGTTTGGCGGGAATTGGTCATTTGGTCATCGTATTCAGAAAATGCAATCCTTGGAATCGCAGTCCGCGTTTGGTACCCTGGTTTTCGTGAGGCTGCTATGTGTGCTAGTGTTTCCGGATCCAAAGCAGAATCTGATTTTGTACTTGTAACCAATTCTTCTCATCCTTTCCGATAGTCCTCCGATGTAAGGAAGTGCAAGCATTGGCTGTGAGCGGCTTCTCTTCATTGCTAGGCTCCTGCTGTATTTTAGCCAAAGTATGTTCTACCATCGCTTTGGAGTAGTATTCCAAATGAAAATCATTTTTGATGATGTCTAGTTTCTTCTCGAGACGTTCCTTCATTTTACAGAGCCTGAAAGCGGGGTGTAATAGAGTCTTGATAGCTTCTCTTTTAGTCGATTGATGGTAGTTGGCTTCGTGGTTCGGATACTATTCCGTGTGAGTGGGTTTTCGGTATACAGATGTTTCCCACTTATTGTCGTTCCTCTTCACCAATACGTCGATGAATGGCAATTCGTTGTGGACTTCCTTCTCCATTGTGAAAGTGATGGAAGATCTTGCACTGTTGATGTGTTTCAGGAATGCGTCTAGTTCAGTATTCCCATGGTTCCATATTATGAAGGTGTAGTCAACGTATCTCAATCAGACACGAGAATTCTTGTGGGCTTCTTCAATAGCCAGAGTTTTAAACCACTCCATGTATATGTTGGCTATGACTGTTGAAAGTAGCGATCCCATTGGTAGTCCCTCATCTTGTGTAAAGAATTCGTCCTTCAGTTGGAAATAACAGTTTTGTACACAGCATCCCAGTAATTCCATAATTATTACTTCTATATGTAAATTCGTTCTTTCGGGTACTCGTCTTCGGATAGCTTCCTCTGTATGATTTGGAGTGCTTTTTCGACCGGAACGTTTAACTTTCATTTTTTGTTCAACTGTTTTATTTTTACTTGTATTTCATTTCACTATTTTTTCATTTCAGGTTTTTTTTGCTT
>Scaffold1232|ref0006488|ref0001530
TTAATTCTACTGATTTCCACAAAATGATGATGAATTATTCATATGAAACTCTCTCAGGAATCACCCCTCCCGTCGGTGATAACCCTTTGAAAGTCACTTCCGTATATAGTTTTTTATTTAATCGCATTAGGGCAGATATACTGACAAGAACAGCTTGGGACTTTGTTATCTAACATTCACTGATGAAGTGTATGGTTATGATCCGGAACCAACAGATAAAATCATTTTTATGTGAACTCCGAAGCATTACCTAGGAATAATCAACCCAATTACATTGAAGAGTTGAATCCTTTGCTGAACTTACAGTAACTGCTATTATACGAGTTCCGCCTTCCATCAAATTACTGCTTCGAGTGCCGCTATAACGTATTCTGTGCTATTTTCCACGAAAAGAAGTTTGAAACTCTGTCAGCGTAGAGTTGCTTGAAATATTTCCTGCTTCGCTCGGTTTTATTGTATGCTTTCAGTATCAAAACTTCCTACGTCACAAGGAAACTACATCAGTTATGACTGTTACATATAGAGATTATCACGATCCGGAAAAGTTTGAATGCTCAATGAAAAGAGGTGCCGTTCCGAGTTTTCTTTGGATATAACAGAATGCATACAAATAACATTCATGGGTTTTCCAAAAAACAGTTGTTTCTTTCTGATCATGGATGGTAGAAATAATGGAAAGATGAGTACTGATCAGAACTGAAAAATTGATCAGAGAAAAGCAGTGAATAAATGCTCCATCTTGTTTAGTGTTATTTCATAAAATGTTTGGAGAAAACAGTGAGGTGTTATTGTAAGGTTTCATTTATGAAAATGATTAGAATGAGTATCAAGAGGTTAGTTCTGTTTCTGAATGAATTGATCATTATAATGAATAATGAAGGTTTGCATATACTACATAAAACACCTGGGCTAAGGAAAAAAACGCGTGTTCTTTTTGTTCAAAATTGGCTTCATTCGTCAACGTAATCTCAATCAACAGCCACACAATCATTCCAGCGCCGTTCTAACATTTCAATAACACTTTTGTAGAACGATTCATCTTTTGCCTTGAAATGGGCCTCAGTTTCACCAATATCCTCTTCATTTGAGCAAAATTTCTTTCCGGTGAACATTTTTTGAAGTCTACGAACAGCCACTTATCGCTGAGAGCCAAATCTGGCAAATACGGTGGATATGGAAGCGATTCGAAGTTCAATTCATACAGTTTTGTCATTGTTCTGCTTCACTTGTGCCACGGTGCGTTGTCTTGATGAAAAAACATTTTTTCCTTGCCAAATTCGGTCGTTTATTTGCAATTTTGGTCTTCAAACGATCCTACAATATATATTATTCACTGTTGATGGTATTTGTTGATGATTGGGTAGAGTATTTATAATCAGTAACATTAATATTTGTAAAAATTCTTCAGGTGTAAATCGGACCATCATAAAATACACATTGTTTTATAAAATGGCGTAGACATTTCATAAAGGATCATAATATCGATTAAAATAGAATAAACTTACAACGACCTCTTCTAGGTGAATTTGAAATCTTGAAGAGAAGAAGGGGGGAAATAAAGATGAGGAAATAAAGTTGGGTTATGAAGGTTATTTCTACCTGAATGGGGACAGTAAACATAAATTACGAAATTGGGATTTAAATATTGAGAAAATTGAAAAAATTCAAACAATCAAAATGAATCTGGTCGTTCAAGAAAACTGTTTGTGGGTCTTCAACTATTTCATTGATAAAAAAAACTTCACTAATGTTCAAGGCCCTGCCTCCATCGCAGATGCGTATAAATTTTATATTTCTGTCCGCATTGAAAAGTTGGTTTTGGTTGATAATATGGTTGGCAAAGGAGCTGTTTGTATTAATTTCATAAGAATGATCATGATGTCTATATTTCTGAATGATTTTGTAATGTTCTTCAACCCTGGTTATAAAGGAGCGGCCAATTTGGCCCACAAACGCAATTCAACCCCTAATTGTTCTGCAGTTCTGCTCTTTTTCCTATTACGTTTGTACTCTTGATATCCGTTATGGAATTGAATCAGATATCATTCATAGGACTGCTACACAATATATCATAGAAGAGGTGAAATTTCATGGAAAACTGTGATCCTCAATGGCGGATATTCGATGTTTCGGAATGAGCCACTTGCTTTATTGACTCTTCAGTGTCAATCTAGAAAACATTACAAAATGAAGCACTCAATGCATTCATAAAATCACAACTTTATGTCACGAATGAGTTAAATCCGATCTGTCATTGATGACAGTTCATAATGACATTCATTCGCTCAATTGATTCAATCACAGCTATCGAAATCTTGTTTAAATTGAAAGGGGTATATACACTTCTTCTAAAAATTAACGCACCACATTGAAATTTCAAAATATTTCGTTGTTATATTTGGTAAATCCCTCGTATATGTCATTTGTGAATGCAATATGTTCAGACTGTGGTTCAGTGCTTCAAGTTTTATTCGCAAAAATATAAAATTAAGCACGCAATGTACCTATTGTGCTCGCATATCTGAACCAGTTTGAGAGTTATTCGGCTACTGGTCACTTGTGAAGGATTCTTAATTGTGTTTATTATAGCGTCAATCACGTAATTAAACCCGTGATGAATGTGCCTGAGCAGTTATTCTTTTGAAAGAAGGCTGGAGTTACCGACGAATTGGTCGTCGATTCAATGTGTCACACACATCCATCACACGGATCTTGCGCAAAGATTCCGTGAAACAGGCGATCATACTCGCAGACCAGGGTAAGGACGAAATCGAGCAACTACCCCTATTCAGGATCGATATTTGAGAATTTTGGCACTTCGACAACGGTTTGTTACATATCGAAGTTTACAAATTCAGTTGTGAAACGTGCGTGCTATACAAATCAGTACGGAAACTGTCGCCAGAGGGTATACAAAATCAAAATCAAAATGTTCTTTATT
>Scaffold1828|ref0002031|ref0019194
TAGAGGGAATTGAAGCCTTCATTGTTACCTAAATATTTCAGAATTGAATATAGTGATCGTAGATTTTCTGCTGAGACCTTAATGCCCTTTGAGATTCATGGCTTTTTAATTTCAATTTTGCTAATAGGGAACGCAGTATTAAAATTATTCGAGAGAGTTTCATGAAACCTACCCAGTGGGTCATCATTGGGATGATGTAAATCATTCCACTTTGCATCATTGCAAAGATCTACATAAGTATCAATTTTTTTTTTGCTGTAGATTCTTCCAAAGCGCTTCTTTGGCCTCGATAATTTTTGACCTCCTTGGTACTTGAACAAAACAGACTCATGGTCAGAGAGTCCAGCACTGACAACTTAACAAATCATTTTTCGGGTATTTGAACATACATAGTCAAAAATAGTACTTGAGTATTCAGAAATACATGTAGGAGAATCAACATGCATTGTGAGATCGAATGTTACAACTTATCAATTAGAATCAACAGAGTCGATTGAAAACTAATGAAAAAAAATAATACTGATACGTATTTGTGATGCACTGCTTGAAGCCTTTAGAGTAGTAATACATATTACTGGAGTTTGATTCCAATACCAAACCGTTATTTTTTACATCTCGACACGTGTTCCAATCACTATATGATCATTTTCAAAAGAAAGATTGAACTGCCTCTTGAACTTGGTGATTTAAACACGTGTCCAAACACGATTTGATATTGGGAAAAACTCCAGTAATATGCATTACTGATATGGCTCAAAAAGACTGCTTCATGATAAAAAAACATTCATGAATACACCTTTGAATACGTAAAAGAACATCTAATGTCTACATGAATGAAATGCGTATATGTTTATGCACTCTCCAACTGATTCACAAAAATGTGAAGGTCTTTTTTCTTAAAATACCTCAGACGAAAACCCACTCTTTCCGCATTTCTTGGCACGAAAACTGTTATGTTTTCCTTCACAAAACTGTGAATCTGGTCTATATTAAATTAATCTTCTGTTCCGTTATGCAGACAGAGTTGGACAATTCTGCACCAAGTAAATAATCAAAATCAATATCAATATTACCCAAGAATGAGAGAAGTTGTCTGAAATTTCAACTTGAAGTAGGATGGATAATAAAAAAATGAAAGTATAGTAACCAGGTCCTTCATGACTTTTTTGTCAGCAGATTGAAACAAAAGACAATGAAACTTTGTTCACATTCCTTCATCGTCTTTGATCAAGGAGGATTATAGGAGGAACATGAATGATACAAAAAAATAAATCTCATTACAAGTCAAAGTCAGTTTCACGAAAATAATG
>Scaffold1629|ref0011523|ref0010842
TAATAGGAAGTTGCATAGGTCATTTATATAAATGACAAATAAGAATGGCCCAAGCACTGACCCCTGTGGGACACAATGTTTTATAGGTAGAAAGTCCGAGCTTCTTTGGTTAACAGTAACACATTGTTTTCTATTTTCAAAATATGAACTGAATAACTTCAATGCCACCCCTCTAATACCGTAATATTTGAGTTTCAAAATGAGTATATCATGAGAGACACAGTCAAAGGCCTTCAACAAGTCACAGAGTGTAATACCCGTGAGTACACCTTGTTCCAGACCCTCAACTATGCCTTCCAATATATTTAGAATTGCAAGAATTGTAGAGCGATTTTGTCGAAACCCATACTGTGCATTATTCAAAAATTGTTTTTTTTTCAAAATATTTCACTAGTCTATTTTTCAGAATTATTTCGATGATTTTACCAAATATGGAAATAATGGATATTGGTCTATAATTGTCAATTTCTGTAATATCTCCCTTTTTATCAATAGGAATAACTCTGGTAAATTTGAAACTATCTGGAAAAATGCCTTCACTGAAGATCAAATTGATCATTGATGATAATGGCGCAAGAATTATATTTGATGTTTGTCTTATGATATGGCAATTTAAATCATGTGTATCTACCGATTTCGAATTTTTTAATGCATTAATTGCATCAAGAATCTCATAGCTTGCGACTCCCGTTAGGAAAAAAGAATTGCATGGCACAGGAAAATGTTTGTATTGGATCAAGTCGTCTGGTATATTGGGTAACTGGTTTATTATATTTTCAGCAACACTTGTGAAGTGAGCGTTGAAAGAGGTTTCACATATTAGAGTTTCAGGGTTACTTTTAGTTTTCCTATTTAACTCATAGTTTATAATTTGCCAACTAGCTTTTGATTTGTTTTCTGATGTACTGATATAATGTCCATATGAATTTCTTTTTGCTTCTTTCAATTCCTTCCTGTAGCTTTTTTTAAGTGAATTGTATGCCACCTTATCAGTAGGATTTTTCTTTGTATCATAGATACATTTTACTATTGAAAGTG
>Scaffold30|ref0001166|ref0005315
TAATAGGAAGTTGCATAGTTGATTTATATAAATTACAAATAAGAATGGCCCAAGCACTGTCCCCTGTGGGACACCATGTTTTATAGGTAGAAAGTCCGAGTTTCTTTGGTTGACAGTAACACATTGTTTTCTATTTTCTAAATATGAACTGAATAACTTCAATGCCACCCCTCTAATACCGTAATATTTGAGTTTTAAAATGAGTATCTCATGAGAGACACAGTCAAATGCCTTCGACAAGTCACAGAGTGTAATATCCGTGAGTACACCTTGTTCCAGACCCTCAACTATGCCTTCCAATATATTAAGAATTGCAAGAGTTGTAGAGCGATTTTGTCGAAACCCATACTGTGCATTATTCAAAAATTGATTTTTTTCAAAATATTTCACTAGTTTATTTTTCAGAATTATTTCGATGATTTTAGCAAATATGGAAATAATGGATATTGATCTATAATTGTCAATTTCTGTAATATCTCCCTTTTTATGAATAGGAATAACTCTGGTAAATTTGAAACTATCTGGAAAAATGCCTTCACTGAAGATCAAATTGATCATTGATGTTAATGGCGCAAGAATTAGATCTGATGTTTGTCTTATGATACGGCAATTTAAATCATGTGTATCTACTGATTTCGAATTTTTTAATGCATTAATTGCATCAAGAACCTCATAGCTTGTGACTCCCGTTAGGAAAAAAGAATTGCATGGCACAGGAAAATGTTTGTATTGGATCAAGTCGTCTGGTATATTGGGTAACTGGTTTATTATATTTTCAGCAACACTTGTGAAGTGAGCGTTGAAAGAGGTTTCACATATTGGAGTTTCAGGGTTACTTTTAGTTTTCCTATTTAACTCATAGTTTATAATTTGCCATCTAGCTTTTGATTTGTTTTCTGATGTACTGATATAATGTCCATATGAATTTCTTTTTGCTTCTTTCAATTCCTTCCTGTAGCTTTTCTTTAGTGAATTGTATGCCACCTTATCAGTAGGATTTTTCTTTGTATCACAGATACATTTTACTATTGAAAGTG
>Scaffold585|ref0015000|ref0007963
TAATAGGAAGTTGCATAGGTCATTTATATAAATGACAAATAAGAATGGCCCAAGCACTGAACCCTGTGGGACACCATATTTTTTAGGTAGAAAGTCCGAGTTTCTTTGGTTAACAGTAACACATTGTTTTCTATTTTCTAAATAAGAACTGAAAAACTTCAATGGCACCCCTCTAATACCGTAATATTTGAGTTTCAAAATGAGTATCTCATGAGAGACACAGTCAAAGGCCTTCGACAAGTCACAGAGTGTAATATTCGTGAGTACACCTTGTTCCAGACCCTCAACTATGCCTTCCAATATATTAAGAATTGCAAGAGTTGTAGAGTGATTTTGTCGAAACCCATACTGTGCATTATTCAAAAATTGTTTTTTTTCAAAATATTTCACTGGTCTATTTTTCAGAATTATTTCGATGATTTTAGCAAATATGGAAATAATGGATATTGGTCTATAATTGTCAATTTCTGTAATATCTCCCATTTTATGAATAGGAATAACCGGTAAATTTGAAATTATCTGGAAAAATGCCTTCACTGAAGATCAAGTTGATCATTGATGTTAATGGCGCAAGAATTAGATCTGATGTTTGTCTTATGATATGGCAATTTAAATCATGTGTATCTACTGATTTCGAATTTTTTAATGCATTAATTGCATCAAGAACCTCATAGCTTGTGACTCCCGCTAGGAAAAAAGAATTGCATGGCACAGGAAAATGTTTGTATTGGATCAATTCGTTTGGTATATTGGGTAACTGGTTTATTATATTTTCAGCAACACTTGTGAAGTGAGCGTTGAAAGAGGTTTCACATATTGGAGTTTCAGGGTTACTTTTAGTTTTCCTATTTAACTCATAGTTTATAATTTGCCAACTAGCTTTTGATTTGTTTTCTGATGTACTGATATAATGTCCATATGAATTTCTTTTTGCTTCTTTCAATTCCTTCCTGTAGCTTTTCTTAAGTGAATTGTATACCACCTCATCAGTAGGAGTTTTCTTTGTATCATAGATACATTTTACTATTGAAAGTG
>Scaffold1118|ref0022382|ref0000885
GCAAGTCGTTTCTTCTATCTTCCTACCATCTAATAGCAAGTTGTCATAGCTAAATTTGAAGTTTACAATTTTGGTGTTGTCTACGTTGAAGGAGAGTGAATCAGAATCACACCACTGGTTAACTTTTTCTGAATCTAATGATATCATTTGCTGCAAATTGTTAGTATTTTTTTCATGCCATAACAATGTGGTATCATCGGCAAAAATTGTGAATGACCCGTCAATATCGACTGTAGCAAGATCGTTGACGTATAAGAGGAATAAAATGGGCCCTAGAACAGATCCTTGAGGCCCTCCGCAATCTATAGCCCCGAAATGTCCGAATATACATTATTGACTTTCGTCAGCTGGGATCTACCTTTTAGGTACGATTTAAACCATTCAAGACTTGTCCCTCTTATGCCATAACAGTAACATTTTTGTTATGAGTATATCATGATTGACACAATCGAAGGCTTTCGAAAAATCGCATAAAACTGCCGAAATTGCTTCCCCCACATTCATGTTCAAATATATTTTTTCAAAAAATGAGAAGATTGCATCATTAGGACTTGTTTTTGAAGCTTTGGAAGCCCAATTGACATTCATTCAATATCTTTCCATTTGATGAACATTTCAACAAACTTTTCTTCGCTAGTTTTTCGATTAATTTTGAGATACGTGATAATAACGAGATGGGCCTGAAGTTCGAGGGGTTGGTGACCTCTCCACCTTTATAGAGAGGTAGAACAATTGATGTCTTCAACCCTGAGGGAAATATTCCTGTCACAAAAGATTTGTTAATCACCTCAGTTAGTACAAATAGAGCTTCTATCGGTAGGTTCTCAAGGAGTCTTCTAGTTATACCATCCAACCCAGCGGACTCATCATTTTTTATTTCCTTGAGAGTTTGTTTTATCTCCTAAACATTTGTAGGTGTTAAGTTGAAATTATCAT
>Scaffold5562|ref0010596|ref0018389
TTATTTATTTATTTATTTATTTATTCTAAATTCGGGACACATACAGGTAGAAGAACCCAAACAAGTATCCACTAAAATACAGATTGTGCTAACTAAACTGGCGTTCAACAGGTAAATGATCTAAATGCTTAATCTAAAACATAAATGATTAAAAATTGAATATTTTCCTTATGTTACTTTTATACATTTGTAAGGACATGGAGAAAACGTCCAAATTGGAACAGTATCTGTTGAATGAGTCTGTAATTCTATTTATTGGAGAGTTTTTCCCCACATTGGTGTTATATGTGGAAGTAGCTAATAAATATTTATTCCTTGTGTTTCTCTGGGGTACATGAAAGGACATCATTGCTATCAACTCAGGCGAGTCAATAAGATTCGTTAAAATTTTATAGCCAAACACTAGATCCGAAGTGATTCTCCGTTGTTCTAGAGGCTGAATGTTATAATAGTTACGGATTTGATTAATACCGTGAGTTACATAGACATTAGTGATTCGGTAATGAAGATGTCTAACAAACCTATTTTGCAGTCGTTCTAAACGCAATTTGAATGTATTATAGCAAGGATTCCATATAATGCTAGCGAAATTCAACTTGCTATAAACAAATGCATAATAGATAGTTTTCATAGCGGCTTCGTTGTTGAAGTCTCTGCACATTCTATTGAAGAAACCCAGTGTTCTGTTGCTTCTATTTAT
>Scaffold1364|ref0013556|ref0007816
TTATTTACTTATTTATTTATTTATTCTAAATTCGGGACACATACAGGTAAAAGAACCCAAACAAGTATCCACTAAAATACAGATTGTGCTAACTAAACTGGCGTTCAACAGGTAAATGATCAAAATGCTCAATCTAAAACATAAATGATTAAAAATTGAATATTTTCCTTATGTTACTTTTATACATTTGTAAGGACATGGAGAAAACGTCCAAATTGGAACAGTATCTGTTGAATGAGTCTGTAACTCTATTTATTGGAGAGTTTTTCCCCACATTGGTGTTATATGTGGAAGTAGCTAATAAATATTTATTCCTTGTGTTTCTCTGGGGTACATGAAAGGACATCATTGCTATCAACTCAGGTGAGTCAATAAGATTCGTTAAAATTTTATAGCCAAACACTAAATCCGAAGTGATTCTCCGTTGTTCTAGAGGCTGAATGTTATAATAGTTACGGATTTGATTAATACCGTGAGTTACATAGACATTAGTGATTCGGTAATGAAGATGTCTGACAAACCTATTTTGCAGTCGTTCTAAACGCAATTTGAATGTATTATAGCAAGGATTCCATATAATGCTAGCGAAATTCAACTTGCTATAAACAAATGCATAATAGATAGTTTTAATAGCGGCTTCGTTGTTGAAGTCTCTGCACATTCTATTGAAGAAACCCAGTGTTCTGTTGCTTCTATTTAT
>Scaffold250|ref0001629|ref0005909
TTATTTATTTATTTATTTATTTATTCTAAATTCGGGACACATACAGGTAAAAGAACCCAAACAAGTATCCACTAAAATACATATTGTGCTAACAAAACTGGCGTTCAACAGGTAAATGATCTAAATGCTTAATCTAAAACATAAATGATTAAAAATTGAATATTTTCCTTATGTTACTTCTATACATTTGTAAGGACATGGAGAAAACGTCCAAATTGGAACAGTATCTGTTGAATGAGTCTGTAGTTCTATTTATTGGAGAGTTTTTCCCCACATTTTTGTTATATGTGGAAGTAGCTAATAAATATTTATTCCTTGTGTTTCTCTGGGGTACATGAAAGGACATCATTGCTATCAACTCAGGCGAGTCAATAAGATTCGTTAAAATTTTATAGCCAAACACTAGATCCGAAGTGATTCTCCGTTGTTCTAGAGGCTGAATGTTATAATAGTTACGGATTTGATTAATACCGTGAGTTACATAGACATTAGTGATTCGGTAATGAAGATGTCTAACAAACCTATTTTGCAGTCGTTCTAAACGCAATTTGAATGTATTATAGCAAGGATTCCATATAATGCTAGCGAAATTCAACTTGCTATAAACAAATGCATAATAGATAATTTTAATAGCGGCTTCGTTGTTGAAGTCTTTGCACATTCTATTGAAGAAACCCAGTGTTCTGTTGCTTCTATTTAT
>Scaffold2885|ref0018663|ref0021690
CTGTACGTTAATATAAGTTAAAATACAGTTAAAAATACAGTAACTACAAGAATATGCCAACTGCAATGAGTAATGACTAGCTTCGAGAATCGAATTATGCTACCCATAAAGAAATTTGCTAACATAACCGTCGATGGCGTCTGCCCTCACGCGTCTGCCCGCGTTCGGGTCGCGTTCTCGGCGATGGTGCTTCATTGCTTAGACCGCCCTCTTACCACCACGCATAGTCCACCGTCGTCTTGCAGTAGACGCGACGCGTAATGGCTTACCGCTTTGCGTCAAGTTATTCTTATTGTGATAATTTTTGAAATATTCGTCCAAATTACTTAGTGTAAAAGACGAAGTTTATTTACATCAAATACTAACCTTGCTCTGGCTCTTGCAGAATTGTTTTTCAGCCTCAAATTCCTAAGCGCTTGCCAGTGCATCCCCGAAATGTTTGGGATGAGCTACTGTCCAGGCCTGCCTCGTTTCTTGGTCGCGAAGTCCGTCCAAGAATGCCTGAACTGCTAAACGCTCCATTACATTTTCCGGTGTAGCAGGATATGCCAGACGAACCAATCGAGCACTGTCGGCTTCAAATTCCTGTAGGGATTCTCCTGATTTCTGGCAGCGGTTCTTCTGCTGTGAAAGGTGAACGTGCTCTAGGTGGGCCTGTCCATACCGCAGCTAAAGATGCTTTATAAGTTGGTCATGGTCTTCCTGTTCCTGGGACGTGGGGGTTTGCAAAATATTCGGTGCTTCTCCACGCAACGCCAATGTTAATGCTACCGTCTTTTCTTCTGCATTCCATTCATTCGCTCTGGCCACAGCATCGAATTGTCGGCGGTAATTTGCCCAAAGAGTTTTTCTGCCGAACTGGGGCGGCTTCATGGATAGCTTTCCTGGTTATCTCTGTCTCGATGGTTCCTATCCTTTCTTCGAGTAGACTGCCACACAACAAAGTTCTTTCTTCAAGCCTTCTGCATTTTCTAGAAGTTTGTCTTCCAAACTCTTCGAATTTTCCAGAAGCTTCTCTTCAAGGCTTCAAGGCTCAGAAACTTCGAATGAATATGTTCCGGGATCTTCTCCTGATTCAGTCAAGTTATCCCACGGTCTCTTCTGGAGTACTGATTTCTTTCCAGAACAATCTAGCTCCCTCTCCTCTAATTCTTGCTTCGATTTGGCGACTTTCATGTCAGTTAGGCACACTTTCCTCGAGTACATTTTGTCTCTTATTGTCTATTTTTCAGAAAACTTTAATACGTCCACTTATTTTAATCGAGTCCGAAACACTTATTTATTTTCACAAGTCTATTTTTCGCGAGAAAGGTCTATCAGTTTATGTTTCCGTAG
>Scaffold896|ref0008354|ref0014816
AACTTTGCTCTGGCTCTTGCAGGATTGTTTTGCAGCCTCAAACTCCAGAGCGCTTGCCAGTGCATCCACGAGATGTTTGGGATGAGCTAATGTCAAGGCCTGCCTCGTTTCTTGGTCGCGAAGTCCGTCCAAGAATGCCTCAACTGCTAACCGCTCCATTACATTTTCCGGTGTAGCAGGATATGCCAGACGGACCAATCGAGCTATGTCGGCTTCAAACTCCTGTAGGGATTCTTCTGATTTCTGACAGCGGTTCTGCAGCTGTGAATGGTAAACGTGCTCTAGGTGGGCCTGTCCATACCGCAGCTCAAGATGCTTTACAAGTTGGTCATAGTCTTCCTGTTCCTGGGCCGTGAGGGTTTGCAGAATATTCGTTGCTTCTCCACGCAATGCCAATGTTAATGCTACCGCCTTTTCTCCTGCATTCCATCCATTCCCTCTGACCGCAGCTTCAAATTGTCGGCGGTAATTTGCCCAAGGAGTTTTTCCGTCGAACTGGGGCGGCTTCATGGAGAGTTTTCCTGGTT
>Scaffold424|ref0001941|ref0010086
AACTTTGCTTTGGCTCTTGCAGGATTGTTTTGCAGCCTCAAACTCCAGAGCGCTTGCCAGTGCATCCACGAGATGTTTGGGATGAGCTAGTGTCAAGGCCTGCGTCGTTTCTTGGTCGCGAAGTCCGTCCAAGAATGCCTGAACTGCTAACCGCTCCATTACATTTTCCTGTGTAGCAGGATATGCCAGACGAACCAATCGAGCAATGTCGGCTTTAAACTCCTGTAGGGATTCTCCTGATTTCTGACAGCGGTTCTTCAGCTGTGAATGGTAAACGTGCTCTAGGTGGGCCTGTCCATACCGCAGCTCAAGATGCTTTACAAGTTGGTCACAGTCTTCCTGTTCCTGGGCCGTGAGGGTTTGCAGAATATTCGTTGATTCTCCACGCAACGCCAATGTTATTGCTACCGCCTTTTCTCCTGCATTCCATCCATTCGCTCTGGCCGCAGCTTCAAATTGTCGGCGGAAATTTGCCCAAAGAGTTTTTCCGTCGAACTGGGGCGGCTTCATGGAGAGTTTACCTGGTT
>Scaffold347|ref0018221|ref0011068
AACTTTGCTCTGGCTCTTGCAGGATTGTTTTGCAGCCTCAAACTCCAGAGCGCTTGCCAGTGCATCCACGAGATGTTTGGGATGAGCTAGTGTCAAGGCCTGCCTCGTTTCTTGGTCGCGAAGTCCGTCCAAGAATGCCTGAACTGCTAACCGCTCCATTACATTTTCCGGTGTAGCAGGATATGCCAGACGAACCAATCGAGCAATGTCGGCTTCAAACTCCTGTAGGGATTCTCCTGATTTCTGACAGCGGTTCTTCAGCTGTGAATGATAAACGTGCTCTAGGGGTGCCTGTCCATACCGTAGCTCAAGATGTTTTATAAGTTGGTCATAGTCTTCCTGTTCTTTGGCCGTGAGGGTTTGCAAAATATTCGTTGCTTCTCCACGTAACGCCAGTGTTAATGCTACCGCCTTCTCTCCTGCATTCCATCCATTCGCTCTGGCCGCAGCTTCGAATTGCCGGCGGTAATTTGCCCAAGTAGTTTTTCCGTCGAACTGGGACTGCTTCATGGAGAGCTTTCCTGGTT
>Scaffold1356|ref0011641|ref0019838
AACTTTGCTCTGGCTCTTGCAGGATTGTTTTGCAGCCTCAAACTCCAGAGCGCTTGCCAGGGAATCCACGAGATGTTTGGGATGAGCTAGCGTCAAGGCCTGCCTCGTTTCTTGATCGCGAAGTCCATCCAAGAATGCCCGAACTGCTAACCGCTCCATTACATTTTCGGGTGTAGCAGGATTTGCCAGACGGACTAATCGAGCTATGTCGGCTTCAAACTCCTGTAGGGATTCTCCTGATTTCTGGCAGCGGTTCTTCAGCTGTGAATGGTAAACGTGCTCTAGGTGGACCTGTCCATACCGCAGCTCAAGATGCTTTACAAGTTGGTCATAGTCTTCCTGTTCCTGGGCCGTGAGGGTTTGCAGAATATTCGTTGCTTCTCCACGCAACGCCAATGTTAATGCTACCGCTTTTTCTCCTGCATTCCATCCATTCGCTCTGGCCGCAGCTTCAAATTGTCGGCGGTAATTTGCCCAAGGAGTTTTTCCGTCGAACTGGGGCGGCTTCATGGAGAGCTTTCCTGGTT
>Scaffold7934|ref0007734|ref0006333
AACTTTGCTCTGGCTCTTGCAGGATTGTTTTGCAGCCTCAAATTCCAGAGCGCTTGCCAGTGCATCCACGAAATGTTTGGGATGAGCTAGCGTCAAGGCCTGCCTCGTTTCTTGGTCGCGAAGTCCATTCAAGAATGCCTGAACTGCTAACCGCTCCATTACATTTTCGGGTGTAGCAGGATATGCCTGACGGACCAATCGAGCTATGTCGGTTTCAAACTCCTGCAGGGATTCTCCTGATTTCTGGCAGCGGTTCTTCAGCTGTGAATGGTAAACGTGATCTAGGTGGGCCTGTCCATACCGCAGCTCAAGATGCTTTACAAGTTGGTCATAGTCTTCCTGTTCCTGGACCGTGAGGGTTTGCAGGATATTCGTTGCTTCTCCACGCAACGCCAATGTTAATGCTACCGCCTTTTCTCCTGCATTCCATCCATTCGCTCTGGCCGCATTTTCGAATTTTCGGCGGTAATTTGCCCAAGGGGTTTTTCCGTCGAACTGGGGCGGCTTCATGGAGAGCTTTCCTGGTT
>Scaffold540|ref0004089|ref0013351
AACTTTGCTCTGGCTCTTGCAGGATTGTTTTGCAGCCTCAAACTCCAGAGCGCTTGCCAGTGCATCCACGAGATGTTTGGGATGAGCTAGCGTCAAGACCTGCCTCGTTTCTTGGTCGCAAAGTCCATCCAAGAATACCTGAACTGCTAACCGCTCCATTACATTTTCGGGTGTAGCAGGATATGCCAGACGGACCAATCGAGCTATGTCGGCTTCAAACTCCTGTAGGGATTCTCCTGATTTCTGGCAGCGGTTCTTCAGCTGTGAATGGTAAACGTGCTCTAAGTGGGCCTGTCCATACCGCAGTTCAAGATGCTTTACAAGTTGGTCATAGTCTTCCTGTTCCTGGGCCGTGAGGGTTTGCAGGATATTCGTTGCTTCTCCACGCAACGCCAATGTTGATGCTACCGCCTTTTCTCCTGCATTCCATCCATTAGCTCTGGCCGCTGCTTCAAATTGTCGGCGGTAATTTGCCCAAGGAGTTTTTCCGTCGAACTGGGGCGGCTTCATGGAGAGCTTTCCTGGTT
>Scaffold1490|ref0018913|ref0012424
AACTTTGCTCTGGCTCTTGCAGGATTGTTTTACAGCCTCAAACTCCAGAGCGCTTGCCAGTGCATCCACGAGATGTTAGGGATGAGCTATCGTCAAGGCCTGCCTCGTTTCTTGGTCGCGAAGTCCATCCAAGAATGCTTGAACTGCTAACCGCTCCATTACATTTTCGGGTGTAGCAGGATATGCCAGACGGACCAATCGAGCTATGTCGGCTTCAAACTCCTGTAGGGATTCTCCTGATTTCTGGCAGCTGTTCTTGAGCTGTGAATGGTAAATGTGCTCTAGGTGGGCCTGTCCATACCGCAGTTCAAGATGCTTTACAAGTTGGTCATAGTCTTCCTGTTCCTGGGCCGTGAGGGTTTGCAGGATATTCGTTGCTTCTCCACGCAACGCCAATGTTAATGCTACCGCCTTTTCTCCTGCATTCCATCCATTCGCTCTGGCCGCTGCTTCAAATTGTCGGCGGTAATTTGCCCAAGGAGTTTTTCCGTCGAACTGGGGCGACTTCATGGAGAGCTTTCCTGGTT
>Scaffold23|ref0010352|ref0007897
AACTTTGCTCTGGCTCTTGCAGGATTGTTTTGCAGCCTCAAACTCCTGAGCGCTTGCCAGTGCATCCACGAGATGTTTGGGATGAGCTAGTGTCAAGGCTTGCCTCGTTTCTTGGTCGCGAAGACCGTTCAAGAATGCCTGAACCGCTAACCGCTCCATTACATTTTCCGGTGTAGCAGGATATGCCAGTCGAACCAACCGAGCAATGTCGGCTTCAAACTCCTGTAGGGATTTTCCTGATTTCTGACAGCGGTTCTTCAGCTGTGAATGATGAACGTGCTCTAGGTGGGCCTGTCCATACCGCAGGTCAAGATGCTTTACAAGTTGGTCATAGTCTTCCTGTTCCTGGGACGTGAGGGTTTGCAGAATATTCGTTGCTTCTCCACGCAACGCCAATGATAATGCTACCGCATTTTCTCTTGCATTCCATCCATTCGCTCTGACCGCAGCTTCAAATTGTCGGCGGTAATTTGCCCAAGGAGTTTTTCCGTCGAATTGGAGCGGCTTCATGGAGAGTTTTCCTGGTT
>Scaffold789|ref0001670|ref0005502
AACTTTGCTCTGGCTCTTGCAGGATTGTTTTGCGGCCTCAAACTCCAGAGCGCTTGCCAGCGCATCCACGAGATGTTTGGGATGAGCTTGTGTCAAGGCCTGCCTCGTTTCTTGGTCGCGAAGTTCGTCCAAGAATGCCTGAACTGCTAACCGCTCCATAACATTTTTCGGTGTAACAGGATATGCCAGACGAACCAATCGAGCAATGTCGGCTTCAAACTCCTGTAGGGATTCTCCCGATTTCTGGCAGCGGTTCTTCAGCTGTGAATGGTAAACGTGCTCTAGGTGTGCCTGTCCATACCGTAGCTCGAGATGTTTTATAATTTGGTCATAGTCTTCCTGTTCTTGGGCCTTGAGGGTTTGCAAAATATTCGTTGCTTCCCCACGCAACGCCAGTGTTAATGCTACCGCCTTTTCTCCTGCATTCCATCCATTCGCTCTGGCCGCAGCTTCGAATTGTCGGCGGTAATTTGCCCAAGGAGTTTTTCCGTCGAACTGGGGCGGCTTCATGGAGAGCTTTCCTGGTT
>Scaffold14020|ref0016688|ref0015121
[truncated: 11,832,828 more chars]
